# Supplementary material for: Species-Level Analysis of Human Gut Microbiota With Metataxonomics
Source: Front Microbiol. 2020 Aug 26;11:2029. doi: 10.3389/fmicb.2020.02029 (PMC7479098; doi:10.3389/fmicb.2020.02029)
Supplement: TABLE S1 — Information of 120 healthy individuals participated the study. [file Data_Sheet_1.zip]

Archive with 21 entries (20 files):
- Table S1.xlsx
- __MACOSX/
- __MACOSX/._Table S1.xlsx
- Table S13.xlsx
- __MACOSX/._Table S13.xlsx
- Table S7.xlsx
- __MACOSX/._Table S7.xlsx
- Table S11.docx
- __MACOSX/._Table S11.docx
- Table S12.docx
- __MACOSX/._Table S12.docx
- Table S4-6.xlsx
- __MACOSX/._Table S4-6.xlsx
- Table S3.xlsx
- __MACOSX/._Table S3.xlsx
- Table S8-10.xlsx
- __MACOSX/._Table S8-10.xlsx
- Table S2.xlsx
- __MACOSX/._Table S2.xlsx
- Table S14.docx
- __MACOSX/._Table S14.docx
