# Supplementary material for: Species-Level Analysis of Human Gut Microbiota With Metataxonomics
Source: Front Microbiol. 2020 Aug 26;11:2029. doi: 10.3389/fmicb.2020.02029 (PMC7479098; doi:10.3389/fmicb.2020.02029)
Supplement: TABLE S1 — Information of 120 healthy individuals participated the study. [file Data_Sheet_1.zip › Table S1.xlsx]

## Sheet: Table S1.
Table S1. Information of 120 healthy individuals participated the study
Sample Name	Location	Gender	Age	BMI	Blood Pressure(mmHg)	Type	Blood biochemical examination
HF-1	HNSX	Male	27	24.977	115/70	Rural	Normal
HF-2	HNSX	Male	27	22.8374	125/85	Rural	Normal
HF-3	HNSX	Male	53	23.1834	110/70	Rural	Normal
HF-4	HNSX	Male	37	24.4418	125/85	Rural	Normal
HF-5	HNSX	Female	50	21.9671	140/85	Rural	Normal
HF-6	HNSX	Female	28	21.6413	110/70	Rural	Normal
HF-7	HNSX	Female	44	26.3465	100/70	Rural	Normal
HF-8	HNSX	Male	35	20.5714	100/70	Rural	Normal
HF-9	HNSX	Male	45	24.6181	130/90	Rural	Normal
HF-10	HNSX	Female	38	23.5294	120/80	Rural	Normal
HF-11	HNSX	Female	26	20.7031	115/80	Rural	Normal
HF-12	HNSX	Male	54	25.711	120/80	Rural	Normal
HF-13	HNSX	Female	37	20.83	110/70	Rural	Normal
HF-14	HNSX	Male	51	25.2092	130/85	Urban	Normal
HF-15	HNSX	Male	25	24.2215	110/70	Urban	Normal
HF-16	HNSX	Female	38	22.7444	105/65	Urban	Normal
HF-17	HNSX	Female	52	24.3418	110/70	Urban	Normal
HF-19	HNSX	Male	36	23.9188	120/80	Urban	Normal
HF-20	HNSX	Female	30	25.9107	115/75	Urban	No results.
HF-21	HNSX	Male	30	25.7117	110/75	Urban	Normal
HF-22	HNSX	Female	34	21.048	115/65	Urban	Normal
HF-23	HNSX	Male	43	25.4327	135/85	Urban	Normal
HF-24	HNSX	Female	49	22.0317	120/70	Urban	Normal
HF-25	HNSX	Female	18	22.5827	100/70	Urban	Normal
HF-26	SDLC	Female	28	18.0662	110/70	Urban	A/G 1.4（1.5-2.5）
HF-28	SDLC	Female	22	18.4042	110/70	Urban	HDL 0.79（0.83-1.96）
HF-29	SDLC	Female	35	20.5761	95/65	Urban	Normal
HF-30	SDLC	Male	33	26.7949	125/80	Urban	Normal
HF-31	SDLC	Male	36	26.9896	120/75	Urban	GLU 6.29（3.89-6.11），LDL 3.44（0-3.36）
HF-32	SDLC	Male	49	23.9995	115/80	Urban	TG 2.18（0-1.71），HDL 0.81（0.83-1.96）
HF-33	SDLC	Female	45	22.0386	135/90	Urban	Normal
HF-34	SDLC	Male	51	27.6817	140/90	Urban	TG 1.91（0-1.71）
HF-35	SDLC	Female	51	25.5296	110/70	Urban	Normal
HF-36	SDLC	Male	51	25.9516	120/80	Rural	TG 2.15（0-1.71）
HF-37	SDLC	Male	52	24.2215	130/80	Rural	Normal
HF-40	SDLC	Male	40	26.7299	135/80	Rural	Normal
HF-41	SDLC	Female	26	24.7676	115/70	Rural	A/G 1.0（1.5-2.5）
HF-42	SDLC	Female	30	21.3593	105/70	Rural	A/G 1.4（1.5-2.5）
HF-44	SDLC	Female	50	24.6548	135/75	Rural	Normal
HF-45	SDLC	Female	26	21.875	110/70	Rural	Normal
HF-46	SCZG	Male	18	18.7783	NA	Rural	UC 427.3（135-423）
HF-47	SCZG	Female	22	19.5312	NA	Rural	Normal
HF-48	SCZG	Female	20	22.0386	NA	Rural	UC 426.5（135-423）
HF-49	SCZG	Male	32	24.2215	NA	Rural	Normal
HF-50	SCZG	Female	35	20.7031	NA	Rural	Normal
HF-51	SCZG	Male	31	21.2585	NA	Rural	Normal
HF-52	SCZG	Female	43	23.3091	NA	Rural	Normal
HF-53	SCZG	Male	43	20.7612	NA	Rural	Normal
HF-54	SCZG	Male	58	26.4463	NA	Rural	Normal
HF-55	SCZG	Female	51	27.0552	NA	Rural	Normal
HF-56	SCZG	Female	27	21.3593	NA	Urban	Normal
HF-57	SCZG	Female	26	19.313	NA	Urban	HDL1.9（1.03-1.55）
HF-58	SCZG	Male	27	18.6616	NA	Urban	Normal
HF-59	SCZG	Male	31	23.2438	NA	Urban	Normal
HF-61	SCZG	Male	41	22.3214	NA	Urban	HBV carriers ，Normal.
HF-62	SCZG	Female	43	17.6254	NA	Urban	Normal
HF-63	SCZG	Female	53	24.1672	NA	Urban	Normal
HF-64	SCZG	Male	53	23.7387	NA	Urban	Normal
HF-66	SCZG	Female	29	19.3548	NA	Urban	TG 2.03（0-1.7）
HF-67	JLJL	Male	30	24.849	130/85	Urban	GGT 58（11-50），UC 435.7（202-416）
HF-68	JLJL	Male	22	19.7924	110/85	Urban	Normal
HF-69	JLJL	Male	21	20.3134	120/85	Urban	Normal
HF-70	JLJL	Female	33	23.3136	120/90	Urban	Normal
HF-71	JLJL	Female	31	26.8894	130/85	Urban	Normal
HF-72	JLJL	Female	32	23.7088	110/80	Urban	Normal
HF-73	JLJL	Male	50	19.8757	140/85	Urban	TC 6.02（0-5.2），AOPB 1.24（0.6-1.2），BUN 9.33（1.7-8.3）
HF-74	JLJL	Female	53	22.3047	130/80	Urban	SC 48.1（50-110）
HF-77	JLJL	Female	24	21.9363	130/80	Rural	SC 47.1（50-110）
HF-78	JLJL	Female	30	20.1746	100/70	Rural	Normal
HF-79	JLJL	Female	24	18.8189	110/80	Rural	Normal
HF-80	JLJL	Male	36	24.6194	120/90	Rural	BUN 8.7（1.7-8.3）
HF-81	JLJL	Male	38	24.2701	120/85	Rural	GLU 6.35（3.9-6.1），TG 6.1（0-2.3），VLDL-C 2.77(0-0.9)，DBIL 21.3(3.4-20.5)，ALT 51.2(0-4-)，AST 47.2(0-40)，GGT 105(11-50)，UC 606(202-416)
HF-83	JLJL	Male	46	25.8478	140/ 90	Rural	TC 5.6(0-5.2)，UC 509.3(202-416)
HF-84	JLJL	Female	45	21.7778	100/70	Rural	Normal
HF-86	JLJL	Female	60	26.9127	130/80	Rural	GLU 14.55（3.9-6.1），VLDL-C 0.97（0-0.9）），SC49.5（50-110）
HF-87	JLJL	Male	53	24.9561	150/110	Urban	TC 5.8（0-5.2），TG 2.4（0-2.3）VLDL-C 1.09（0-0.9），UC 417.3（202-416）
HF-89	JLJL	Male	22	18.8533	130/100	Urban	TBIL 20.9（3.4-20.5），DBIL 6.9（0-6.89）
HF-90	QHHX	Male	38	25.1953	100/70	Urban	GLU 3.62（3.94-6.1），UC 440（140-420），UC 8.77（1.69-8.34），TC 6.65（0-5.2），TG 2.59（0-1.71），LDL 3.78（0-3.2）
HF-91	QHHX	Female	53	20.1956	100/80	Urban	ALT/AST 2.6（0.8-1.5），UC 8.41（1.69-8.34），HDL1.94（0.91-1.81）
HF-92	QHHX	Female	38	26.7188	100/80	Urban	Normal
HF-93	QHHX	Male	34	21.2858	110/70	Urban	ALT 52（9-50），ALT/AST 0.4（0.8-1.5），TG 2.35（0-1.71）
HF-94	QHHX	Female	43	20.9774	110/70	Urban	Normal
HF-95	QHHX	Male	30	24.2792	120/80	Urban	ALT 77（9-50），ALT/AST 0.4（0.8-1.5），UC 496（140-420），TC 5.59（0-5.2），TG 2.66（0-1.71）
HF-97	QHHX	Male	36	19.3807	100/70	Urban	GLU 3.31（3.94-6.1）
HF-98	QHHX	Female	22	20.4384	100/70	Urban	Normal
HF-101	QHHX	Male	46	22.0734	106/76	Rural	ALT/AST 0.5(0.8-1.5), GLU 3.56（3.94-6.1），HDL1.83（0.91-1.81）
HF-102	QHHX	Male	28	22.3954	138/74	Rural	Normal
HF-103	QHHX	Female	30	20.8325	93/57	Rural	ALT/AST 1.7(0.8-1.5), GLU 3.76（3.94-6.1）
HF-104*	QHHX	Female	30	19.1001	124/66	Rural	Normal
HF-107	QHHX	Female	33	23.9079	114/75	Rural	ALT/AST 0.7（0.8-1.5），GLU 3.22（3.94-6.1），TC 5.27（0-5.2），TG 2.42（0-1.71），HDL2.42（0.91-1.81)
HF-111	QHHX	Male	55	25.5102	133/99	Rural	ALT 83（9-50），AST 41（15-40），ALT/AST 0.5（0.8-1.5），TG 3.74（0-1.71）
HF-112	JSWX	Female	26	21.4884	99/66	Urban	SC 47（53-123），TC 5.23（2.59-5.17）
HF-113	JSWX	Female	27	22.7862	118/70	Urban	TC 5.36（2.59-5.17）
HF-114	JSWX	Male	29	20.374	109/71	Urban	Normal
HF-115	JSWX	Male	34	20.51	NA	Urban	GLU 6.4（3.89-6.11）——postprandial blood sugar
HF-116	JSWX	Male	32	18.9919	130/89	Urban	Normal
HF-121	JSWX	Male	56	22.7583	123/87	Urban	ALB39.8（40-53），TC 5.84（2.59-5.17）
HF-125	JSWX	Male	23	24.2123	124/82	Rural	Normal
HF-127	JSWX	Female	39	28.3447	140/80	Rural	TC 5.49（2.59-5.17）
HF-130	JSWX	Male	53	25.1559	140/84	Rural	No results.
HF-131	JSWX	Male	36	26.5432	125/ 80	Rural	Normal
HF-132	JSWX	Female	46	19.9792	100/65	Rural	Normal
HF-135	JSWX	Female	35	23.7668	90/60	Rural	SC 51（53-123），TC 5.49（2.59-5.17）
HF-136	GDGZ	Male	58	25.2826	105/60	Urban	UC 461(202-452)，TC 5.73(2.3-5.7)，TG 2.23(0.24-1.7)，AOPB 1.402(0.43-1.28), ALT 50(0-41), GGT 95(0-66)
HF-138	GDGZ	Female	24	20.8117	123/70	Urban	Normal
HF-139	GDGZ	Male	26	24.5351	117/74	Urban	Normal
HF-140	GDGZ	Male	31	21.4533	119/70	Urban	Normal
HF-141	GDGZ	Female	34	20.3125	111/63	Urban	HDL 1.98 (0.82-1.97)
HF-142	GDGZ	Male	41	19.9594	124/81	Urban	TG 2.04（0.48-1.88），UC 475（150-440）
HF-143	GDGZ	Female	42	20.9042	123/76	Urban	HDL 2.38 (0.82-1.97)
HF-144	GDGZ	Female	51	24.6548	124/76	Urban	Normal
HF-146	GDGZ	Female	18	21.2306	104/68	Rural	HDL 1.15（1.26-1.9），AST 36.6（13-35）
HF-147	GDGZ	Female	44	20.9566	108/68	Rural	Normal
HF-148	GDGZ	Female	34	20.5049	96/78	Rural	TC 5.26（3.38-5.2），LDL 3.28（2.15-3.12），SC 139（41-73）
HF-149	GDGZ	Female	55	22.3133	102/70	Rural	HDL 1.23（1.26-1.9），LDL 3.3（2.15-3.12）
HF-151	GDGZ	Male	23	21.7738	108/68	Rural	TC 5.76（3.38-5.2），LDL 3.54（2.15-3.12）
HF-152	GDGZ	Male	53	21.4619	137/85	Rural	GLU 6.57（3.89-6.11），BUN 6.79（2.5-6.4）
HF-153	GDGZ	Male	32	18.1662	100/66	Rural	TC 3.3（3.38-5.2），HDL 0.9（1.26-1.9）
HF-154	GDGZ	Male	25	20.5078	103/66	Rural	LDL 3.32（2.15-3.12）
HF-155	GDGZ	Male	26	20.52	NA	Urban	No results.
*，All the volunteers are Han Chinese, except for HF-104 ( Tu people or Monguor).
HDL, high density lipoprotein.
LDL, low density lipoprotein.
TG, triglyceride.
TC, total cholesterol.
GLU , blood GLU cose.
UC, uric acid.
SC, serum creatinine.
ALT, alanine aminotransferase.
AST, Aspertate Aminotransferase
VLDL-C, very low density lipoprotein-cholesterol.
BUN,blood urine nitrogen.
AOPB, apolipoprotein B.
ALB, albumin.
GGT, glutamyl transferase.
TBIL, total bilirubin.
DBIL, direct bilirubin.
A/G, ALB(albumin)/GLB(globulin)
NA, no data.
