# Supplementary material for: Species-Level Analysis of Human Gut Microbiota With Metataxonomics
Source: Front Microbiol. 2020 Aug 26;11:2029. doi: 10.3389/fmicb.2020.02029 (PMC7479098; doi:10.3389/fmicb.2020.02029)
Supplement: TABLE S1 — Information of 120 healthy individuals participated the study. [file Data_Sheet_1.zip › Table S13.xlsx]

## Sheet: Table S13
Table S13. Comparison of bacterial species among CGR, HCG, MAG, and this study.
Species*	CGR	HCG	MAG	SLP
Bacteroides caccae	⚫️	⚫️	⚫️	⚫️
Bacteroides dorei	⚫️	⚫️	⚫️	⚫️
Bacteroides fragilis	⚫️	⚫️	⚫️	⚫️
Bacteroides ovatus	⚫️	⚫️	⚫️	⚫️
Bacteroides stercoris	⚫️	⚫️	⚫️	⚫️
Bacteroides thetaiotaomicron	⚫️	⚫️	⚫️	⚫️
Bacteroides uniformis	⚫️	⚫️	⚫️	⚫️
Bacteroides vulgatus	⚫️	⚫️	⚫️	⚫️
Bacteroides xylanisolvens	⚫️	⚫️	⚫️	⚫️
Bifidobacterium longum	⚫️	⚫️	⚫️	⚫️
Dorea longicatena	⚫️	⚫️	⚫️	⚫️
Enterobacter cloacae	⚫️	⚫️	⚫️	⚫️
Enterococcus faecalis	⚫️	⚫️	⚫️	⚫️
Klebsiella pneumoniae	⚫️	⚫️	⚫️	⚫️
Lactobacillus gasseri	⚫️	⚫️	⚫️	⚫️
Lactobacillus salivarius	⚫️	⚫️	⚫️	⚫️
Parabacteroides merdae	⚫️	⚫️	⚫️	⚫️
Ruminococcus gnavus	⚫️	⚫️	⚫️	⚫️
Streptococcus mutans	⚫️	⚫️	⚫️	⚫️
Streptococcus parasanguinis	⚫️	⚫️	⚫️	⚫️
Acidaminococcus intestini		⚫️	⚫️	⚫️
Actinomyces naeslundii		⚫️	⚫️	⚫️
Alistipes indistinctus	⚫️	⚫️		⚫️
Anaerofustis stercorihominis	⚫️	⚫️		⚫️
Bacteroides cellulosilyticus	⚫️	⚫️		⚫️
Bacteroides clarus	⚫️	⚫️		⚫️
Bacteroides coprophilus	⚫️	⚫️		⚫️
Bacteroides eggerthii	⚫️	⚫️	⚫️
Bacteroides faecis	⚫️	⚫️		⚫️
Bacteroides intestinalis	⚫️	⚫️		⚫️
Bacteroides nordii	⚫️	⚫️		⚫️
Bacteroides plebeius	⚫️	⚫️		⚫️
Bacteroides salyersiae	⚫️	⚫️		⚫️
Bifidobacterium adolescentis	⚫️	⚫️	⚫️
Bifidobacterium animalis	⚫️	⚫️	⚫️
Bifidobacterium bifidum	⚫️	⚫️	⚫️
Bifidobacterium pseudocatenulatum	⚫️	⚫️		⚫️
Blautia wexlerae		⚫️	⚫️	⚫️
Butyricimonas virosa	⚫️	⚫️		⚫️
Campylobacter jejuni		⚫️	⚫️	⚫️
Clostridium bolteae	⚫️		⚫️	⚫️
Clostridium butyricum	⚫️		⚫️	⚫️
Clostridium perfringens	⚫️		⚫️	⚫️
Clostridium symbiosum	⚫️		⚫️	⚫️
Collinsella intestinalis	⚫️	⚫️		⚫️
Coprococcus comes	⚫️	⚫️		⚫️
Dorea formicigenerans	⚫️	⚫️		⚫️
Eggerthella lenta	⚫️	⚫️		⚫️
Enterobacter aerogenes		⚫️	⚫️	⚫️
Enterococcus casseliflavus	⚫️		⚫️	⚫️
Enterococcus durans	⚫️	⚫️		⚫️
Enterococcus faecium		⚫️	⚫️	⚫️
Escherichia coli	⚫️	⚫️		⚫️
Eubacterium rectale	⚫️	⚫️		⚫️
Finegoldia magna		⚫️	⚫️	⚫️
Fusobacterium mortiferum	⚫️	⚫️		⚫️
Fusobacterium varium	⚫️	⚫️		⚫️
Holdemania filiformis	⚫️	⚫️		⚫️
Klebsiella oxytoca		⚫️	⚫️	⚫️
Lactobacillus acidophilus		⚫️	⚫️	⚫️
Lactobacillus delbrueckii		⚫️	⚫️	⚫️
Lactobacillus fermentum	⚫️	⚫️	⚫️
Lactobacillus plantarum	⚫️	⚫️		⚫️
Lactobacillus ruminis	⚫️	⚫️	⚫️
Lactococcus garvieae	⚫️		⚫️	⚫️
Lactococcus lactis	⚫️		⚫️	⚫️
Oxalobacter formigenes		⚫️	⚫️	⚫️
Parabacteroides distasonis	⚫️	⚫️		⚫️
Parabacteroides gordonii	⚫️	⚫️		⚫️
Prevotella copri	⚫️	⚫️		⚫️
Propionibacterium acnes		⚫️	⚫️	⚫️
Proteus mirabilis		⚫️	⚫️	⚫️
Roseburia intestinalis	⚫️	⚫️		⚫️
Roseburia inulinivorans	⚫️	⚫️		⚫️
Ruminococcus bromii	⚫️	⚫️		⚫️
Ruminococcus lactaris	⚫️	⚫️		⚫️
Ruminococcus torques	⚫️	⚫️		⚫️
Streptococcus anginosus	⚫️	⚫️		⚫️
Streptococcus gordonii	⚫️	⚫️		⚫️
Streptococcus lutetiensis	⚫️	⚫️		⚫️
Streptococcus salivarius	⚫️	⚫️	⚫️
Veillonella atypica	⚫️	⚫️	⚫️
Veillonella parvula	⚫️	⚫️	⚫️
Faecalibacterium prausnitzii		⚫️		⚫️
Acinetobacter junii		⚫️		⚫️
Acinetobacter lwoffii		⚫️		⚫️
Alistipes onderdonkii		⚫️		⚫️
Alistipes putredinis		⚫️		⚫️
Alistipes shahii		⚫️		⚫️
Anaerococcus prevotii			⚫️	⚫️
Anaerostipes caccae		⚫️		⚫️
Anaerostipes hadrus		⚫️		⚫️
Anaerotruncus colihominis		⚫️		⚫️
Bacillus cereus	⚫️			⚫️
Bacillus licheniformis	⚫️	⚫️
Bacillus simplex		⚫️		⚫️
Bacteroides finegoldii		⚫️		⚫️
Bacteroides oleiciplenus	⚫️	⚫️
Bacteroides stercorirosoris	⚫️			⚫️
Barnesiella intestinihominis		⚫️		⚫️
Bifidobacterium breve		⚫️	⚫️
Bifidobacterium dentium		⚫️	⚫️
Bifidobacterium stercoris	⚫️	⚫️
Bilophila wadsworthia		⚫️		⚫️
Blautia hansenii		⚫️		⚫️
Blautia luti		⚫️		⚫️
Butyrivibrio crossotus		⚫️		⚫️
Campylobacter concisus		⚫️		⚫️
Catenibacterium mitsuokai		⚫️		⚫️
Citrobacter freundii		⚫️	⚫️
Cloacibacillus evryensis		⚫️		⚫️
Clostridium citroniae	⚫️			⚫️
Clostridium clostridioforme	⚫️		⚫️
Clostridium innocuum	⚫️			⚫️
Clostridium leptum	⚫️			⚫️
Collinsella aerofaciens		⚫️		⚫️
Collinsella tanakaei	⚫️	⚫️
Coprobacillus cateniformis		⚫️		⚫️
Coprobacter fastidiosus		⚫️		⚫️
Coprococcus catus	⚫️	⚫️
Coprococcus eutactus	⚫️	⚫️
Desulfovibrio piger		⚫️		⚫️
Dielma fastidiosa	⚫️	⚫️
Eisenbergiella tayi		⚫️		⚫️
Enterococcus gallinarum		⚫️	⚫️
Erysipelatoclostridium ramosum	⚫️	⚫️
Eubacterium dolichum	⚫️			⚫️
Eubacterium eligens	⚫️			⚫️
Eubacterium hallii	⚫️			⚫️
Fusicatenibacter saccharivorans		⚫️		⚫️
Fusobacterium gonidiaformans		⚫️		⚫️
Fusobacterium nucleatum		⚫️	⚫️
Fusobacterium ulcerans	⚫️	⚫️
Gemella haemolysans			⚫️	⚫️
Haemophilus parainfluenzae			⚫️	⚫️
Holdemanella biformis		⚫️		⚫️
Intestinibacter bartlettii		⚫️		⚫️
Lactobacillus amylovorus	⚫️		⚫️
Lactobacillus casei	⚫️	⚫️
Lactobacillus crispatus			⚫️	⚫️
Lactobacillus curvatus		⚫️		⚫️
Lactobacillus iners		⚫️		⚫️
Lactobacillus johnsonii		⚫️	⚫️
Lactobacillus reuteri		⚫️	⚫️
Lactobacillus rhamnosus		⚫️	⚫️
Lactobacillus vaginalis		⚫️		⚫️
Leuconostoc citreum			⚫️	⚫️
Leuconostoc mesenteroides		⚫️	⚫️
Megamonas funiformis	⚫️	⚫️
Mitsuokella multacida	⚫️	⚫️
Odoribacter splanchnicus	⚫️	⚫️
Parabacteroides goldsteinii		⚫️		⚫️
Parabacteroides johnsonii		⚫️		⚫️
Parasutterella excrementihominis		⚫️		⚫️
Parvimonas micra		⚫️		⚫️
Pediococcus acidilactici		⚫️	⚫️
Peptoniphilus harei		⚫️		⚫️
Phascolarctobacterium succinatutens		⚫️		⚫️
Prevotella disiens	⚫️			⚫️
Prevotella stercorea	⚫️	⚫️
Propionibacterium avidum		⚫️	⚫️
Pseudomonas aeruginosa		⚫️	⚫️
Ralstonia pickettii		⚫️		⚫️
Romboutsia lituseburensis		⚫️		⚫️
Roseburia faecis		⚫️		⚫️
Roseburia hominis	⚫️			⚫️
Ruminococcus callidus		⚫️		⚫️
Ruminococcus champanellensis		⚫️		⚫️
Ruminococcus faecis		⚫️		⚫️
Slackia piriformis		⚫️		⚫️
Solobacterium moorei	⚫️			⚫️
Staphylococcus epidermidis		⚫️	⚫️
Staphylococcus hominis			⚫️	⚫️
Staphylococcus lentus		⚫️		⚫️
Stenotrophomonas maltophilia			⚫️	⚫️
Streptococcus agalactiae		⚫️	⚫️
Streptococcus australis		⚫️		⚫️
Streptococcus equinus	⚫️	⚫️
Streptococcus infantis		⚫️		⚫️
Streptococcus mitis		⚫️	⚫️
Streptococcus oralis		⚫️		⚫️
Streptococcus vestibularis	⚫️			⚫️
Succinatimonas hippei		⚫️		⚫️
Sutterella parvirubra		⚫️		⚫️
Sutterella wadsworthensis		⚫️	⚫️
Turicibacter sanguinis		⚫️		⚫️
Weissella confusa	⚫️			⚫️
Weissella paramesenteroides		⚫️		⚫️
Abiotrophia defectiva				⚫️
Achromobacter insuavis				⚫️
Achromobacter spanius				⚫️
Achromobacter xylosoxidans		⚫️
Acidaminococcus fermentans				⚫️
Acidovorax wautersii				⚫️
Acinetobacter baumanni			⚫️
Acinetobacter baumannii		⚫️
Acinetobacter berezineiae				⚫️
Acinetobacter johnsonii				⚫️
Actinomyces graevenitzii			⚫️
Actinomyces neuii			⚫️
Actinomyces odontolyticus		⚫️
Actinomyces radingae		⚫️
Adlercreutzia equolifaciens		⚫️
Aerococcus viridans				⚫️
Aeromicrobium massiliense		⚫️
Aeromonas punctata				⚫️
Aflipia broomeae				⚫️
Aggregatibacter aphrophillus				⚫️
Aggregatibacter segnis				⚫️
Alcaligenes faecalis				⚫️
Alistipes inops				⚫️
Alistipes senegalensis		⚫️
Alistipes timonensis		⚫️
Alloscardovia omnicolens			⚫️
Anaerobacter polyendosporus		⚫️
Anaerobaculum hydrogeniformans		⚫️
Anaerococcus hydrogenalis		⚫️
Anaerococcus murdochii				⚫️
Anaerococcus octavius				⚫️
Anaerococcus prevoti			⚫️
Anaerococcus senegalensis		⚫️
Anaerococcus vaginalis				⚫️
Anaerostipes rhamnosivorans				⚫️
Aneurinibacillus aneurinilyticus		⚫️
Aquabacterium citratiphium				⚫️
Aquabacterium parvum				⚫️
Aquincola tertiaricarbonis				⚫️
Arcobacter cryaerophilus				⚫️
Arthrobacter globiformis				⚫️
Arthrobacter russicus				⚫️
Asaccharobacter celatus				⚫️
Atopobium parvulum				⚫️
Atopobium vaginae			⚫️
Aureimonas ureilytica				⚫️
Bacillus altitudinis				⚫️
Bacillus coagulans	⚫️
Bacillus flexus				⚫️
Bacillus galliciensis				⚫️
Bacillus infantis				⚫️
Bacillus massilioanorexius		⚫️
Bacillus massiliosenegalensis		⚫️
Bacillus smithii		⚫️
Bacillus sonorensis	⚫️
Bacillus subtilis		⚫️
Bacillus thuringiensis		⚫️
Bacillus timonensis		⚫️
Bacteroides acidifaciens		⚫️
Bacteroides barnesiae				⚫️
Bacteroides coagulans				⚫️
Bacteroides coprocola	⚫️
Bacteroides faecichinchillae				⚫️
Bacteroides fluxus		⚫️
Bacteroides galacturonicus				⚫️
Bacteroides massilliensis				⚫️
Bacteroides pectinophilus				⚫️
Bacteroides sartorii				⚫️
Belnapia soli				⚫️
Bifidobacterium angulatum		⚫️
Bifidobacterium catenulatum		⚫️
Bifidobacterium faecale				⚫️
Bifidobacterium gallicum		⚫️
Bifidobacterium pseudolongum	⚫️
Blautia coccoides				⚫️
Blautia faecis		⚫️
Blautia hydrogenotrophica		⚫️
Blautia obeum				⚫️
Blautia producta		⚫️
Blautia stercoris				⚫️
Bosea massiliensis				⚫️
Brachybacterium ginsengisoli				⚫️
Brachybacterium paraconglomeratum				⚫️
Bradyrhizobium ganzhouense				⚫️
Bradyrhizobium icense				⚫️
Bradyrhizobium neotropicale				⚫️
Brevibacterium samyangense				⚫️
Brevibacterium sanguinis				⚫️
Brevibacterium senegalense		⚫️
Brevundimonas aurantiaca				⚫️
Brevundimonas bullata				⚫️
Brevundimonas diminuta				⚫️
Brochothrix thermosphacta				⚫️
Burkholderia arboris				⚫️
Butyricicoccus pullicaecorum		⚫️
Butyricimonas faecihominis				⚫️
Butyricimonas paravirosa				⚫️
Campylobacter curvus			⚫️
Campylobacter gracilis				⚫️
Campylobacter hominis				⚫️
Campylobacter showae				⚫️
Campylobacter upsaliensis		⚫️
Campylobacter ureolyticus				⚫️
Capnocytophaga granulosa				⚫️
Cardiobacterium hominis				⚫️
Carnobacterium inhibens				⚫️
Caulobacter vibrioides				⚫️
Cedecea davisae		⚫️
Cellulomonas massiliensis		⚫️
Cetobacterium somerae		⚫️
Chryseomicrobium amylolyticum				⚫️
Citrobacter braakii		⚫️
Citrobacter gillenii				⚫️
Citrobacter werkmanii				⚫️
Cloacibacillus porcorum				⚫️
Clostridium aldenense				⚫️
Clostridium asparagiforme	⚫️
Clostridium boliviensis		⚫️
Clostridium chartatabidum				⚫️
Clostridium difficile			⚫️
Clostridium disporicum				⚫️
Clostridium glycyrrhizinilyticum				⚫️
Clostridium hathewayi	⚫️
Clostridium hiranonis				⚫️
Clostridium lactatifermentans				⚫️
Clostridium lavalense				⚫️
Clostridium nexile	⚫️
Clostridium orbiscindens		⚫️
Clostridium paraputrificum				⚫️
Clostridium ramosum				⚫️
Clostridium saccharogumia				⚫️
Clostridium sardiniense				⚫️
Clostridium scindens				⚫️
Clostridium sordellii	⚫️
Clostridium spiroforme	⚫️
Clostridium sporogenes			⚫️
Clostridium tertium				⚫️
Clostridium ventriculi				⚫️
Collinsella stercoris		⚫️
Comamonas denitrificans				⚫️
Comamonas kerstersii				⚫️
Comamonas terrigena				⚫️
Comamonas thiooxydans				⚫️
Coprobacter secundus				⚫️
Corynebacterium ammoniagenes		⚫️
Corynebacterium amycolatum		⚫️
Corynebacterium kroppenstedtii				⚫️
Corynebacterium pseudodiphtheriticum		⚫️
Corynebacterium tuberculostearicum				⚫️
Cronobacter sakazakii				⚫️
Cytophaga hutchinsonii				⚫️
Deinococcus caeni				⚫️
Deinococcus reticulitermitis				⚫️
Deinococcus wulumuqiensis				⚫️
Delftia lacustris				⚫️
Dermabacter hominis		⚫️
Desemzia incerta				⚫️
Desulfitobacterium hafniense		⚫️
Desulfovibrio fairfieldensis		⚫️
Desulfovibrio legallii				⚫️
Devosia chinhatensis				⚫️
Devosia limi				⚫️
Devosia riboflavina				⚫️
Dialister succinatiphilus		⚫️
Dietzia cercidiphylli				⚫️
Dietzia kunjamensis				⚫️
Dysgonomonas gadei		⚫️
Dysgonomonas mossii		⚫️
Edwardsiella tarda		⚫️
Eggerthella sinensis				⚫️
Eikenella corrodens				⚫️
Empedobacter falsenii				⚫️
Enhydrobacter aerosaccus				⚫️
Enorma massiliensis		⚫️
Ensifer morelensis				⚫️
Enterobacter asburiae				⚫️
Enterobacter cancerogenus				⚫️
Enterobacter massiliensis		⚫️
Enterobacter muelleri				⚫️
Enterobacter xiangfangensis				⚫️
Enterococcus asini	⚫️
Enterococcus avium	⚫️
Enterococcus flavescens		⚫️
Enterococcus saccharolyticus	⚫️
Enterococcus sulfureus				⚫️
Escherichia fergusonii			⚫️
Escherichia_Shigella group				⚫️
Eubacterium biforme	⚫️
Eubacterium contortum				⚫️
Eubacterium coprostanoligenes				⚫️
Eubacterium desmolans				⚫️
Eubacterium hadrum				⚫️
Eubacterium infirmum				⚫️
Eubacterium limosum		⚫️
Eubacterium nodatum				⚫️
Eubacterium oxidoreducens				⚫️
Eubacterium ramulus		⚫️
Eubacterium siraeum				⚫️
Eubacterium sulci				⚫️
Eubacterium ventriosum	⚫️
Eubacterium xylanophilum				⚫️
Exiguobacterium aurantiacum				⚫️
Exiguobacterium marinum		⚫️
Exiguobacterium undae		⚫️
Ezakiekka peruensis				⚫️
Facklamia tabacinasalis				⚫️
Faecalibacterium cf		⚫️
Faecalitalea cylindroides		⚫️
Flavobacterium mizutaii				⚫️
Flavonifractor plautii		⚫️
Fusobacterium necrogenes				⚫️
Fusobacterium necrophorum		⚫️
Fusobacterium nucleatum subsp.animalis				⚫️
Fusobacterium nucleatum subsp.nucleatum				⚫️
Fusobacterium nucleatum subsp.polymorphum				⚫️
Fusobacterium nucleatum subsp.vincentii				⚫️
Fusobacterium periodonticum		⚫️
Gemella asaccharolytica				⚫️
Gemella morbillorum				⚫️
Gemella sanguinis				⚫️
Gemmiger formicilis		⚫️
Georgenia satyanarayanai				⚫️
Glutamicibacter protophormiae				⚫️
Gordonibacter pamelaeae		⚫️
Granulicatella adiacens				⚫️
Granulicatella elegans				⚫️
Haemophilus influenzae			⚫️
Haemophilus paraphrohaemolyticus				⚫️
Haemophilus pittmaniae				⚫️
Haemophilus sputorum				⚫️
Hafnia alvei		⚫️
Hafnia paralvei				⚫️
Helicobacter bilis		⚫️
Helicobacter canadensis		⚫️
Helicobacter canis		⚫️
Helicobacter cinaedi		⚫️
Helicobacter macacae		⚫️
Helicobacter pullorum		⚫️
Helicobacter pylori		⚫️
Helicobacter winghamensis		⚫️
Herbaspirillum huttiense				⚫️
Herbaspirillum massiliense		⚫️
Herminiimonas contaminans				⚫️
Holdemania massiliensis		⚫️
Howardella ureilytica				⚫️
Hungatella effluvii				⚫️
Hungatella hathewayi				⚫️
Hydrogenophaga pesudoflava				⚫️
Hyphomicrobium facile				⚫️
Intestinimonas butyriciproducens		⚫️
Janibacter anophelis				⚫️
Jeotgalicoccus halotolerans				⚫️
Kluyvera ascorbata				⚫️
Kluyvera georgiana				⚫️
Kocuria carniohila				⚫️
Kocuria palustris				⚫️
Kocuria polaris				⚫️
Kocuria salsicia				⚫️
Kurthia massiliensis		⚫️
Lachnospira pectinoschiza		⚫️
Lactobacillus agilis				⚫️
Lactobacillus amylolyticus		⚫️
Lactobacillus animalis		⚫️
Lactobacillus antri		⚫️
Lactobacillus brevis		⚫️
Lactobacillus farciminis				⚫️
Lactobacillus helveticus		⚫️
Lactobacillus hilgardii		⚫️
Lactobacillus intestinalis		⚫️
Lactobacillus mindensis				⚫️
Lactobacillus mucosae				⚫️
Lactobacillus murinus		⚫️
Lactobacillus rogosae				⚫️
Lactobacillus runminis				⚫️
Lactobacillus sanfranciscensis				⚫️
Lactobacillus ultunensis		⚫️
Lactobacillus xiangfangensis				⚫️
Lactonifactor longoviformis				⚫️
Leucobacter aridicollis				⚫️
Leuconostoc lactis				⚫️
Leuconostoc pseudomesenteroides		⚫️
Listeria grayi		⚫️
Listeria innocua		⚫️
Listeria marthii				⚫️
Macrococcus caseolyticus				⚫️
Marvinbryantia formatexigens		⚫️
Massilia haematophila				⚫️
Massilia norwichensis				⚫️
Massilia varians				⚫️
Megamonas rupellensis	⚫️
Megasphaera elsdenii			⚫️
Mesorhizobium jarvisii				⚫️
Methylobacterium adhaesivum				⚫️
Methylobacterium aminovorans				⚫️
Methylobacterium brachiatum				⚫️
Methylobacterium oryzae				⚫️
Methylobacterium phyllosphaerae				⚫️
Methyloversatilis discipulorum				⚫️
Microbacterium deminutum				⚫️
Microbacterium esteraomaticum				⚫️
Microbacterium ginsengisoli				⚫️
Microbacterium lacticum				⚫️
Microbacterium mitrae				⚫️
Microbacterium paraoxydans				⚫️
Microbacterium sediminicola				⚫️
Microbacterium testaceum				⚫️
Micrococcus cohnii				⚫️
Micrococcus endophyticus				⚫️
Micrococcus luteus		⚫️
Microlunatus phosphovorus				⚫️
Microvirga aerophila				⚫️
Mitsuokella jalaludinii		⚫️
Mogibacterium pumilum				⚫️
Morganella morganii				⚫️
Moryella indoligenes				⚫️
Murimonas intestini				⚫️
Mycobacterium aubagnense				⚫️
Mycoplasma hominis				⚫️
Neisseria elongata				⚫️
Neisseria macacae		⚫️
Neisseria oralis				⚫️
Neisseria sicca				⚫️
Neisseria subflava				⚫️
Novosphingobium capsulatum				⚫️
Obesumbacterium proteus				⚫️
Oceanobacillus massiliensis		⚫️
Ochrobactrum cytisi				⚫️
Odoribacter laneus		⚫️
Olsenella scatoligenes				⚫️
Oribacterium sinus				⚫️
Paenibacillus barengoltzii		⚫️
Paenibacillus chitinolyticus		⚫️
Paenibacillus lautus		⚫️
Paenibacillus motobuensis		⚫️
Paenibacillus polymyxa	⚫️
Paenibacillus senegalensis		⚫️
Paeniclostridium bifermentans				⚫️
Paenisporosarcina quisquiliarum		⚫️
Pannonibacter phragmitetus				⚫️
Pantoea rodasii				⚫️
Parabacteroides faecis				⚫️
Paraburkholderia fungorum				⚫️
Paracoccus haeundaensis				⚫️
Paracoccus sphaerophysae				⚫️
Paraprevotella clara	⚫️
Paraprevotella xylaniphila		⚫️
Parasutterella secunda				⚫️
Pelomonas aquatica				⚫️
Pelomonas puraquae				⚫️
Peptoclostridium difficile		⚫️
Peptoniphilus duerdenii				⚫️
Peptoniphilus obesi		⚫️
Peptoniphilus senegalensis		⚫️
Peptoniphilus timonensis		⚫️
Peptostreptococcus anaerobius			⚫️
Peptostreptococcus anaerobuis				⚫️
Peptostreptococcus stomatis				⚫️
Phascolarctobacterium faecium				⚫️
Phenylobacterium faslum				⚫️
Phyllobacterium myrsinacearum				⚫️
Planococcus koreense				⚫️
Planococcus okeanokoites				⚫️
Planococcus rifitoensis				⚫️
Planomicrobium chinense				⚫️
Plesiomonas shigelloides				⚫️
Porphyromonas asaccharolytica			⚫️
Porphyromonas bennonis				⚫️
Porphyromonas endodontalis				⚫️
Prevotella baroniae				⚫️
Prevotella bergensis				⚫️
Prevotella bivia				⚫️
Prevotella buccae			⚫️
Prevotella buccalis				⚫️
Prevotella corporis				⚫️
Prevotella dentalis				⚫️
Prevotella denticola			⚫️
Prevotella oralis		⚫️
Prevotella salivae		⚫️
Prevotella timonensis				⚫️
Prochlorococcus marinus				⚫️
Propionibacterium freudenreichii		⚫️
Propionibacterium granulosum				⚫️
Providencia alcalifaciens		⚫️
Providencia rettgeri		⚫️
Providencia rustigianii		⚫️
Pseudarthrobacter polychromogenes				⚫️
Pseudochrobactrums saccharolyticum				⚫️
Pseudocitrobacter anthropi				⚫️
Pseudoclavibacter helvolus				⚫️
Pseudoflavonifractor capillosus		⚫️
Pseudomonas fragi				⚫️
Pseudomonas gessardii				⚫️
Pseudomonas luteola		⚫️
Pseudomonas parafulva				⚫️
Pseudomonas tolaasii				⚫️
Pseudomonas yamanorum				⚫️
Pseudomonas zhaodongensis				⚫️
Pseudoxanthomonas broegbernensis				⚫️
Pseudoxanthomonas japonensis				⚫️
Psychrobacter alimentarius				⚫️
Psychrobacter cibarius				⚫️
Psychrobacter maritimus				⚫️
Psychrobacter namhaensis				⚫️
Pyramidobacter piscolens				⚫️
Rahnella aquatilis				⚫️
Raoultella ornithinolytica				⚫️
Rhizobium metallidurans				⚫️
Rhizobium radiobacter				⚫️
Rhodococcus degradans				⚫️
Rhodoplanes serenus				⚫️
Romboutsia ilealis				⚫️
Ruminococcus bicirculans		⚫️
Ruminococcus flavefaciens			⚫️
Ruminococcus obeum	⚫️
Salmonella enterica			⚫️
Sarcina ventriculi		⚫️
Selenomonas noxia				⚫️
Selenomonas ruminantium			⚫️
Sellimonas intestinalis				⚫️
Senegalimassilia anaerobia		⚫️
Senegalimassillia anaerobia				⚫️
Serratia marcescens			⚫️
Serratia quinivorans				⚫️
Shigella sonnei		⚫️
Sneathia sanguinegens				⚫️
Sphaerotilus natans				⚫️
Sphingobacterium alimentarium				⚫️
Sphingobacterium nematocida				⚫️
Sphingomonas aestuarii				⚫️
Sphingomonas echinoides				⚫️
Sphingomonas glacialis				⚫️
Sphingomonas hankookensis				⚫️
Sphingomonas koreensis				⚫️
Sphingomonas melonis				⚫️
Sphingomonas pseudosanguinis				⚫️
Sphingomonas xenophagum				⚫️
Sphingopyxis bauzanensis				⚫️
Sporosatcina siberiensis				⚫️
Staphylococcus aureus			⚫️
Staphylococcus captis				⚫️
Staphylococcus cohnii				⚫️
Staphylococcus gallinarum				⚫️
Staphylococcus lugdunensis			⚫️
Staphylococcus nepalensis		⚫️
Staphylococcus pettenkoferi				⚫️
Staphylococcus pseudintermedius		⚫️
Staphylococcus saprophyticus				⚫️
Staphylococcus sciuri				⚫️
Staphylococcus warneri	⚫️
Staphylococcus xylosus		⚫️
Stenotrophomonas rhizophila				⚫️
Stomatobaculum longum				⚫️
Streptococcus bovis			⚫️
Streptococcus downei				⚫️
Streptococcus gallolyticus				⚫️
Streptococcus intermedius				⚫️
Streptococcus oligofermentans				⚫️
Streptococcus pasteurianus	⚫️
Streptococcus peroris				⚫️
Streptococcus pneumoniae				⚫️
Streptococcus sanguinis				⚫️
Streptococcus suis				⚫️
Streptococcus thermophilus			⚫️
Streptomyces albus		⚫️
Subdoligranulum variabile				⚫️
Sutterella wadswothensis				⚫️
Taonella mepensis				⚫️
Terrisporobacter glycolicus		⚫️
Terrisporobacter mayombei		⚫️
Tetragenococcus halophilus				⚫️
Thalassobacillus devorans		⚫️
Thauera terpenica				⚫️
Thermomonas carbonis				⚫️
Thermus scotoductus				⚫️
Timonella senegalensis		⚫️
Treponema succinifaciens				⚫️
Tsukamurella spongiae				⚫️
Uruburuella suis				⚫️
Vampirovibrio chlorellavorus				⚫️
Variovorax paradoxus				⚫️
Veillonella dispar		⚫️
Vibrio cholerae			⚫️
Vibrio furnissii				⚫️
Vibrio natriegens				⚫️
Virgibacillus salexigens		⚫️
Weissella cibaria	⚫️
Weissella viridescens				⚫️
*, high prevalent bacterial species are shown in bold.
