# Supplementary material for: Species-Level Analysis of Human Gut Microbiota With Metataxonomics
Source: Front Microbiol. 2020 Aug 26;11:2029. doi: 10.3389/fmicb.2020.02029 (PMC7479098; doi:10.3389/fmicb.2020.02029)
Supplement: TABLE S1 — Information of 120 healthy individuals participated the study. [file Data_Sheet_1.zip › Table S7.xlsx]

## Sheet: 39 pathogenic
Table S7.The prevalence of potential pathogenic species in human gut.
OPU_num	Species name	Avg	SD	Total Reads	Relative Abundance(%)	Positive samples	Positive Ratio(%)	Group Annotation
OPU_572	Parabacteroides distasonis	0.31934	0.309036	2236	0.34275	110	91.6667
OPU_556	Bacteroides caccae	0.32058	0.325469	2066	0.316691	104	86.6667
OPU_096	Dorea longicatena	0.138339	0.122855	1029	0.157733	103	85.8333
OPU_531	Bacteroides uniformis	0.120153	0.132374	836	0.128148	89	74.1667
OPU_111	Coprococcus comes	0.0894585	0.0795826	594	0.0910526	89	74.1667
OPU_1219	Roseburia hominis	0.158504	0.183027	911	0.139645	88	73.3333
OPU_704	Haemophilus parainfluenzae	0.348805	0.458046	1770	0.271318	87	72.5
OPU_1108	Streptococcus vestibularis*	0.069223	0.0789332	563	0.0863007	75	62.5	Streptococcus vestibularis/Streptococcus salivarius
OPU_676	Klebsiella pneumoniae	0.476518	0.735761	4198	0.6435	74	61.6667
OPU_094	Ruminococcus gnavus	0.271965	0.38681	1940	0.297377	73	60.8333
OPU_554	Bacteroides fragilis	0.58458	0.807974	3603	0.552294	72	60
OPU_116	Ruminococcus torques	0.115947	0.146542	807	0.123703	71	59.1667
OPU_1192	Bilophila wadsworthia	0.0506847	0.0581811	315	0.0482855	67	55.8333
OPU_847	Pannonibacter phragmitetus	0.032633	0.0346782	252	0.0386284	64	53.3333
OPU_616	Butyricimonas virosa	0.0533015	0.0633779	335	0.0513512	63	52.5
OPU_1117	Turicibacter sanguinis	0.186292	0.312713	845	0.129528	58	48.3333
OPU_1080	Granulicatella adiacens	0.0195926	0.0217194	117	0.0179346	57	47.5
OPU_567	Bacteroides salyersiae	0.055078	0.0744667	371	0.0568696	56	46.6667
OPU_1188	Desulfovibrio piger	0.0778194	0.107902	593	0.0908993	51	42.5
OPU_566	Bacteroides nordii	0.028467	0.0390251	204	0.0312706	44	36.6667
OPU_760	Comamonas kerstersii	0.0278601	0.0374384	178	0.0272851	43	35.8333
OPU_634	Alistipes onderdonkii	0.0425851	0.0617411	255	0.0390882	40	33.3333
OPU_1018	Collinsella aerofaciens	0.0167352	0.022743	109	0.0167083	40	33.3333
OPU_1165	Fusobacterium mortiferum	0.629982	1.03481	3597	0.551374	37	30.8333
OPU_1267	Clostridium leptum	0.023175	0.0351571	153	0.0234529	33	27.5
OPU_558	Bacteroides faecis	0.0412159	0.0641174	374	0.0573294	32	26.6667
OPU_686	Enterobacter cancerogenus*	0.0278326	0.0436633	150	0.0229931	30	25	Enterobacter cancerogenus_Enterobacter ludwigii
OPU_028	Clostridium bolteae	0.0251298	0.0410689	163	0.0249858	26	21.6667
OPU_1100	Streptococcus australis*	0.00649882	0.0101815	42	0.00643806	26	21.6667	Streptococcus australis_Streptococcus rubneri
OPU_1170	Fusobacterium varium*	0.0613604	0.105785	438	0.0671398	25	20.8333	Fusobacterium varium_Fusobacterium ulcerans
OPU_1102	Streptococcus parasanguinis	0.00962051	0.0153928	52	0.00797094	24	20
OPU_220	Clostridium disporicum	0.0134053	0.0224818	92	0.0141024	20	16.6667
OPU_1093	Streptococcus infantis	0.00587582	0.00980786	34	0.00521177	20	16.6667
OPU_232	Clostridium perfringens	0.0250029	0.0427448	177	0.0271318	19	15.8333
OPU_1158	Clostridium ramosum	0.0169495	0.0297248	118	0.0180879	16	13.3333
OPU_589	Parabacteroides goldsteinii	0.00697187	0.0122008	37	0.00567163	15	12.5
OPU_1180	Campylobacter concisus	0.00457269	0.0080022	28	0.00429204	15	12.5
OPU_965	Propionibacterium acnes	0.00287945	0.00508702	19	0.00291246	14	11.6667
OPU_689	Enterobacter aerogenes	0.00889041	0.0158546	52	0.00797094	13	10.8333
