# Supplementary material for: Species-Level Analysis of Human Gut Microbiota With Metataxonomics
Source: Front Microbiol. 2020 Aug 26;11:2029. doi: 10.3389/fmicb.2020.02029 (PMC7479098; doi:10.3389/fmicb.2020.02029)
Supplement: TABLE S1 — Information of 120 healthy individuals participated the study. [file Data_Sheet_1.zip › Table S4-6.xlsx]

## Sheet:  Table S4.Probiotics_12 sp
OPU_num	Species name	Reads	Relative Abundance(%)	Positive samples	Positive Ratio(%)	Group Annotation	Ref
OPU_549	Bacteroides xylanisolvens	23	0.00352559	12	10
OPU_1062	Lactobacillus mucosae	54	0.00827746	10	8.33333
OPU_1072	Lactobacillus runminis	37	0.00567159	10	8.33333
OPU_536	Bacteroides intestinalis	12	0.00183944	9	7.5
OPU_1070	Lactobacillus salivarius	25	0.00383216	7	5.83333		Nutrients. 2017 Nov 14;9(11). pii: E1242.
OPU_1066	Lactobacillus gasseri*	6	0.000919718	3	2.5	Lactobacillus gasseri/Lactobacillus taiwanensis
OPU_1242	Eubacterium coprostanoligenes	13	0.00199272	2	1.66667
OPU_1085	Tetragenococcus halophilus	3	0.000459859	1	0.833333		Allergol Int. 2009 Jun;58(2):179-85.
OPU_1065	Lactobacillus acidophilus	2	0.000306573	1	0.833333		Sci Rep. 2017 Jul 17;7(1):5633.
OPU_1114	Lactococcus lactis	2	0.000306573	1	0.833333
OPU_955	Bifidobacterium longum	1	0.000153286	1	0.833333		Biomed Res Int. 2015;2015:897639.
OPU_956	Bifidobacterium pseudocatenulatum	1	0.000153286	1	0.833333		PLoS One. 2015 Jul 10;10(7):e0126976.

## Sheet: Table S5.Commensal _283 sp
OPU_num	Species name	Reads	Abundance(%)	Positive samples	Positive Ratio(%)	Group Annotation
OPU_515	Bacteroides vulgatus	45966	7.04596	118	98.3333
OPU_389	Faecalibacterium prausnitzii	5613	0.860396	116	96.6667
OPU_584	Parabacteroides merdae	4033	0.618204	112	93.3333
OPU_135	Eubacterium rectale	13194	2.02246	111	92.5
OPU_674	Escherichia coli*	7357	1.12773	111	92.5	Escherichia albertii/Escherichia fergusonii/Escherichia coli
OPU_1232	Roseburia faecis	7311	1.12068	108	90
OPU_439	Phascolarctobacterium faecium	8743	1.34018	107	89.1667
OPU_544	Bacteroides ovatus	2890	0.442997	105	87.5
OPU_631	Alistipes shahii	1409	0.21598	103	85.8333
OPU_1213	Roseburia intestinalis	3106	0.476107	99	82.5
OPU_758	Parasutterella excrementihominis	2916	0.446983	99	82.5
OPU_162	Eubacterium eligens	2464	0.377697	99	82.5
OPU_298	Ruminococcus bromii	5955	0.91282	98	81.6667
OPU_157	Lactobacillus rogosae*	3816	0.584941	98	81.6667	Lactobacillus rogosae/Bacteroides galacturonicus
OPU_448	Prevotella copri	76388	11.7092	96	80
OPU_1266	Anaerostipes hadrus	1059	0.16233	96	80
OPU_523	Bacteroides massilliensis	12885	1.97509	94	78.3333
OPU_518	Bacteroides dorei	11635	1.78349	94	78.3333
OPU_117	Ruminococcus faecis	922	0.14133	92	76.6667
OPU_894	Sphingomonas echinoides	12152	1.86274	88	73.3333
OPU_526	Bacteroides stercoris	5033	0.77149	87	72.5
OPU_099	Dorea formicigenerans	256	0.0392413	81	67.5
OPU_831	Ochrobactrum cytisi*	1874	0.287259	80	66.6667	Ochrobactrum cytisi/Ochrobactrum lupini/Ochrobactrum anthropi/Ochrobactrum tritici
OPU_139	Fusicatenibacter saccharivorans	402	0.0616211	79	65.8333
OPU_737	Sutterella wadswothensis	5068	0.776855	75	62.5
OPU_896	Sphingomonas melonis	1485	0.22763	72	60	Sphingomonas melonis/Sphingomonas aquatilis
OPU_557	Bacteroides thetaiotaomicron	410	0.0628474	72	60
OPU_501	Bacteroides coprophilus	3474	0.53252	66	55
OPU_047	Blautia obeum	273	0.0418474	66	55
OPU_188	Eubacterium hallii	167	0.025599	65	54.1667
OPU_1207	Roseburia inulinivorans	300	0.0459859	64	53.3333
OPU_1138	Holdemanella biformis	735	0.112666	63	52.5
OPU_534	Bacteroides cellulosilyticus	506	0.0775633	61	50.8333
OPU_341	Eubacterium siraeum	5043	0.773028	58	48.3333
OPU_607	Coprobacter fastidiosus	758	0.116192	56	46.6667
OPU_253	Intestinibacter bartlettii	239	0.0366357	56	46.6667
OPU_354	Subdoligranulum variabile	481	0.0737312	55	45.8333
OPU_313	Ruminococcus callidus	466	0.0714319	54	45
OPU_950	Tsukamurella spongiae	258	0.0395481	53	44.1667
OPU_059	Blautia wexlerae	149	0.0228398	46	38.3333
OPU_440	Phascolarctobacterium succinatutens	3109	0.47657	45	37.5
OPU_103	Ruminococcus lactaris	456	0.069899	43	35.8333
OPU_529	Bacteroides clarus	1055	0.161718	42	35
OPU_072	Blautia stercoris	114	0.0174747	42	35
OPU_183	Eubacterium hadrum*	96	0.0147156	41	34.1667	Eubacterium hadrum/Anareostipes hadrus
OPU_021	Butyrivibrio crossotus	961	0.147309	32	26.6667
OPU_606	Coprobacter secundus	77	0.0118031	28	23.3333
OPU_643	Alistipes indistinctus	74	0.0113433	28	23.3333
OPU_248	Romboutsia ilealis	63	0.0096571	28	23.3333
OPU_1148	Holdemania filiformis	47	0.0072045	28	23.3333
OPU_1162	Catenibacterium mitsuokai	134	0.0205405	27	22.5
OPU_696	Serratia quinivorans*	60	0.00919723	26	21.6667	Serratia quinivorans/Serratia proteamaculans/Serratia grimesi
OPU_585	Parabacteroides johnsonii	105	0.0160952	23	19.1667
OPU_688	Enterobacter muelleri	135	0.0206938	21	17.5
OPU_325	Anaerotruncus colihominis	26	0.00398547	21	17.5
OPU_1053	Jeotgalicoccus halotolerans*	100	0.0153287	20	16.6667	Jeotgalicoccus halotolerans/Jeotgalicoccus nanhaiensis
OPU_621	Butyricimonas faecihominis	67	0.0102702	19	15.8333
OPU_718	Pseudomonas gessardii*	322	0.0493585	18	15	Pseudomonas gessardii/Pseudomonas proteolytica
OPU_755	Parasutterella secunda	158	0.0242194	18	15
OPU_550	Bacteroides finegoldii	64	0.00981038	18	15
OPU_602	Barnesiella intestinihominis	159	0.0243727	17	14.1667
OPU_058	Blautia luti	22	0.00337232	17	14.1667
OPU_691	Citrobacter werkmanii *	40	0.00613149	16	13.3333	Citrobacter werkmanii/Citrobacter freundii/Citrobacter murliniae/Citrobacter braakii
OPU_695	Citrobacter gillenii*	22	0.00337232	16	13.3333	Citrobacter gillenii/Citrobacter pasteurii
OPU_788	Oxalobacter formigenes	33	0.00505845	14	11.6667
OPU_206	Clostridium lactatifermentans	94	0.014409	13	10.8333
OPU_1099	Streptococcus gordonii	29	0.00444533	13	10.8333
OPU_1012	Asaccharobacter celatus	17	0.00260588	13	10.8333
OPU_195	Howardella ureilytica	31	0.0047519	11	9.16667
OPU_848	Methylobacterium phyllosphaerae	27	0.00413876	10	8.33333
OPU_078	Blautia hansenii	151	0.0231464	9	7.5
OPU_1156	Coprobacillus cateniformis	54	0.00827751	9	7.5
OPU_1036	Planomicrobium chinense	31	0.0047519	9	7.5
OPU_593	Parabacteroides faecis	23	0.00352561	9	7.5
OPU_639	Alistipes inops	17	0.00260588	9	7.5
OPU_107	Clostridium glycyrrhizinilyticum*	16	0.0024526	9	7.5
OPU_1089	Weissella confusa*	15	0.00229931	8	6.66667	Weissella confusa/Weissella cibaria
OPU_773	Pelomonas aquatica	11	0.00168616	8	6.66667
OPU_441	Acidaminococcus fermentans	94	0.014409	7	5.83333
OPU_706	Aggregatibacter segnis	30	0.00459862	7	5.83333
OPU_251	Romboutsia lituseburensis	27	0.00413876	7	5.83333
OPU_109	Sellimonas intestinalis	14	0.00214602	7	5.83333
OPU_1124	Pyramidobacter piscolens	14	0.00214602	7	5.83333
OPU_1011	Senegalimassillia anaerobia	12	0.00183945	7	5.83333
OPU_230	Clostridium butyricum	10	0.00153287	7	5.83333
OPU_982	Brachybacterium paraconglomeratum*	8	0.0012263	7	5.83333	Brachybacterium paraconglomeratum/Brachybacterium conglomeratum
OPU_740	Sutterella parvirubra	101	0.015482	6	5
OPU_041	Hungatella effluvii	28	0.00429204	6	5
OPU_975	Kocuria carniohila*	16	0.0024526	6	5	Kocuria carniohila/Kocuria gwangalliensis
OPU_994	Microbacterium esteraomaticum*	14	0.00214602	6	5	Microbacterium esteraomaticum/Microbacterium arabinogalactanolyticum
OPU_842	Aflipia broomeae	11	0.00168616	6	5
OPU_832	Pseudochrobactrums saccharolyticum *	10	0.00153287	6	5	Pseudochrobactrums saccharolyticum/Pseudochrobactrums asaccharolyticum/Pseudochrobactrums lubricantis
OPU_1226	Eubacterium oxidoreducens	8	0.0012263	6	5
OPU_502	Bacteroides barnesiae	16	0.0024526	5	4.16667
OPU_612	Butyricimonas paravirosa	12	0.00183945	5	4.16667
OPU_715	Succinatimonas hippei	12	0.00183945	5	4.16667
OPU_683	Enterobacter xiangfangensis	11	0.00168616	5	4.16667
OPU_729	Enhydrobacter aerosaccus	9	0.00137959	5	4.16667
OPU_833	Mesorhizobium jarvisii*	8	0.0012263	5	4.16667	Mesorhizobium jarvisii/Mesorhizobium erdmanii/Mesorhizobium opportunistum
OPU_923	Taonella mepensis	8	0.0012263	5	4.16667
OPU_268	Eubacterium sulci	7	0.00107301	5	4.16667
OPU_030	Clostridium citroniae	6	0.000919723	5	4.16667
OPU_098	Clostridium scindens	5	0.000766436	5	4.16667
OPU_899	Sphingomonas hankookensis	5	0.000766436	5	4.16667	Sphingomonas hankookensis/Sphingomonas panni
OPU_491	Bacteroides plebeius	31	0.0047519	4	3.33333
OPU_410	Eubacterium desmolans	7	0.00107301	4	3.33333
OPU_972	Micrococcus endophyticus	5	0.000766436	4	3.33333
OPU_101	Eubacterium contortum	4	0.000613149	4	3.33333	Faecalicatena contorta comb. nov.
OPU_952	Dietzia cercidiphylli*	4	0.000613149	4	3.33333	Dietzia cercidiphylli/Dietzia natronolimnaea
OPU_1190	Desulfovibrio legallii	4	0.000613149	4	3.33333
OPU_1058	Lactobacillus sanfranciscensis	52	0.00797094	3	2.5
OPU_693	Kluyvera georgiana	13	0.00199273	3	2.5
OPU_774	Pelomonas puraquae	8	0.0012263	3	2.5
OPU_1021	Olsenella scatoligenes	7	0.00107301	3	2.5
OPU_1144	Eubacterium dolichum	6	0.000919723	3	2.5
OPU_278	Bacteroides coagulans	5	0.000766436	3	2.5
OPU_657	Flavobacterium mizutaii	4	0.000613149	3	2.5
OPU_1064	Lactobacillus crispatus	4	0.000613149	3	2.5
OPU_1202	Treponema succinifaciens	4	0.000613149	3	2.5
OPU_081	Lactonifactor longoviformis	3	0.000459862	3	2.5
OPU_884	Brevundimonas aurantiaca	3	0.000459862	3	2.5
OPU_999	Microbacterium sediminicola	3	0.000459862	3	2.5
OPU_834	Phyllobacterium myrsinacearum	38	0.00582492	2	1.66667
OPU_522	Bacteroides sartorii	15	0.00229931	2	1.66667
OPU_227	Clostridium chartatabidum	9	0.00137959	2	1.66667
OPU_977	Kocuria palustris	9	0.00137959	2	1.66667
OPU_284	Anaerococcus murdochii	7	0.00107301	2	1.66667
OPU_658	Sphingobacterium nematocida	5	0.000766436	2	1.66667
OPU_969	Glutamicibacter protophormiae	5	0.000766436	2	1.66667
OPU_478	Prevotella buccalis	4	0.000613149	2	1.66667
OPU_726	Psychrobacter alimentarius	4	0.000613149	2	1.66667
OPU_783	Herbaspirillum huttiense	4	0.000613149	2	1.66667
OPU_843	Bradyrhizobium icense	4	0.000613149	2	1.66667
OPU_1020	Collinsella intestinalis	4	0.000613149	2	1.66667
OPU_1079	Desemzia incerta	4	0.000613149	2	1.66667
OPU_1122	Cloacibacillus porcorum	4	0.000613149	2	1.66667
OPU_769	Comamonas denitrificans	3	0.000459862	2	1.66667
OPU_984	Brachybacterium ginsengisoli	3	0.000459862	2	1.66667
OPU_196	Bacteroides pectinophilus	2	0.000306574	2	1.66667
OPU_447	Vampirovibrio chlorellavorus	2	0.000306574	2	1.66667
OPU_652	Empedobacter falsenii	2	0.000306574	2	1.66667
OPU_707	Aggregatibacter aphrophillus	2	0.000306574	2	1.66667
OPU_711	Haemophilus sputorum	2	0.000306574	2	1.66667
OPU_713	Aeromonas punctata*	2	0.000306574	2	1.66667	Aeromonas punctata/Aeromonas dhakensis/Aeromonas aquariorum
OPU_781	Methyloversatilis discipulorum*	2	0.000306574	2	1.66667	Methyloversatilis discipulorum/Methyloversatilis universalis
OPU_873	Paracoccus haeundaensis*	2	0.000306574	2	1.66667	Paracoccus haeundaensis/Paracoccus marcusii/Paracoccus carotinifaciens
OPU_886	Brevundimonas bullata	2	0.000306574	2	1.66667
OPU_890	Phenylobacterium faslum	2	0.000306574	2	1.66667
OPU_895	Sphingomonas glacialis	2	0.000306574	2	1.66667
OPU_944	Rhodococcus degradans*	2	0.000306574	2	1.66667	Rhodococcus degradans/Rhodococcus erythropolis/Rhodococcus qingshengii/Rhodococcus jialingiae
OPU_1014	Slackia piriformis	2	0.000306574	2	1.66667
OPU_1043	Staphylococcus captis	2	0.000306574	2	1.66667
OPU_1086	Lactobacillus delbrueckii	2	0.000306574	2	1.66667
OPU_1123	Cloacibacillus evryensis	2	0.000306574	2	1.66667
OPU_1253	Alistipes putredinis	2	0.000306574	2	1.66667	formerly Bacteroides putredinis
OPU_1263	Bacteroides galacturonicus	2	0.000306574	2	1.66667
OPU_1087	Leuconostoc citreum*	29	0.00444533	1	0.833333	Leuconostoc citreum/Leuconostoc holzapfelii
OPU_185	Anaerostipes caccae	9	0.00137959	1	0.833333
OPU_262	Clostridium hiranonis	8	0.0012263	1	0.833333
OPU_719	Pseudomonas tolaasii *	6	0.000919723	1	0.833333	Pseudomonas tolaasii/Pseudomonas extremorientalis
OPU_778	Aquabacterium citratiphium	6	0.000919723	1	0.833333
OPU_181	Eubacterium xylanophilum	5	0.000766436	1	0.833333
OPU_282	Peptoniphilus duerdenii	5	0.000766436	1	0.833333
OPU_727	Psychrobacter namhaensis	4	0.000613149	1	0.833333
OPU_979	Arthrobacter russicus	4	0.000613149	1	0.833333
OPU_723	Pseudomonas parafulva*	3	0.000459862	1	0.833333
OPU_087	Moryella indoligenes	3	0.000459862	1	0.833333
OPU_233	Clostridium ventriculi	3	0.000459862	1	0.833333
OPU_285	Anaerococcus octavius	3	0.000459862	1	0.833333
OPU_477	Prevotella timonensis	3	0.000459862	1	0.833333
OPU_539	Bacteroides stercorirosoris	3	0.000459862	1	0.833333
OPU_663	Cytophaga hutchinsonii	3	0.000459862	1	0.833333
OPU_716	Vibrio natriegens	3	0.000459862	1	0.833333
OPU_780	Thauera terpenica	3	0.000459862	1	0.833333
OPU_796	Massilia norwichensis	3	0.000459862	1	0.833333
OPU_990	Brevibacterium samyangense	3	0.000459862	1	0.833333
OPU_1057	Lactobacillus xiangfangensis	3	0.000459862	1	0.833333
OPU_1097	Streptococcus peroris	3	0.000459862	1	0.833333
OPU_660	Sphingobacterium alimentarium	2	0.000306574	1	0.833333
OPU_677	Pseudocitrobacter anthropi*	2	0.000306574	1	0.833333	Pseudocitrobacter anthropi/Pseudocitrobacter faecalis
OPU_697	Obesumbacterium proteus	2	0.000306574	1	0.833333
OPU_720	Pseudomonas yamanorum*	2	0.000306574	1	0.833333	Pseudomonas yamanorum/Pseudomonas minutum
OPU_721	Pseudomonas fragi*	2	0.000306574	1	0.833333	Pseudomonas fragi/Pseudomonas deceptionensis
OPU_728	Psychrobacter maritimus	2	0.000306574	1	0.833333
OPU_771	Aquincola tertiaricarbonis	2	0.000306574	1	0.833333
OPU_784	Herminiimonas contaminans	2	0.000306574	1	0.833333
OPU_810	Uruburuella suis	2	0.000306574	1	0.833333
OPU_816	Pseudoxanthomonas broegbernensis	2	0.000306574	1	0.833333
OPU_829	Ensifer morelensis	2	0.000306574	1	0.833333
OPU_891	Caulobacter vibrioides*	2	0.000306574	1	0.833333	Caulobacter vibrioides/Caulobacter segnis
OPU_951	Dietzia kunjamensis*	2	0.000306574	1	0.833333	Dietzia kunjamensis/Dietzia maris
OPU_1001	Leucobacter aridicollis	2	0.000306574	1	0.833333
OPU_1029	Bacillus simplex*	2	0.000306574	1	0.833333	Bacillus simplex/Bacillus muralis/Bacillus butanolivorans
OPU_1031	Bacillus altitudinis*	2	0.000306574	1	0.833333	Bacillus altitudinis/Bacillus stratosphericus/Bacillus aerophilus
OPU_1034	Sporosatcina siberiensis	2	0.000306574	1	0.833333
OPU_1038	Planococcus koreense	2	0.000306574	1	0.833333
OPU_1063	Lactobacillus curvatus*	2	0.000306574	1	0.833333	Lactobacillus curvatus/Lactobacillus sakei/Lactobacillus graminis
OPU_1071	Lactobacillus agilis	2	0.000306574	1	0.833333
OPU_1090	Weissella paramesenteroides	2	0.000306574	1	0.833333
OPU_1132	Thermus scotoductus	2	0.000306574	1	0.833333
OPU_018	Murimonas intestini	1	0.000153287	1	0.833333
OPU_088	Stomatobaculum longum	1	0.000153287	1	0.833333
OPU_186	Anaerostipes rhamnosivorans	1	0.000153287	1	0.833333
OPU_226	Clostridium sardiniense	1	0.000153287	1	0.833333
OPU_236	Anaerofustis stercorihominis	1	0.000153287	1	0.833333
OPU_261	Paeniclostridium bifermentans	1	0.000153287	1	0.833333
OPU_263	Peptostreptococcus stomatis	1	0.000153287	1	0.833333
OPU_279	Ezakiekka peruensis	1	0.000153287	1	0.833333
OPU_286	Anaerococcus vaginalis	1	0.000153287	1	0.833333
OPU_309	Ruminococcus champanellensis	1	0.000153287	1	0.833333
OPU_445	Prochlorococcus marinus	1	0.000153287	1	0.833333
OPU_466	Prevotella dentalis*	1	0.000153287	1	0.833333	Hallella seregens/Prevotella dentalis
OPU_471	Prevotella corporis	1	0.000153287	1	0.833333
OPU_568	Bacteroides faecichinchillae	1	0.000153287	1	0.833333
OPU_680	Pantoea rodasii	1	0.000153287	1	0.833333
OPU_724	Pseudomonas zhaodongensis*	1	0.000153287	1	0.833333	Pseudomonas zhaodongensis/Pseudomonas xanthomarina
OPU_725	Psychrobacter cibarius	1	0.000153287	1	0.833333
OPU_762	Acidovorax wautersii	1	0.000153287	1	0.833333
OPU_765	Variovorax paradoxus	1	0.000153287	1	0.833333
OPU_770	Hydrogenophaga pesudoflava*	1	0.000153287	1	0.833333	Hydrogenophaga pesudoflava/Hydrogenophaga luteola
OPU_772	Sphaerotilus natans	1	0.000153287	1	0.833333
OPU_777	Aquabacterium parvum	1	0.000153287	1	0.833333
OPU_792	Massilia varians	1	0.000153287	1	0.833333
OPU_795	Massilia haematophila	1	0.000153287	1	0.833333
OPU_797	Paraburkholderia fungorum*	1	0.000153287	1	0.833333	Paraburkholderia fungorum/Burkholderia insula/Paraburkholderia phytofirmans
OPU_806	Neisseria oralis	1	0.000153287	1	0.833333
OPU_815	Pseudoxanthomonas japonensis*	1	0.000153287	1	0.833333	Pseudoxanthomonas japonensis/Pseudoxanthomonas mexicana
OPU_818	Stenotrophomonas rhizophila	1	0.000153287	1	0.833333
OPU_820	Thermomonas carbonis	1	0.000153287	1	0.833333
OPU_837	Rhizobium metallidurans	1	0.000153287	1	0.833333
OPU_839	Aureimonas ureilytica	1	0.000153287	1	0.833333
OPU_840	Bradyrhizobium ganzhouense*	1	0.000153287	1	0.833333	Bradyrhizobium ganzhouense/Bradyrhizobium guangdongense
OPU_844	Bradyrhizobium neotropicale	1	0.000153287	1	0.833333
OPU_846	Rhodoplanes serenus*	1	0.000153287	1	0.833333	Rhodoplanes serenus/Rhodoplanes piscinae
OPU_849	Methylobacterium oryzae	1	0.000153287	1	0.833333
OPU_853	Methylobacterium adhaesivum*	1	0.000153287	1	0.833333	Methylobacterium adhaesivum/Methylobacterium gossopiicola/Methylobacterium goesingense
OPU_859	Microvirga aerophila	1	0.000153287	1	0.833333
OPU_862	Bosea massiliensis	1	0.000153287	1	0.833333
OPU_871	Paracoccus sphaerophysae	1	0.000153287	1	0.833333
OPU_879	Devosia limi	1	0.000153287	1	0.833333
OPU_880	Devosia chinhatensis	1	0.000153287	1	0.833333
OPU_882	Devosia riboflavina	1	0.000153287	1	0.833333
OPU_883	Hyphomicrobium facile	1	0.000153287	1	0.833333
OPU_900	Sphingomonas pseudosanguinis	1	0.000153287	1	0.833333
OPU_901	Sphingomonas aestuarii	1	0.000153287	1	0.833333
OPU_902	Sphingomonas koreensis	1	0.000153287	1	0.833333
OPU_909	Sphingomonas xenophagum	1	0.000153287	1	0.833333
OPU_910	Sphingopyxis bauzanensis	1	0.000153287	1	0.833333
OPU_914	Novosphingobium capsulatum	1	0.000153287	1	0.833333
OPU_919	Belnapia soli	1	0.000153287	1	0.833333
OPU_957	Bifidobacterium faecale	1	0.000153287	1	0.833333
OPU_963	Microlunatus phosphovorus	1	0.000153287	1	0.833333
OPU_970	Arthrobacter globiformis*	1	0.000153287	1	0.833333	Arthrobacter globiformis/Arthrobacter pascens
OPU_973	Micrococcus cohnii	1	0.000153287	1	0.833333
OPU_976	Kocuria salsicia	1	0.000153287	1	0.833333
OPU_980	Pseudarthrobacter polychromogenes	1	0.000153287	1	0.833333
OPU_988	Georgenia satyanarayanai*	1	0.000153287	1	0.833333	Georgenia satyanarayanai/Oceanitalea nanhaiensis
OPU_992	Microbacterium testaceum	1	0.000153287	1	0.833333
OPU_995	Microbacterium deminutum*	1	0.000153287	1	0.833333	Microbacterium deminutum/Microbacterium pumilum/Microbacterium saccharophilum
OPU_997	Microbacterium mitrae	1	0.000153287	1	0.833333
OPU_998	Microbacterium ginsengisoli	1	0.000153287	1	0.833333
OPU_1002	Pseudoclavibacter helvolus*	1	0.000153287	1	0.833333	Pseudoclavibacter helvolus/Pseudoclavibacter terrae
OPU_1003	Janibacter anophelis	1	0.000153287	1	0.833333
OPU_1030	Bacillus flexus	1	0.000153287	1	0.833333
OPU_1032	Bacillus galliciensis	1	0.000153287	1	0.833333
OPU_1035	Chryseomicrobium amylolyticum	1	0.000153287	1	0.833333
OPU_1040	Planococcus okeanokoites	1	0.000153287	1	0.833333
OPU_1051	Listeria marthii	1	0.000153287	1	0.833333	Listeria marthii/Listeria welshimer/Listeria innocua
OPU_1054	Exiguobacterium aurantiacum*	1	0.000153287	1	0.833333	Exiguobacterium aurantiacum/Exiguobacterium mexicanum
OPU_1056	Lactobacillus plantarum*	1	0.000153287	1	0.833333	Lactobacillus plantarum/Lactobacillus pentosus/Lactobacillus herbarum
OPU_1059	Lactobacillus vaginalis	1	0.000153287	1	0.833333
OPU_1068	Lactobacillus mindensis	1	0.000153287	1	0.833333
OPU_1069	Lactobacillus farciminis*	1	0.000153287	1	0.833333	Lactobacillus farciminis/Lactobacillus formosensis
OPU_1076	Enterococcus sulfureus	1	0.000153287	1	0.833333
OPU_1078	Carnobacterium inhibens	1	0.000153287	1	0.833333
OPU_1082	Facklamia tabacinasalis	1	0.000153287	1	0.833333
OPU_1088	Leuconostoc lactis	1	0.000153287	1	0.833333
OPU_1091	Weissella viridescens	1	0.000153287	1	0.833333
OPU_1121	Gemella asaccharolytica	1	0.000153287	1	0.833333
OPU_1126	Deinococcus caeni	1	0.000153287	1	0.833333
OPU_1127	Deinococcus reticulitermitis	1	0.000153287	1	0.833333
OPU_1128	Deinococcus wulumuqiensis	1	0.000153287	1	0.833333
OPU_1160	Clostridium saccharogumia	1	0.000153287	1	0.833333
		266269	40.8156

## Sheet: Table S6. Pathogenic_166 sp
OPU_num	Species name	Reads	Abundance(%)	Positive samples	Positive Ratio(%)	Group Annotation	Ref
OPU_572	Parabacteroides distasonis	2236	0.34275	110	91.6667
OPU_556	Bacteroides caccae	2066	0.316691	104	86.6667		Lett Appl Microbiol. 2004;38(4):327-32., Infect Immun. 2001 Oct;69(10):6044-54.
OPU_096	Dorea longicatena	1029	0.157733	103	85.8333
OPU_531	Bacteroides uniformis	836	0.128148	89	74.1667
OPU_111	Coprococcus comes	594	0.0910526	89	74.1667
OPU_1219	Roseburia hominis	911	0.139645	88	73.3333
OPU_704	Haemophilus parainfluenzae	1770	0.271318	87	72.5		http://d.wanfangdata.com.cn/Thesis/Y1709919
OPU_1108	Streptococcus vestibularis*	563	0.0863007	75	62.5	Streptococcus vestibularis/Streptococcus salivarius
OPU_676	Klebsiella pneumoniae	4198	0.6435	74	61.6667
OPU_094	Ruminococcus gnavus	1940	0.297377	73	60.8333
OPU_554	Bacteroides fragilis	3608	0.55306	72	60		Anaerobe. 2013 Jun;21:64-6.
OPU_116	Ruminococcus torques	807	0.123703	71	59.1667
OPU_1192	Bilophila wadsworthia	315	0.0482855	67	55.8333		Microbiology, 1989,135: 3405-3411,
OPU_847	Pannonibacter phragmitetus	252	0.0386284	64	53.3333		Microbiologyopen. 2017 Dec;6(6).
OPU_616	Butyricimonas virosa	335	0.0513512	63	52.5
OPU_1117	Turicibacter sanguinis	845	0.129528	58	48.3333		IJSE, 2002 Jul;52(Pt 4):1263-6.
OPU_1080	Granulicatella adiacens	117	0.0179346	57	47.5		BMC Musculoskelet Disord. 2017 Jun 23;18(1):276.
OPU_567	Bacteroides salyersiae	371	0.0568696	56	46.6667		J Clin Microbiol. 2004 Dec;42(12):5565-70.
OPU_1188	Desulfovibrio piger	593	0.0908993	51	42.5
OPU_566	Bacteroides nordii	204	0.0312706	44	36.6667	Bacteroides nordii/Bacteroides salyersae	J Clin Microbiol. 2004 Dec;42(12):5565-70.
OPU_760	Comamonas kerstersii	178	0.0272851	43	35.8333		J Clin Microbiol. 2013 Jun;51(6):1998-2000.
OPU_1018	Collinsella aerofaciens	109	0.0167083	40	33.3333
OPU_634	Alistipes onderdonkii	255	0.0390882	40	33.3333
OPU_1165	Fusobacterium mortiferum	3597	0.551374	37	30.8333		J Clin Microbiol. 2005 Dec;43(12):6202-4.
OPU_1267	Clostridium leptum	153	0.0234529	33	27.5
OPU_558	Bacteroides faecis	387	0.0593222	33	27.5
OPU_686	Enterobacter cancerogenus*	150	0.0229931	30	25	Enterobacter cancerogenus/Enterobacter ludwigii
OPU_028	Clostridium bolteae	163	0.0249858	26	21.6667		Vaccine. 2013 Jun 10;31(26):2787-90.
OPU_1100	Streptococcus australis*	42	0.00643806	26	21.6667	Streptococcus australis/Streptococcus rubneri
OPU_1170	Fusobacterium varium*	438	0.0671398	25	20.8333	Fusobacterium varium/Fusobacterium ulcerans
OPU_1102	Streptococcus parasanguinis	52	0.00797094	24	20		http://d.wanfangdata.com.cn/Thesis/Y1629430
OPU_1093	Streptococcus infantis	34	0.00521177	20	16.6667		FEMS Microbiol Lett. 2014 Apr;353(2):106-15.
OPU_220	Clostridium disporicum	92	0.0141024	20	16.6667		Anaerobe. 2017 Dec;48:56-58.
OPU_232	Clostridium perfringens	177	0.0271318	19	15.8333
OPU_1158	Clostridium ramosum	118	0.0180879	16	13.3333
OPU_1180	Campylobacter concisus	28	0.00429204	15	12.5		Adv Clin Exp Med. 2017 Jan-Feb;26(1):149-154.
OPU_589	Parabacteroides goldsteinii	37	0.00567163	15	12.5
OPU_965	Propionibacterium acnes	19	0.00291246	14	11.6667
OPU_689	Enterobacter aerogenes	52	0.00797094	13	10.8333
OPU_690	Raoultella ornithinolytica	29	0.00444533	11	9.16667
OPU_093	Clostridium symbiosum	22	0.00337232	11	9.16667
OPU_768	Delftia lacustris*	22	0.00337232	11	9.16667	Delftia lacustris/Delftia tsuruhatensis
OPU_229	Clostridium paraputrificum	25	0.00383218	11	9.16667		Intern Med. 2017 Dec 15;56(24):3395-3397.
OPU_687	Enterobacter asburiae	22	0.00337232	9	7.5
OPU_827	Rhizobium radiobacter*	9	0.00137959	9	7.5	Beijerinckis fluminensis/Rhizobium radiobacter	Med Mal Infect. 2015 May;45(5):181-2.
OPU_694	Klebsiella oxytoca*	39	0.0059782	8	6.66667	Klebsiella oxytoca/Klebsiella michiganensis
OPU_1095	Streptococcus oralis*	15	0.00229931	8	6.66667	Streptococcus oralis/Streptococcus mitis
OPU_1074	Enterococcus faecium*	12	0.00183945	8	6.66667	Enterococcus faecium/Enterococcus lactis
OPU_032	Clostridium lavalense	18	0.00275917	8	6.66667
OPU_043	Hungatella hathewayi	13	0.00199273	8	6.66667
OPU_803	Neisseria subflava*	11	0.00168616	8	6.66667	Neisseria subflava/Neisseria flavescens
OPU_591	Parabacteroides gordonii	9	0.00137959	8	6.66667		IJSEM, 2009，Nov;59(Pt 11):2843-7.
OPU_1166	Fusobacterium necrogenes	72	0.0110367	7	5.83333
OPU_675	Escherichia_Shigella group*	156	0.0239128	7	5.83333	Escherichia/Shigella dysenteriae
OPU_887	Brevundimonas diminuta	13	0.00199273	7	5.83333		https://www.ncbi.nlm.nih.gov/pubmed/26275273
OPU_031	Clostridium aldenense	21	0.00321903	7	5.83333
OPU_1174	Fusobacterium nucleatum subsp.animalis	9	0.00137959	6	5
OPU_692	Kluyvera ascorbata	31	0.0047519	6	5
OPU_442	Acidaminococcus intestini	24	0.00367889	6	5		https://www.ncbi.nlm.nih.gov/pubmed/17911303
OPU_1109	Streptococcus anginosus	13	0.00199273	6	5		https://www.ncbi.nlm.nih.gov/pubmed/28676193
OPU_1140	Clostridium innocuum	13	0.00199273	6	5		Anaerobe. 2014 Dec;30:24-6.
OPU_817	Stenotrophomonas maltophilia *	8	0.0012263	6	5	Stenotrophomonas maltophilia/Stenotrophomonas geniculata/Stenotrophomonas hibiscicola/Stenotrophomonas/pavanii/Stenotrophomonas beteli
OPU_1016	Eggerthella lenta	6	0.000919723	6	5		Med Clin (Barc). 2017
OPU_003	Eisenbergiella tayi	17	0.00260588	6	5
OPU_1104	Streptococcus gallolyticus	14	0.00214602	5	4.16667
OPU_1150	Solobacterium moorei	5	0.000766436	5	4.16667		J Breath Res. 2013 Dec;7(4):046006.
OPU_288	Parvimonas micra	6	0.000919723	5	4.16667
OPU_1081	Granulicatella elegans	5	0.000766436	5	4.16667
OPU_678	Enterobacter cloacae	4	0.000613149	4	3.33333
OPU_798	Burkholderia arboris*	6	0.000919723	4	3.33333	Burkholderia arboris/Burkholderia contanminans/Burkholderia lata
OPU_1185	Campylobacter jejuni	34	0.00521177	4	3.33333
OPU_1171	Fusobacterium nucleatum subsp.nucleatum	5	0.000766436	4	3.33333		Curr Opin Microbiol. 2015 Feb;23:141-7.
OPU_701	Proteus mirabilis	44	0.00674464	4	3.33333
OPU_1118	Gemella haemolysans	5	0.000766436	4	3.33333		J Community Hosp Intern Med Perspect. 2016
OPU_025	Oribacterium sinus	4	0.000613149	4	3.33333		IJSEM, 2004，Sep;54(Pt 5):1611-5.
OPU_978	Kocuria polaris*	4	0.000613149	4	3.33333	Kocuria polaris/Kocuria rosea
OPU_264	Peptostreptococcus anaerobuis	3	0.000459862	3	2.5
OPU_700	Rahnella aquatilis	3	0.000459862	3	2.5		Dis Aquat Organ. 2017 Mar 21;123(3):205-212.
OPU_734	Acinetobacter lwoffii	3	0.000459862	3	2.5		Infect Disord Drug Targets. 2015;15(3):184-8.
OPU_1033	Bacillus cereus*	3	0.000459862	3	2.5	Bacillus cereus/Bacillus toyonensis/Bacillus thruringiensis/Bacillus anthracis
OPU_1042	Staphylococcus hominis	12	0.00183945	3	2.5
OPU_1098	Streptococcus sanguinis	3	0.000459862	3	2.5
OPU_1083	Abiotrophia defectiva	6	0.000919723	3	2.5
OPU_709	Haemophilus paraphrohaemolyticus	4	0.000613149	3	2.5
OPU_800	Achromobacter insuavis*	3	0.000459862	3	2.5	Achromobacter insuavis/Achromobacter xylosoxidans
OPU_989	Brevibacterium sanguinis*	3	0.000459862	3	2.5	Brevibacterium sanguinis/Brevibacterium celere	J Clin Microbiol. 2004 Jun;42(6):2829-32.
OPU_1120	Gemella sanguinis	3	0.000459862	3	2.5		J Formos Med Assoc. 2014 Aug;113(8):562-5.
OPU_1173	Fusobacterium nucleatum subsp.polymorphum	2	0.000306574	2	1.66667
OPU_799	Ralstonia pickettii	29	0.00444533	2	1.66667
OPU_1111	Streptococcus downei*	9	0.00137959	2	1.66667	Streptococcus downei/Streptococcus dentirousetti
OPU_1077	Enterococcus faecalis	4	0.000613149	2	1.66667
OPU_079	Blautia coccoides*	2	0.000306574	2	1.66667	Blautia coccoides/Blautia producta
OPU_733	Acinetobacter johnsonii	2	0.000306574	2	1.66667
OPU_435	Selenomonas noxia	2	0.000306574	2	1.66667		J Periodontol. 2012 Sep;83(9):1139-48.
OPU_1045	Staphylococcus gallinarum	2	0.000306574	2	1.66667		J Med Microbiol. 2010 Mar;59(Pt 3):365-6.
OPU_1046	Staphylococcus cohnii	2	0.000306574	2	1.66667		Caspian J Intern Med. 2015 Winter;6(1):40-2.
OPU_1116	Lactococcus garvieae*	2	0.000306574	2	1.66667	Lactococcus garvieae/Lactococcus formosensis
OPU_1112	Streptococcus mutans	2	0.000306574	2	1.66667
OPU_280	Finegoldia magna	10	0.00153287	2	1.66667		Diagn Microbiol Infect Dis. 2003 Sep;47(1):359-60.
OPU_802	Alcaligenes faecalis	5	0.000766436	2	1.66667
OPU_1084	Aerococcus viridans*	5	0.000766436	2	1.66667	Aerococcus viridans/Aerococcus urinaeequi
OPU_472	Prevotella bivia	4	0.000613149	2	1.66667		ACG Case Rep J. 2016，3(4):e178.
OPU_702	Morganella morganii	4	0.000613149	2	1.66667		J Microbiol Immunol Infect. 2017 Sep 6.
OPU_1178	Sneathia sanguinegens	3	0.000459862	2	1.66667		J Med Microbiol. 2011 Nov;60(Pt 11):1693-6.J Clin Microbiol. 2004 Dec;42(12):5940-3.
OPU_281	Peptoniphilus harei	2	0.000306574	2	1.66667		Anaerobe. 2017 Apr;44:126-127.
OPU_808	Neisseria elongata	2	0.000306574	2	1.66667		Tex Heart Inst J. 2014 Apr 1;41(2):227-30.
OPU_1184	Campylobacter ureolyticus	2	0.000306574	2	1.66667		Jpn J Infect Dis. 2017 Jul 24;70(4):455-457.
OPU_699	Hafnia paralvei	28	0.00429204	1	0.833333
OPU_1186	Arcobacter cryaerophilus	4	0.000613149	1	0.833333
OPU_597	Porphyromonas endodontalis	2	0.000306574	1	0.833333
OPU_708	Haemophilus pittmaniae	2	0.000306574	1	0.833333		J Med Case Rep. 2012 Apr 30;6:120.
OPU_801	Achromobacter spanius*	2	0.000306574	1	0.833333	Achromobacter spanius/Achromobacter marplatensis
OPU_1075	Enterococcus casseliflavus*	2	0.000306574	1	0.833333	Enterococcus casseliflavus/Enterococcus gallinarum
OPU_269	Eubacterium infirmum	1	0.000153287	1	0.833333		Int J Syst Bacteriol. 1996 Oct;46(4):957-9.
OPU_274	Mogibacterium pumilum*	1	0.000153287	1	0.833333	Mogibacterium pumilum/Migobacterium vescum/Migobacterium neglectum/Migobacterium diversum
OPU_276	Eubacterium nodatum	1	0.000153287	1	0.833333
OPU_467	Prevotella baroniae	1	0.000153287	1	0.833333		J Endod. 2009 Oct;35(10):1359-62.
OPU_717	Vibrio furnissii	1	0.000153287	1	0.833333
OPU_731	Acinetobacter berezineiae*	1	0.000153287	1	0.833333	Acinetobacter berezineiae/Acinetobacter guillouiae
OPU_942	Mycobacterium aubagnense	1	0.000153287	1	0.833333		IJSEM, 2006
OPU_1052	Brochothrix thermosphacta*	1	0.000153287	1	0.833333	Brochothrix thermosphacta/Brochothrix campestris
OPU_1073	Enterococcus durans*	1	0.000153287	1	0.833333	Enterococcus durans/Enterococcus hirae/Enterococcus thailandicus
OPU_1103	Streptococcus oligofermentans	1	0.000153287	1	0.833333		https://www.ncbi.nlm.nih.gov/pubmed/26114758
OPU_1105	Streptococcus lutetiensis*	1	0.000153287	1	0.833333	Streptococcus lutetiensis/Streptococcus infantarius/Streptococcus equinus
OPU_1119	Gemella morbillorum	1	0.000153287	1	0.833333
OPU_1154	Mycoplasma hominis	1	0.000153287	1	0.833333
OPU_730	Acinetobacter junii	6	0.000919723	1	0.833333
OPU_1067	Lactobacillus iners	5	0.000766436	1	0.833333
OPU_703	Plesiomonas shigelloides	4	0.000613149	1	0.833333		Case Rep Infect Dis. 2017;2017:9363707.
OPU_283	Anaerococcus prevotii	3	0.000459862	1	0.833333		J Clin Pathol. 2008 Jun;61(6):775-6.
OPU_470	Prevotella disiens	3	0.000459862	1	0.833333		BMC Res Notes. 2015 Jul 17;8:307.
OPU_761	Comamonas terrigena	3	0.000459862	1	0.833333		Case Rep Med. 2014;2014:578127.
OPU_967	Propionibacterium granulosum	3	0.000459862	1	0.833333		Isr Med Assoc J. 2015 Oct;17(10):642-3.
OPU_465	Prevotella bergensis	2	0.000306574	1	0.833333		IJSEM, 2006
OPU_1110	Streptococcus intermedius	2	0.000306574	1	0.833333		Case Rep Infect Dis. 2017;2017:5864694.
OPU_1176	Fusobacterium gonidiaformans	2	0.000306574	1	0.833333		Presse Med. 1987 Jan 10-17;16(1):34.
OPU_1182	Campylobacter gracilis	2	0.000306574	1	0.833333		Emerg Infect Dis. 2015 Jun;21(6):1084-5.
OPU_1183	Campylobacter hominis	2	0.000306574	1	0.833333		Anaerobe. 2005 Feb-Apr;11(1-2):97-8.
OPU_225	Clostridium tertium	1	0.000153287	1	0.833333		Int J Infect Dis. 2016 Oct;51:44-46.
OPU_599	Porphyromonas bennonis	1	0.000153287	1	0.833333		IJSEM, 2009 Jul;59(Pt 7):1727-32.
OPU_646	Capnocytophaga granulosa	1	0.000153287	1	0.833333		Clin Infect Dis. 2000 Mar;30(3):606-7.
OPU_766	Comamonas thiooxydans*	1	0.000153287	1	0.833333	Comamonas thiooxydans/Comamonas testosteroni	Case Rep Med. 2014;2014:578127.
OPU_805	Neisseria sicca	1	0.000153287	1	0.833333		Open Forum Infect Dis. 2015 Jul 8;2(3):ofv105.
OPU_809	Eikenella corrodens	1	0.000153287	1	0.833333		Arch Pediatr. 2016 Nov;23(11):1146-1149.
OPU_826	Cardiobacterium hominis	1	0.000153287	1	0.833333		Can J Infect Dis Med Microbiol. 2015 Jan-Feb;26(1):41-3.
OPU_850	Methylobacterium brachiatum*	1	0.000153287	1	0.833333	Methylobacterium brachiatum/Methylobacterium mesophilicum
OPU_855	Methylobacterium aminovorans*	1	0.000153287	1	0.833333	Methylobacterium aminovorans/Methylobacterium extorquens	J Clin Microbiol. 2011 Sep;49(9):3329-31.
OPU_948	Corynebacterium tuberculostearicum	1	0.000153287	1	0.833333		IJSEM, 2004
OPU_949	Corynebacterium kroppenstedtii	1	0.000153287	1	0.833333		JCM, 2016,54(8):2212.
OPU_987	Actinomyces naeslundii	1	0.000153287	1	0.833333		Genome Announc. 2016 Dec 29;4(6).
OPU_991	Microbacterium paraoxydans	1	0.000153287	1	0.833333		Jpn J Infect Dis. 2017 Mar 24;70(2):195-196.
OPU_993	Microbacterium lacticum*	1	0.000153287	1	0.833333	Microbacterium lacticum/Microbacterium schleiferi
OPU_1022	Atopobium parvulum	1	0.000153287	1	0.833333		BMC Res Notes. 2012 Mar 19;5:151.
OPU_1025	Eggerthella sinensis	1	0.000153287	1	0.833333		Diagn Microbiol Infect Dis. 2004 Aug;49(4):255-63.
OPU_1028	Bacillus infantis	1	0.000153287	1	0.833333		IJSEM, 2006
OPU_1037	Planococcus rifitoensis*	1	0.000153287	1	0.833333	Planococcus rifitoensis/Planococcus citreus
OPU_1044	Staphylococcus saprophyticus*	1	0.000153287	1	0.833333	Staphylococcus saprophyticus/Staphylococcus xylosus	Lett Appl Microbiol. 2014 Jan;58(1):31-41
OPU_1047	Staphylococcus pettenkoferi	1	0.000153287	1	0.833333		Ann Lab Med. 2015 Mar;35(2):250-3.
OPU_1048	Staphylococcus sciuri	1	0.000153287	1	0.833333		Vet Microbiol. 2017 Feb;199:79-84.
OPU_1049	Staphylococcus lentus*	1	0.000153287	1	0.833333	Staphylococcus lentus/Staphylococcus vitulinus/Staphylococcus fleurettii	Perit Dial Int. 2014 Jun;34(4):469-70.
OPU_1050	Macrococcus caseolyticus	1	0.000153287	1	0.833333		Vet Dermatol. 2017 Dec;28(6):559-e133.
OPU_1181	Campylobacter showae	1	0.000153287	1	0.833333		http://www.gbw114.com/news/n29688.html
OPU_681	Cronobacter sakazakii*	7	0.00107301	1	0.833333	Cronobacter sakazakii/Cronabacter malonaticus
OPU_1094	Streptococcus pneumoniae*	1	0.000153287	1	0.833333	Streptococcus pneumoniae/Streptococcus pseudopneumoniae
OPU_1107	Streptococcus suis	1	0.000153287	1	0.833333		Emerg Infect Dis. 2017 Feb;23(2):204-211.
OPU_1172	Fusobacterium nucleatum subsp.vincentii	1	0.000153287	1	0.833333
		30701	4.70607
