# Supplementary material for: Species-Level Analysis of Human Gut Microbiota With Metataxonomics
Source: Front Microbiol. 2020 Aug 26;11:2029. doi: 10.3389/fmicb.2020.02029 (PMC7479098; doi:10.3389/fmicb.2020.02029)
Supplement: TABLE S1 — Information of 120 healthy individuals participated the study. [file Data_Sheet_1.zip › Table S3.xlsx]

## Sheet: 461(4 sup)classi species
			Sample No.	HF-1	HF-2	HF-3	HF-4	HF-5	HF-6	HF-7	HF-8	HF-9	HF-10	HF-11	HF-12	HF-13	HF-14	HF-15	HF-16	HF-17	HF-19	HF-20	HF-21	HF-22	HF-23	HF-24	HF-25	HF-26	HF-28	HF-29	HF-30	HF-31	HF-32	HF-33	HF-34	HF-35	HF-36	HF-37	HF-40	HF-41	HF-42	HF-44	HF-45	HF-46	HF-47	HF-48	HF-49	HF-50	HF-51
OPU_num	Taxon	Taxonomy	Total Reads	4272	3528	13443	5198	6295	3666	3434	5392	4623	3752	4953	3332	3515	5103	4242	5952	3779	4253	4276	3050	3489	3708	3001	5064	3394	6703	2485	8016	3856	4749	7168	6352	3286	3839	5582	4629	2893	4303	5596	3785	7186	3590	3241	6718	5057	6432
OPU_448	Prevotella copri	Bacteria;Bacteroidetes;Bacteroidia;Bacteroidales;Prevotellaceae;Prevotella;Prevotella copri	76388	501	1153	7089	38	1491	434	190	212	1722	647	1801	1281	1819	2747	508	2256	1280	1702	787	1160	180	1105	446	201	390	1087	596	983	279	185	1672	203	106	1965	390	1179	1573	41	562	103	403	598	0	178	335	996
OPU_515	Bacteroides vulgatus	Bacteria;Bacteroidetes;Bacteroidia;Bacteroidales;Bacteroidaceae;Bacteroides;Bacteroides vulgatus	45966	287	49	238	229	45	68	182	891	122	66	42	221	43	40	47	235	14	13	32	29	400	94	16	117	177	284	43	111	196	80	1015	446	122	269	1183	22	16	1294	305	56	332	80	310	267	760	160
OPU_135	Eubacterium rectale	Bacteria;Firmicutes;Clostridia;Clostridiales;Eubacteriaceae;Eubacterium;Eubacterium rectale	13194	114	38	52	48	87	16	65	141	29	204	35	26	53	11	32	37	6	11	25	12	69	16	10	0	33	404	42	20	69	50	23	383	9	13	24	39	23	259	233	114	57	40	32	273	144	46
OPU_523	Bacteroides massilliensis	Bacteria;Bacteroidetes;Bacteroidia;Bacteroidales;Bacteroidaceae;Bacteroides;Bacteroides massilliensis	12885	32	15	48	428	0	0	1	5	66	25	21	41	37	4	11	2	2	1	2	9	22	5	0	7	23	70	24	27	77	280	12	22	10	175	3	8	4	77	10	5	22	13	38	237	10	102
OPU_894	Sphingomonas echinoides	Bacteria;Proteobacteria;Alphaproteobacteria;Sphingomonadales;Sphingomonadaceae;Sphingomonas;Sphingomonas echinoides	12152	169	14	50	19	5	1780	38	16	74	4	80	9	6	20	71	28	6	416	2084	16	427	29	1430	19	52	1	11	262	123	3	2	76	27	4	31	33	8	42	10	0	11	32	0	5	20	250
OPU_518	Bacteroides dorei	Bacteria;Bacteroidetes;Bacteroidia;Bacteroidales;Bacteroidaceae;Bacteroides;Bacteroides dorei	11635	43	2	1	310	5	2	1	6	0	0	11	1	109	2	4	8	9	1	0	14	24	2	10	75	17	5	1	27	7	15	10	3	8	0	1	5	6	0	36	1	499	5	0	11	55	78
OPU_439	Phascolarctobacterium faecium	Bacteria;Firmicutes;Negativicutes;Selenomonadales;Acidaminococcaceae;Phascolarctobacterium;Phascolarctobacterium faecium	8743	35	1	24	6	3	0	0	284	162	2	14	3	2	8	3	54	0	3	2	4	75	41	0	205	33	110	258	6	23	26	333	27	34	53	133	6	1	4	57	0	85	1	370	48	58	84
OPU_674	Escherichia coli*	Bacteria;Proteobacteria;Gammaproteobacteria;Enterobacteriales;Enterobacteriaceae;Escherichia-Shigella;Escherichia coli*	7357	11	32	325	81	4	6	13	119	6	7	10	3	4	3	7	2	1	27	5	23	46	32	4	1767	11	16	21	6	8	11	15	38	1	41	62	3	39	3	69	0	27	29	10	14	8	15
OPU_1232	Roseburia faecis	Bacteria;Firmicutes;Clostridia;Clostridiales;Lachnospiraceae;Roseburia;Roseburia faecis	7311	85	32	4	14	22	1	3	15	58	93	38	100	45	7	0	21	3	8	2	8	55	8	1	11	14	69	39	6	42	0	12	33	52	0	15	11	4	12	30	22	42	16	1	84	22	41
OPU_298	Ruminococcus bromii	Bacteria;Firmicutes;Clostridia;Clostridiales;Ruminococcaceae;Ruminococcus;Ruminococcus bromii	5955	108	30	2	4	1	3	3	1	32	48	9	25	59	12	4	2	4	4	0	0	9	25	0	196	25	266	0	12	242	14	6	115	5	1	6	11	5	138	1	14	57	33	0	274	22	167
OPU_389	Faecalibacterium prausnitzii	Bacteria;Firmicutes;Clostridia;Clostridiales;Ruminococcaceae;Faecalibacterium;Faecalibacterium prausnitzii	5613	26	48	64	8	25	10	43	43	39	51	81	40	32	71	55	118	128	63	16	43	16	15	8	40	30	49	23	65	87	30	48	29	29	2	27	25	8	5	129	10	13	51	16	122	77	50
OPU_737	Sutterella wadswothensis	Bacteria;Proteobacteria;Betaproteobacteria;Burkholderiales;Alcaligenaceae;Sutterella;Sutterella wadswothensis	5068	13	115	468	0	22	0	1	3	11	15	54	4	142	13	31	3	0	0	26	197	0	0	1	30	50	374	0	6	153	0	5	16	104	8	18	1	20	4	2	29	18	5	0	145	15	123
OPU_341	Eubacterium siraeum	Bacteria;Firmicutes;Clostridia;Clostridiales;Eubacteriaceae;Eubacterium;Eubacterium siraeum	5043	7	2	1	0	0	15	1	0	0	0	5	0	0	0	2	0	2	8	15	0	9	2	19	0	12	3	0	5	2	0	0	4	6	0	4	12	1	0	0	0	0	15	0	0	1	5
OPU_526	Bacteroides stercoris	Bacteria;Bacteroidetes;Bacteroidia;Bacteroidales;Bacteroidaceae;Bacteroides;Bacteroides stercoris	5033	39	12	43	53	1	0	0	58	5	5	8	14	18	14	16	8	0	0	0	4	229	5	0	39	114	29	2	3	54	0	22	80	27	0	585	1	2	163	198	1	116	3	14	83	122	53
OPU_676	Klebsiella pneumoniae	Bacteria;Proteobacteria;Gammaproteobacteria;Enterobacteriales;Enterobacteriaceae;Klebsiella;Klebsiella pneumoniae	4198	0	64	1	2	0	1	1	44	6	0	2	3	0	73	0	0	1	12	2	0	54	2	2	225	19	9	7	3	5	0	6	544	1	0	82	0	0	3	85	0	6	8	0	2	11	4
OPU_584	Parabacteroides merdae	Bacteria;Bacteroidetes;Bacteroidia;Bacteroidales;Porphyromonadaceae;Parabacteroides;Parabacteroides merdae	4033	48	44	9	2	13	2	4	34	21	31	41	26	3	31	14	74	14	6	2	17	18	36	6	59	18	36	5	38	19	10	47	40	13	2	64	9	4	2	18	17	72	5	197	33	66	25
OPU_157	Lactobacillus rogosae*	Bacteria;Firmicutes;Bacilli;Lactobacillales;Lactobacillaceae;Lactobacillus;Lactobacillus rogosae*	3816	19	0	34	28	0	0	20	3	3	27	1	12	1	38	26	5	14	6	0	1	13	10	1	0	4	7	3	12	23	1	1	41	2	4	4	52	5	51	28	0	16	16	0	36	51	6
OPU_554	Bacteroides fragilis	Bacteria;Bacteroidetes;Bacteroidia;Bacteroidales;Bacteroidaceae;Bacteroides;Bacteroides fragilis	3608	30	1	27	14	0	0	3	11	22	0	0	0	19	3	2	6	0	0	0	0	13	11	0	28	22	6	5	7	5	0	0	4	1	0	322	53	0	6	11	0	82	13	20	1	51	3
OPU_1165	Fusobacterium mortiferum	Bacteria;Fusobacteria;Fusobacteriia;Fusobacteriales;Fusobacteriaceae;Fusobacterium;Fusobacterium mortiferum	3597	0	34	1	0	0	0	0	0	11	0	0	0	0	106	0	3	0	0	0	0	0	10	0	0	0	0	0	1	2	0	8	1	0	708	0	10	0	0	0	0	0	2	0	0	60	116
OPU_501	Bacteroides coprophilus	Bacteria;Bacteroidetes;Bacteroidia;Bacteroidales;Bacteroidaceae;Bacteroides;Bacteroides coprophilus	3474	26	108	0	1	1	7	55	0	15	18	5	17	30	0	0	1	2	0	0	0	16	0	0	0	31	83	0	26	80	6	3	4	40	0	16	18	11	0	154	6	9	83	0	141	14	104
OPU_440	Phascolarctobacterium succinatutens	Bacteria;Firmicutes;Negativicutes;Acidaminococcales;Acidaminococcaceae;Phascolarctobacterium;Phascolarctobacterium succinatutens	3109	1	4	0	0	311	0	0	0	0	0	61	0	0	0	161	2	481	83	0	204	0	0	0	0	1	22	0	144	1	0	0	13	0	0	0	69	514	0	0	38	11	1	0	1	0	2
OPU_1213	Roseburia intestinalis	Bacteria;Firmicutes;Clostridia;Clostridiales;Lachnospiraceae;Roseburia;Roseburia intestinalis	3106	318	20	13	0	10	7	0	73	6	18	0	38	3	2	22	5	4	5	9	2	18	4	8	1	6	48	3	11	16	7	3	13	1	0	2	28	1	0	16	0	9	14	2	75	19	7
OPU_758	Parasutterella excrementihominis	Bacteria;Proteobacteria;Betaproteobacteria;Burkholderiales;Sutterellaceae;Parasutterella;Parasutterella excrementihominis	2916	113	13	5	28	1	0	59	20	67	5	8	6	1	11	4	50	0	9	0	13	39	6	0	4	9	12	104	9	12	41	47	16	0	0	134	6	1	59	53	3	101	2	3	19	44	22
OPU_544	Bacteroides ovatus	Bacteria;Bacteroidetes;Bacteroidia;Bacteroidales;Bacteroidaceae;Bacteroides;Bacteroides ovatus	2890	22	4	2	4	2	1	2	9	0	2	4	0	5	4	0	5	1	0	2	1	3	7	2	154	6	4	0	4	3	3	7	3	2	5	20	0	1	55	6	14	113	2	3	6	19	31
OPU_162	Eubacterium eligens	Bacteria;Firmicutes;Clostridia;Clostridiales;Eubacteriaceae;Eubacterium;Eubacterium eligens	2464	5	3	8	4	18	1	14	14	0	14	4	3	0	8	13	10	8	3	7	10	5	0	1	3	8	11	5	10	15	9	8	15	0	0	2	22	1	5	38	0	6	20	33	81	17	15
OPU_572	Parabacteroides distasonis	Bacteria;Bacteroidetes;Bacteroidia;Bacteroidales;Porphyromonadaceae;Parabacteroides;Parabacteroides distasonis	2236	25	11	12	3	3	2	5	16	11	3	11	7	16	3	17	17	3	2	3	1	2	9	3	10	11	12	0	9	9	21	33	70	3	5	39	2	0	30	0	0	80	5	0	14	3	17
OPU_556	Bacteroides caccae	Bacteria;Bacteroidetes;Bacteroidia;Bacteroidales;Bacteroidaceae;Bacteroides;Bacteroides caccae	2066	58	2	4	0	2	6	14	17	11	6	1	18	2	1	1	4	0	4	9	4	2	8	7	47	21	2	4	9	3	4	43	3	5	0	60	5	2	93	28	5	114	2	0	2	4	39
OPU_094	Ruminococcus gnavus	Bacteria;Firmicutes;Clostridia;Clostridiales;Ruminococcaceae;Ruminococcus;Ruminococcus gnavus	1940	0	9	24	10	0	0	1	4	2	1	1	0	0	25	0	1	0	1	2	0	0	0	0	10	22	7	0	0	0	0	0	4	15	4	47	1	1	3	0	0	3	1	1	7	0	7
OPU_831	Ochrobactrum cytisi*	Bacteria;Proteobacteria;Alphaproteobacteria;Rhizobiales;Brucellaceae;Ochrobactrum;Ochrobactrum cytisi*	1874	6	8	7	3	0	16	4	5	8	7	44	0	5	18	6	40	1	5	11	9	17	1	19	6	9	8	6	14	9	9	17	12	1	1	10	3	4	0	0	0	25	18	0	36	26	81
OPU_704	Haemophilus parainfluenzae	Bacteria;Proteobacteria;Gammaproteobacteria;Enterobacteriales;Enterobacteriaceae;Rahnella;Haemophilus parainfluenzae	1770	2	2	29	0	11	1	72	4	0	3	3	62	1	92	1	10	32	2	1	3	5	0	1	0	6	26	0	5	6	5	3	6	3	2	23	5	2	22	162	1	5	0	0	39	5	8
OPU_896	Sphingomonas melonis*	Bacteria;Proteobacteria;Alphaproteobacteria;Sphingomonadales;Sphingomonadaceae;Sphingomonas;Sphingomonas melonis	1485	9	4	23	13	3	10	7	13	2	6	18	2	6	10	3	35	3	13	13	5	14	4	16	25	11	26	2	19	10	49	48	31	9	13	20	14	10	7	3	0	21	6	0	24	8	25
OPU_631	Alistipes shahii	Bacteria;Bacteroidetes;Bacteroidia;Bacteroidales;Rikenellaceae;Alistipes;Alistipes shahii	1409	16	2	1	2	5	4	9	9	1	12	3	30	1	2	12	8	9	3	4	0	1	6	4	8	7	8	0	10	10	3	37	6	8	0	7	4	1	1	21	2	34	5	0	10	14	13
OPU_1266	Anaerostipes hadrus	Bacteria;Firmicutes;Clostridia;Clostridiales;Lachnospiraceae;Anaerostipes;Anaerostipes hadrus	1059	39	4	5	5	5	2	8	6	0	0	0	0	5	5	5	2	7	1	3	0	5	0	1	6	1	5	0	1	3	8	3	1	5	1	11	2	38	14	14	0	9	2	44	31	3	3
OPU_529	Bacteroides clarus	Bacteria;Bacteroidetes;Bacteroidia;Bacteroidales;Bacteroidaceae;Bacteroides;Bacteroides clarus	1055	1	0	1	0	0	0	0	0	1	5	2	1	0	0	0	8	0	0	0	0	1	0	0	0	1	1	0	1	0	9	539	0	1	0	0	0	0	0	0	0	5	3	0	5	0	2
OPU_096	Dorea longicatena	Bacteria;Firmicutes;Clostridia;Clostridiales;Lachnospiraceae;Dorea;Dorea longicatena	1029	14	13	11	2	10	0	5	5	2	2	12	0	2	10	6	19	3	1	2	8	0	0	0	18	6	12	2	4	7	2	6	5	2	4	70	4	5	0	4	6	6	1	15	14	3	5
OPU_021	Butyrivibrio crossotus	Bacteria;Firmicutes;Clostridia;Clostridiales;Lachnospiraceae;Butyrivibrio;Butyrivibrio crossotus	961	0	1	1	7	1	0	0	0	2	1	3	0	5	1	2	0	1	0	0	0	0	0	0	0	3	1	0	36	0	68	1	0	1	0	0	0	0	1	0	0	1	1	0	30	1	2
OPU_117	Ruminococcus faecis	Bacteria;Firmicutes;Clostridia;Clostridiales;Ruminococcaceae;Ruminococcus;Ruminococcus faecis	922	7	9	4	2	6	2	3	62	1	6	9	4	0	148	0	8	4	60	0	17	7	1	0	1	3	19	0	11	1	0	2	3	4	1	2	7	0	2	1	8	16	5	5	2	4	1
OPU_1219	Roseburia hominis	Bacteria;Firmicutes;Clostridia;Clostridiales;Lachnospiraceae;Roseburia;Roseburia hominis	911	1	0	8	5	81	0	8	3	5	1	6	0	0	0	4	9	5	0	0	2	0	2	1	0	9	4	9	66	7	3	6	7	1	0	3	6	2	2	16	1	1	38	1	20	5	4
OPU_1117	Turicibacter sanguinis	Bacteria;Firmicutes;Erysipelotrichia;Erysipelotrichales;Erysipelotrichaceae;Turicibacter;Turicibacter sanguinis	845	0	0	0	0	14	0	0	17	1	2	2	3	2	37	1	1	0	0	0	1	1	6	0	0	3	3	2	1	3	1	0	0	0	0	2	0	9	0	2	0	2	0	0	6	0	3
OPU_531	Bacteroides uniformis	Bacteria;Bacteroidetes;Bacteroidia;Bacteroidales;Bacteroidaceae;Bacteroides;Bacteroides uniformis	836	13	0	0	0	0	3	1	10	0	0	1	1	1	2	3	1	0	4	7	1	2	3	9	1	1	1	1	5	11	1	44	7	0	0	3	1	0	0	3	4	63	0	0	10	0	2
OPU_116	Ruminococcus torques	Bacteria;Firmicutes;Clostridia;Clostridiales;Ruminococcaceae;Ruminococcus;Ruminococcus torques	807	6	2	1	7	0	0	0	3	1	7	0	0	6	1	1	0	0	1	0	5	0	1	0	0	5	6	0	1	7	2	0	0	1	0	0	1	0	0	0	1	0	1	185	8	0	8
OPU_607	Coprobacter fastidiosus	Bacteria;Bacteroidetes;Bacteroidia;Bacteroidales;Porphyromonadaceae;Coprobacter;Coprobacter fastidiosus	758	1	0	1	1	0	1	1	1	1	1	1	0	1	0	1	0	0	0	0	0	1	0	0	5	1	1	0	14	1	39	1	2	1	0	0	0	0	30	0	0	2	1	0	9	0	43
OPU_1138	Holdemanella biformis	Bacteria;Firmicutes;Clostridia;Clostridiales;Eubacteriaceae;Holdemanella;Holdemanella biformis	735	6	3	5	3	0	2	0	0	4	8	7	0	2	6	8	10	19	4	0	8	1	1	0	0	4	20	2	2	28	0	6	3	3	0	2	3	0	0	0	0	3	1	0	17	8	16
OPU_111	Coprococcus comes	Bacteria;Firmicutes;Clostridia;Clostridiales;Lachnospiraceae;Coprococcus;Coprococcus comes	594	2	2	6	1	13	1	3	8	2	0	5	0	0	1	1	2	2	1	0	7	4	0	0	1	0	18	2	20	3	0	8	9	9	0	2	3	1	5	2	0	11	4	5	27	6	3
OPU_1188	Desulfovibrio piger	Bacteria;Proteobacteria;Deltaproteobacteria;Desulfovibrionales;Desulfovibrionaceae;Desulfovibrio;Desulfovibrio piger	593	5	0	0	5	0	8	0	2	1	4	1	0	4	3	1	4	0	1	8	0	1	0	2	1	6	0	4	4	3	72	0	5	0	0	2	3	1	0	0	1	57	17	0	12	0	7
OPU_1108	Streptococcus vestibularis*	Bacteria;Firmicutes;Bacilli;Lactobacillales;Streptococcaceae;Streptococcus;Streptococcus vestibularis*	563	0	2	1	0	6	1	1	0	2	0	7	0	3	4	1	3	6	9	0	1	0	2	1	0	0	11	0	0	2	4	3	2	1	0	3	4	1	0	1	0	1	2	0	4	2	0
OPU_534	Bacteroides cellulosilyticus	Bacteria;Bacteroidetes;Bacteroidia;Bacteroidales;Bacteroidaceae;Bacteroides;Bacteroides cellulosilyticus	506	7	3	0	0	0	0	1	7	0	3	0	0	4	0	2	3	0	0	0	0	0	1	0	0	1	0	1	2	0	43	1	1	1	0	1	1	0	0	0	32	8	1	0	9	0	12
OPU_354	Subdoligranulum variabile	Bacteria;Firmicutes;Clostridia;Clostridiales;Ruminococcaceae;Subdoligranulum;Subdoligranulum variabile	481	5	0	0	0	1	0	1	0	0	0	0	0	0	0	0	0	1	0	0	0	0	1	0	0	3	4	1	0	0	1	4	1	0	0	0	3	0	0	0	0	12	0	5	4	1	1
OPU_313	Ruminococcus callidus	Bacteria;Firmicutes;Clostridia;Clostridiales;Ruminococcaceae;Ruminococcus;Ruminococcus callidus	466	1	14	3	0	14	0	1	0	4	8	4	21	0	0	5	9	0	24	1	1	0	0	1	0	3	3	0	1	0	0	7	2	0	0	0	10	0	0	0	1	1	0	0	0	0	1
OPU_103	Ruminococcus lactaris	Bacteria;Firmicutes;Clostridia;Clostridiales;Ruminococcaceae;Ruminococcus;Ruminococcus lactaris	456	0	4	0	0	0	0	0	24	0	12	0	0	0	0	0	0	0	0	0	11	0	0	0	0	0	9	0	1	7	0	0	1	2	0	0	1	0	0	0	0	15	0	1	0	1	112
OPU_1170	Fusobacterium varium*	Bacteria;Fusobacteria;Fusobacteriia;Fusobacteriales;Fusobacteriaceae;Fusobacterium;Fusobacterium varium*	438	0	0	0	8	0	0	0	0	13	0	0	0	0	0	0	0	0	0	0	0	1	0	0	0	11	0	1	0	0	0	0	1	1	0	0	0	0	0	0	0	0	0	0	0	0	2
OPU_557	Bacteroides thetaiotaomicron	Bacteria;Bacteroidetes;Bacteroidia;Bacteroidales;Bacteroidaceae;Bacteroides;Bacteroides thetaiotaomicron	410	0	0	0	1	0	1	1	0	1	2	1	0	0	0	1	6	1	0	1	1	2	2	0	1	0	0	0	0	0	5	4	1	0	3	1	1	0	0	2	1	19	1	0	1	2	1
OPU_139	Fusicatenibacter saccharivorans	Bacteria;Firmicutes;Clostridia;Clostridiales;Clostridiaceae;Fusicatenibacter;Fusicatenibacter saccharivorans	402	0	3	1	0	1	0	0	3	0	0	0	3	0	2	0	1	0	0	0	0	0	0	0	3	3	4	0	0	1	2	4	4	6	3	1	0	1	3	0	6	2	0	13	7	3	1
OPU_558	Bacteroides faecis	Bacteria;Bacteroidetes;Bacteroidia;Bacteroidales;Bacteroidaceae;Bacteroides;Bacteroides faecis	387	2	0	0	0	0	0	0	1	12	4	0	0	0	0	0	0	0	1	0	0	6	0	0	0	0	0	4	7	0	0	0	1	1	0	47	0	0	0	4	0	1	0	0	2	0	1
OPU_567	Bacteroides salyersiae	Bacteria;Bacteroidetes;Bacteroidia;Bacteroidales;Bacteroidaceae;Bacteroides;Bacteroides salyersiae	371	1	0	0	0	0	0	3	0	0	1	1	0	0	0	0	0	1	1	1	0	0	0	1	0	1	1	0	1	5	11	11	0	1	0	3	0	0	0	1	1	1	0	0	2	1	41
OPU_616	Butyricimonas virosa	Bacteria;Bacteroidetes;Bacteroidia;Bacteroidales;Porphyromonadaceae;Butyricimonas;Butyricimonas virosa	335	1	1	0	0	0	0	0	1	1	2	0	0	2	0	0	1	0	1	7	0	1	10	2	0	1	1	0	2	5	5	0	0	0	0	2	5	0	0	0	0	13	5	0	5	2	5
OPU_718	Pseudomonas gessardii*	Bacteria;Proteobacteria;Gammaproteobacteria;Pseudomonadales;Pseudomonadaceae;Pseudomonas;Pseudomonas gessardii*	322	0	0	0	0	0	0	0	0	0	0	0	0	0	0	0	0	0	0	0	0	0	0	0	0	0	0	4	0	0	0	1	0	0	0	0	0	0	0	0	0	0	0	0	0	0	0
OPU_1192	Bilophila wadsworthia	Bacteria;Proteobacteria;Deltaproteobacteria;Desulfovibrionales;Desulfovibrionaceae;Bilophila;Bilophila wadsworthia	315	1	0	3	4	3	0	0	3	1	0	2	0	0	0	1	1	1	1	0	0	0	6	0	0	0	1	3	0	0	5	11	6	0	0	0	0	1	3	1	0	14	0	16	3	1	0
OPU_1207	Roseburia inulinivorans	Bacteria;Firmicutes;Clostridia;Clostridiales;Lachnospiraceae;Roseburia;Roseburia inulinivorans	300	1	1	21	11	5	1	1	0	1	3	1	0	1	2	7	1	0	1	1	1	0	0	0	0	0	0	2	1	2	0	0	1	0	0	0	5	0	2	5	0	2	1	2	0	6	1
OPU_047	Blautia obeum	Bacteria;Firmicutes;Clostridia;Unclassified Clostridiales;Unclassified family;Blautia;Blautia obeum	273	1	1	3	0	2	0	1	2	1	0	3	1	0	6	0	5	0	0	0	1	0	0	0	0	1	8	0	0	4	0	5	5	0	0	0	1	0	1	0	0	0	3	11	8	3	1
OPU_950	Tsukamurella spongiae	Bacteria;Actinobacteria;Actinobacteria;Corynebacteriales;Tsukamurellaceae;Tsukamurella;Tsukamurella spongiae	258	0	0	1	0	0	2	1	0	0	0	0	0	0	1	0	1	0	1	0	1	1	1	4	0	0	2	0	1	2	0	2	1	0	0	0	1	1	0	0	0	3	0	0	2	8	8
OPU_099	Dorea formicigenerans	Bacteria;Firmicutes;Clostridia;Clostridiales;Lachnospiraceae;Dorea;Dorea formicigenerans	256	0	0	1	9	0	0	0	0	3	0	0	0	0	2	1	3	0	1	1	1	0	0	0	4	3	6	1	1	0	0	2	3	1	0	3	3	1	0	0	1	5	1	7	4	2	2
OPU_634	Alistipes onderdonkii	Bacteria;Bacteroidetes;Bacteroidia;Bacteroidales;Rikenellaceae;Alistipes;Alistipes onderdonkii	255	4	0	0	0	0	4	1	2	0	1	0	0	0	0	0	0	0	0	1	0	0	0	1	0	0	0	0	1	1	6	0	0	1	0	0	0	0	1	4	0	1	0	0	6	0	9
OPU_847	Pannonibacter phragmitetus	Bacteria;Proteobacteria;Alphaproteobacteria;Rhodobacterales;Rhodobacteraceae;Pannonibacter;Pannonibacter phragmitetus	252	1	1	2	0	0	3	0	3	3	1	6	0	1	5	1	6	0	1	0	1	2	0	2	0	0	4	1	1	6	2	1	1	0	0	0	0	1	0	0	0	6	5	0	5	0	9
OPU_253	Intestinibacter bartlettii	Bacteria;Firmicutes;Clostridia;Clostridiales;Clostridiaceae;Intestinibacter;Intestinibacter bartlettii	239	0	0	1	4	10	0	5	0	0	4	2	2	1	5	0	1	1	1	0	0	0	5	0	2	1	5	0	5	2	0	0	3	0	0	1	0	1	0	16	0	1	0	1	0	3	1
OPU_566	Bacteroides nordii	Bacteria;Bacteroidetes;Bacteroidia;Bacteroidales;Bacteroidaceae;Bacteroides;Bacteroides nordii	204	1	0	0	22	0	0	0	1	0	1	0	0	0	0	1	0	0	0	0	0	1	0	0	0	0	0	1	0	0	1	1	0	0	0	0	0	0	0	0	0	19	0	0	0	0	0
OPU_760	Comamonas kerstersii	Bacteria;Proteobacteria;Betaproteobacteria;Burkholderiales;Comamonadaceae;Comamonas;Comamonas kerstersii	178	0	3	0	0	8	0	0	3	0	4	5	1	1	0	2	0	1	2	0	0	1	4	2	0	0	3	0	1	0	0	0	4	0	0	0	1	0	1	0	0	3	0	0	7	11	2
OPU_232	Clostridium perfringens	Bacteria;Firmicutes;Clostridia;Clostridiales;Clostridiaceae;Clostridium;Clostridium perfringens	177	0	1	0	0	108	0	0	0	0	0	1	3	0	0	0	0	2	5	0	0	0	0	0	0	0	1	0	0	0	0	0	0	0	0	0	0	0	0	0	0	0	0	0	0	0	0
OPU_188	Eubacterium hallii	Bacteria;Firmicutes;Clostridia;Clostridiales;Eubacteriaceae;Eubacterium;Eubacterium hallii	167	1	0	24	0	2	0	0	1	0	0	1	3	0	2	0	1	0	0	1	0	3	0	0	0	2	2	3	2	3	0	4	1	0	0	0	2	0	1	1	4	0	0	6	6	2	2
OPU_028	Clostridium bolteae	Bacteria;Firmicutes;Clostridia;Clostridiales;Clostridiaceae;Clostridium;Clostridium bolteae	163	0	0	0	0	0	0	0	1	0	0	0	0	0	0	0	0	0	0	0	0	0	0	0	0	0	0	1	0	0	0	1	0	0	0	36	0	0	0	0	1	1	0	2	6	0	2
OPU_602	Barnesiella intestinihominis	Bacteria;Bacteroidetes;Bacteroidia;Bacteroidales;Porphyromonadaceae;Barnesiella;Barnesiella intestinihominis	159	0	0	0	0	0	0	0	0	0	0	0	0	0	0	0	0	0	0	0	0	0	6	0	0	3	0	0	2	0	2	0	0	3	0	10	0	0	7	0	1	0	14	0	0	0	0
OPU_755	Parasutterella secunda	Bacteria;Proteobacteria;Betaproteobacteria;Burkholderiales;Sutterellaceae;Parasutterella;Parasutterella secunda	158	1	0	1	0	0	9	0	1	2	0	0	0	0	4	2	0	0	30	25	0	2	0	21	2	1	5	0	4	0	0	0	0	0	0	1	0	0	0	1	0	0	0	0	0	0	0
OPU_675	Escherichia_Shigella group*	Bacteria;Proteobacteria;Gammaproteobacteria;Enterobacteriales;Enterobacteriaceae;Escherichia-Shigella;Escherichia_Shigella group*	156	0	0	7	0	0	0	0	0	0	0	0	0	0	0	0	0	0	0	0	0	0	0	0	0	0	0	0	0	0	0	0	0	0	0	0	0	0	0	1	0	0	0	0	0	0	0
OPU_1267	Clostridium leptum	Bacteria;Firmicutes;Clostridia;Clostridiales;Clostridiaceae;Clostridium;Clostridium leptum	153	1	0	0	0	0	1	0	0	0	1	1	0	0	0	0	1	0	0	0	0	0	0	0	1	0	2	0	0	0	2	0	0	2	0	0	0	0	0	0	0	3	0	0	0	1	4
OPU_078	Blautia hansenii	Bacteria;Firmicutes;Clostridia;Unclassified Clostridiales;Unclassified family;Blautia;Blautia hansenii	151	0	0	0	0	0	0	0	0	0	0	0	0	0	0	0	0	0	0	0	0	0	0	0	0	0	0	0	0	0	0	0	0	0	0	0	0	0	0	0	0	0	0	0	0	0	0
OPU_686	Enterobacter cancerogenus*	Bacteria;Proteobacteria;Gammaproteobacteria;Enterobacteriales;Enterobacteriaceae;Enterobacter;Enterobacter cancerogenus*	150	1	1	1	0	0	0	0	31	0	0	0	3	0	14	0	2	1	3	0	0	4	0	0	8	1	0	0	1	0	0	0	0	0	0	0	0	0	0	11	0	0	0	0	0	0	0
OPU_059	Blautia wexlerae	Bacteria;Firmicutes;Clostridia;Unclassified Clostridiales;Unclassified family;Blautia;Blautia wexlerae	149	0	6	0	0	0	0	0	1	0	0	0	0	0	0	0	1	0	0	0	2	0	1	0	0	2	1	0	0	0	0	1	0	3	0	30	0	0	1	0	2	1	1	0	2	0	2
OPU_688	Enterobacter muelleri	Bacteria;Proteobacteria;Gammaproteobacteria;Enterobacteriales;Enterobacteriaceae;Enterobacter;Enterobacter muelleri	135	0	7	0	0	0	0	0	22	0	0	0	1	0	56	0	0	0	2	0	0	1	0	0	1	0	3	0	0	0	0	0	0	0	0	0	0	0	0	2	0	0	0	0	0	0	2
OPU_1162	Catenibacterium mitsuokai	Bacteria;Firmicutes;Erysipelotrichia;Erysipelotrichales;Erysipelotrichaceae;Catenibacterium;Catenibacterium mitsuokai	134	1	0	0	0	0	1	0	0	0	5	4	0	0	0	0	0	4	1	0	0	0	0	0	10	0	0	0	0	0	0	0	2	0	0	1	6	0	0	0	0	1	0	0	0	0	0
OPU_1158	Clostridium ramosum	Bacteria;Firmicutes;Clostridia;Clostridiales;Clostridiaceae;Clostridium;Clostridium ramosum	118	0	2	0	0	0	0	0	0	0	0	0	0	0	0	0	0	0	0	0	0	0	0	0	0	0	4	0	0	0	0	0	0	0	0	0	0	0	0	0	0	1	0	0	0	0	0
OPU_1080	Granulicatella adiacens	Bacteria;Firmicutes;Bacilli;Lactobacillales;Carnobacteriaceae;Granulicatella;Granulicatella adiacens	117	1	0	2	0	0	0	2	0	3	0	0	1	0	0	0	1	5	1	0	0	0	4	0	0	0	1	1	0	1	0	0	0	0	0	9	0	0	1	2	0	0	2	0	3	2	0
OPU_072	Blautia stercoris	Bacteria;Firmicutes;Clostridia;Unclassified Clostridiales;Unclassified family;Blautia;Blautia stercoris	114	1	0	0	1	0	0	0	8	0	0	0	0	0	0	0	0	0	0	0	0	0	0	0	0	1	0	0	0	2	0	0	0	8	0	4	0	1	0	1	0	0	0	0	1	4	4
OPU_1018	Collinsella aerofaciens	Bacteria;Actinobacteria;Coriobacteriia;Coriobacteriales;Coriobacteriaceae;Collinsella;Collinsella aerofaciens	109	2	0	6	0	0	0	0	0	0	0	7	1	0	0	2	0	0	12	2	0	0	0	1	2	0	7	4	0	2	3	0	1	0	0	0	0	0	0	2	2	1	0	0	2	2	0
OPU_585	Parabacteroides johnsonii	Bacteria;Bacteroidetes;Bacteroidia;Bacteroidales;Porphyromonadaceae;Parabacteroides;Parabacteroides johnsonii	105	1	0	0	0	0	0	3	0	0	0	1	0	0	0	0	0	0	0	0	0	0	0	0	0	0	0	0	1	0	0	0	0	1	0	1	1	0	11	2	0	0	1	0	0	0	0
OPU_740	Sutterella parvirubra	Bacteria;Proteobacteria;Betaproteobacteria;Burkholderiales;Alcaligenaceae;Sutterella;Sutterella parvirubra	101	0	0	0	0	0	0	1	0	0	0	0	0	0	0	0	0	0	0	0	0	0	0	0	0	0	0	0	0	0	0	0	0	0	0	0	0	0	0	0	0	0	0	0	87	0	0
OPU_1053	Jeotgalicoccus halotolerans*	Bacteria;Firmicutes;Bacilli;Bacillales;Staphylococcaceae;Jeotgalicoccus;Jeotgalicoccus halotolerans*	100	0	0	0	0	0	0	1	0	0	0	3	0	0	0	0	1	0	0	0	0	0	0	0	2	0	0	0	2	0	2	0	0	1	4	44	3	0	0	0	1	2	1	0	4	0	2
OPU_183	Eubacterium hadrum*	Bacteria;Firmicutes;Clostridia;Clostridiales;Eubacteriaceae;Eubacterium;Eubacterium hadrum*	96	7	2	0	0	0	0	0	0	0	0	0	0	1	1	0	1	0	0	0	0	1	0	0	1	1	0	0	0	0	0	0	0	0	0	3	0	5	5	2	1	0	0	3	3	0	1
OPU_206	Clostridium lactatifermentans	Bacteria;Firmicutes;Clostridia;Clostridiales;Clostridiaceae;Clostridium;Clostridium lactatifermentans	94	0	0	0	0	0	0	0	0	0	0	0	0	32	0	0	0	0	0	0	0	0	0	0	0	0	0	0	0	0	0	0	0	1	0	0	0	0	4	0	0	0	0	0	0	0	0
OPU_441	Acidaminococcus fermentans	Bacteria;Firmicutes;Negativicutes;Acidaminococcales;Acidaminococcaceae;Acidaminococcus;Acidaminococcus fermentans	94	0	0	0	0	0	0	0	0	0	0	20	0	0	0	0	0	0	0	0	0	0	0	0	0	0	0	0	0	0	0	0	0	0	0	0	0	0	0	0	0	0	0	0	0	0	0
OPU_220	Clostridium disporicum	Bacteria;Firmicutes;Clostridia;Clostridiales;Clostridiaceae;Clostridium;Clostridium disporicum	92	0	1	0	0	17	0	0	0	0	0	0	0	0	2	0	0	0	0	0	0	0	0	0	3	0	0	0	0	0	0	0	0	0	0	1	0	0	0	0	0	1	0	0	2	0	0
OPU_606	Coprobacter secundus	Bacteria;Bacteroidetes;Bacteroidia;Bacteroidales;Porphyromonadaceae;Coprobacter;Coprobacter secundus	77	0	0	0	0	0	0	0	0	0	0	0	0	0	0	0	0	1	0	0	0	1	0	0	0	1	0	0	0	1	0	0	2	0	0	1	0	0	12	0	0	0	0	0	2	1	1
OPU_643	Alistipes indistinctus	Bacteria;Bacteroidetes;Bacteroidia;Bacteroidales;Rikenellaceae;Alistipes;Alistipes indistinctus	74	0	1	0	0	0	2	0	0	0	1	0	0	0	2	0	5	0	0	0	1	0	0	0	0	0	2	0	0	1	1	5	0	0	0	0	0	0	0	1	2	0	0	0	0	0	0
OPU_1166	Fusobacterium necrogenes	Bacteria;Fusobacteria;Fusobacteriia;Fusobacteriales;Fusobacteriaceae;Fusobacterium;Fusobacterium necrogenes	72	0	0	0	0	0	0	0	0	7	0	0	0	0	0	0	0	0	0	0	0	0	0	0	0	0	0	4	0	0	0	0	0	0	0	0	0	0	0	0	0	0	0	0	0	0	0
OPU_621	Butyricimonas faecihominis	Bacteria;Bacteroidetes;Bacteroidia;Bacteroidales;Porphyromonadaceae;Butyricimonas;Butyricimonas faecihominis	67	3	0	0	0	0	1	0	0	0	0	1	0	0	0	0	0	0	0	0	0	0	0	0	0	0	0	0	0	0	4	0	0	0	0	0	0	0	0	0	0	0	0	0	0	0	0
OPU_550	Bacteroides finegoldii	Bacteria;Bacteroidetes;Bacteroidia;Bacteroidales;Bacteroidaceae;Bacteroides;Bacteroides finegoldii	64	0	0	1	0	0	0	0	0	0	2	0	2	0	0	0	0	0	0	0	0	0	0	0	0	2	0	0	0	0	0	0	0	0	0	0	0	0	0	0	0	2	0	0	1	1	2
OPU_248	Romboutsia ilealis	Bacteria;Firmicutes;Clostridia;Clostridiales;Clostridiaceae;Romboutsia;Romboutsia ilealis	63	0	0	2	0	0	0	0	3	0	0	0	0	0	1	0	0	0	3	0	0	0	0	0	0	1	1	1	1	0	0	3	0	0	0	0	1	4	0	0	0	0	2	0	3	0	0
OPU_696	Serratia quinivorans*	Bacteria;Proteobacteria;Gammaproteobacteria;Enterobacteriales;Enterobacteriaceae;Serratia;Serratia quinivorans*	60	2	0	2	0	0	0	0	0	0	1	0	0	0	1	0	7	0	3	0	0	0	0	0	0	1	2	3	0	0	1	0	0	0	0	1	1	0	0	0	0	3	0	0	0	1	0
OPU_1062	Lactobacillus mucosae	Bacteria;Firmicutes;Bacilli;Lactobacillales;Lactobacillaceae;Lactobacillus;Lactobacillus mucosae	54	0	0	0	0	0	0	2	0	0	0	5	0	0	0	0	0	6	0	0	0	0	4	0	0	3	4	1	0	0	0	0	0	0	0	0	0	0	0	1	24	0	0	0	0	0	0
OPU_1156	Coprobacillus cateniformis	Bacteria;Firmicutes;Erysipelotrichia;Erysipelotrichales;Erysipelotrichaceae;Coprobacillus;Coprobacillus cateniformis	54	0	0	0	0	0	0	0	0	0	1	0	1	0	0	0	0	0	0	0	0	0	0	0	0	0	0	0	1	1	0	0	0	0	0	0	0	0	0	0	0	0	0	24	0	0	0
OPU_689	Enterobacter aerogenes	Bacteria;Proteobacteria;Gammaproteobacteria;Enterobacteriales;Enterobacteriaceae;Enterobacter;Enterobacter aerogenes	52	0	0	0	0	0	0	0	0	0	0	0	0	0	0	0	0	0	0	0	0	5	2	0	4	0	0	0	0	0	7	1	0	0	0	0	0	0	0	4	0	0	0	0	0	0	0
OPU_1058	Lactobacillus sanfranciscensis	Bacteria;Firmicutes;Bacilli;Lactobacillales;Lactobacillaceae;Lactobacillus;Lactobacillus sanfranciscensis	52	0	0	0	0	0	0	0	0	0	0	0	0	0	0	0	0	0	0	0	0	0	0	0	0	0	0	0	0	0	0	0	0	0	0	0	0	0	0	0	0	0	0	0	0	0	0
OPU_1102	Streptococcus parasanguinis	Bacteria;Firmicutes;Bacilli;Lactobacillales;Streptococcaceae;Streptococcus;Streptococcus parasanguinis	52	0	0	0	0	0	0	1	0	1	0	2	0	0	0	0	3	3	0	0	1	0	0	0	0	0	5	0	0	0	0	1	0	0	0	0	1	0	0	0	0	0	1	0	0	1	0
OPU_1148	Holdemania filiformis	Bacteria;Firmicutes;Erysipelotrichia;Erysipelotrichales;Erysipelotrichaceae;Holdemania;Holdemania filiformis	47	0	0	0	1	1	0	0	0	0	0	0	0	0	0	0	0	0	1	0	0	0	0	0	0	1	0	0	0	0	0	2	1	0	0	0	0	0	0	0	3	1	0	3	0	0	0
OPU_701	Proteus mirabilis	Bacteria;Proteobacteria;Gammaproteobacteria;Enterobacteriales;Enterobacteriaceae;Proteus;Proteus mirabilis	44	0	0	0	0	0	0	0	3	0	0	0	0	0	0	0	0	0	5	0	0	0	0	0	0	0	0	0	0	0	0	0	0	0	0	0	0	0	0	0	0	0	0	0	0	0	0
OPU_1100	Streptococcus australis*	Bacteria;Firmicutes;Bacilli;Lactobacillales;Streptococcaceae;Streptococcus;Streptococcus australis*	42	0	0	0	0	1	0	0	0	0	0	0	1	0	0	0	0	2	0	0	0	0	0	0	0	0	0	0	1	0	0	0	0	0	0	0	0	0	0	6	0	0	0	0	2	0	0
OPU_691	Citrobacter werkmanii *	Bacteria;Proteobacteria;Gammaproteobacteria;Enterobacteriales;Enterobacteriaceae;Citrobacter;Citrobacter werkmanii *	40	0	0	0	0	0	0	0	11	0	0	0	0	0	0	0	0	0	0	0	0	0	0	0	0	0	0	0	0	0	0	0	0	0	0	0	0	0	1	1	0	0	0	0	0	0	1
OPU_694	Klebsiella oxytoca*	Bacteria;Proteobacteria;Gammaproteobacteria;Enterobacteriales;Enterobacteriaceae;Klebsiella;Klebsiella oxytoca*	39	0	0	0	0	0	0	0	2	0	0	0	0	0	19	0	0	1	0	0	0	1	0	0	0	0	0	0	0	0	0	0	0	0	0	0	0	0	0	0	0	0	0	0	0	0	0
OPU_834	Phyllobacterium myrsinacearum	Bacteria;Proteobacteria;Alphaproteobacteria;Rhizobiales;Phyllobacteriaceae;Phyllobacterium;Phyllobacterium myrsinacearum	38	0	0	0	0	0	0	0	0	0	0	0	0	0	0	0	0	0	0	0	0	0	0	0	0	0	0	0	0	0	0	0	0	0	0	0	0	0	0	0	0	0	0	0	0	0	0
OPU_589	Parabacteroides goldsteinii	Bacteria;Bacteroidetes;Bacteroidia;Bacteroidales;Porphyromonadaceae;Parabacteroides;Parabacteroides goldsteinii	37	0	0	0	0	0	0	0	0	0	0	0	0	0	0	0	0	0	0	0	0	0	0	0	0	0	0	0	0	0	0	0	0	0	0	0	2	0	0	0	0	1	0	0	0	0	0
OPU_1072	Lactobacillus runminis	Bacteria;Firmicutes;Bacilli;Lactobacillales;Lactobacillaceae;Lactobacillus;Lactobacillus runminis	37	0	0	0	0	2	0	4	0	0	5	8	0	0	0	0	0	0	1	0	0	0	0	0	2	0	0	0	0	0	0	0	0	0	0	0	0	0	0	0	0	0	2	0	0	0	0
OPU_1093	Streptococcus infantis	Bacteria;Firmicutes;Bacilli;Lactobacillales;Streptococcaceae;Streptococcus;Streptococcus infantis	34	0	0	0	0	0	0	2	0	1	0	0	0	0	0	0	0	0	1	0	0	0	2	0	0	0	0	0	0	0	0	0	0	0	0	2	0	0	1	5	0	0	0	0	0	0	0
OPU_1185	Campylobacter jejuni	Bacteria;Proteobacteria;Epsilonproteobacteria;Campylobacterales;Campylobacteraceae;Campylobacter;Campylobacter jejuni	34	0	0	0	0	0	0	0	0	23	0	0	0	0	0	0	1	0	0	0	0	0	0	0	0	0	0	9	0	0	0	0	0	0	0	0	0	0	0	0	0	0	0	0	1	0	0
OPU_788	Oxalobacter formigenes	Bacteria;Proteobacteria;Betaproteobacteria;Burkholderiales;Oxalobacteraceae;Oxalobacter;Oxalobacter formigenes	33	1	0	0	0	0	0	0	0	0	0	0	0	0	0	0	0	0	0	0	0	0	2	0	0	0	0	0	2	0	0	0	1	0	0	0	0	0	0	0	0	3	0	0	0	0	0
OPU_195	Howardella ureilytica	Bacteria;Firmicutes;Clostridia;Unclassified Clostridiales;Unclassified family;Howardella;Howardella ureilytica	31	1	0	0	0	0	0	0	0	0	0	0	0	0	0	0	0	0	1	1	0	0	0	0	0	0	0	0	0	0	0	0	3	0	0	0	0	0	0	0	0	0	0	0	0	0	0
OPU_491	Bacteroides plebeius	Bacteria;Bacteroidetes;Bacteroidia;Bacteroidales;Bacteroidaceae;Bacteroides;Bacteroides plebeius	31	0	0	0	0	0	0	0	0	0	0	0	0	0	0	0	0	0	0	0	0	0	0	0	0	0	0	0	0	0	0	0	0	0	0	0	0	0	0	0	0	1	0	0	0	0	1
OPU_692	Kluyvera ascorbata	Bacteria;Proteobacteria;Gammaproteobacteria;Enterobacteriales;Enterobacteriaceae;Kluyvera;Kluyvera ascorbata	31	0	0	0	0	0	0	0	0	0	0	0	0	0	0	0	0	0	0	0	0	0	0	0	6	0	0	0	0	0	0	0	0	0	0	0	0	0	0	1	0	2	0	0	0	0	0
OPU_1036	Planomicrobium chinense	Bacteria;Firmicutes;Bacilli;Bacillales;Planococcaceae;Planomicrobium;Planomicrobium chinense	31	0	0	0	0	0	0	1	0	0	0	0	0	0	0	0	0	0	0	0	0	0	0	0	5	0	0	0	0	1	0	0	1	0	4	8	0	0	1	0	0	0	0	0	0	0	0
OPU_706	Aggregatibacter segnis	Bacteria;Proteobacteria;Gammaproteobacteria;Pasteurellales;Pasteurellaceae;Aggregatibacter;Aggregatibacter segnis	30	0	0	1	0	0	0	8	0	0	0	0	0	0	0	0	0	0	0	0	0	0	0	0	0	0	0	0	0	0	0	0	0	0	0	0	0	0	0	10	0	0	0	0	0	0	0
OPU_690	Raoultella ornithinolytica	Bacteria;Proteobacteria;Gammaproteobacteria;Enterobacteriales;Enterobacteriaceae;Raoultella;Raoultella ornithinolytica	29	0	0	0	0	0	0	0	1	0	0	0	0	0	6	0	0	0	0	0	0	0	0	0	6	0	0	0	0	0	0	0	0	0	0	0	0	0	0	3	0	0	1	0	0	0	0
OPU_799	Ralstonia pickettii	Bacteria;Proteobacteria;Betaproteobacteria;Burkholderiales;Burkholderiaceae;Ralstonia;Ralstonia pickettii	29	0	0	0	0	0	0	0	0	0	0	0	0	0	0	0	0	0	0	0	0	0	0	0	0	0	0	0	0	0	0	0	0	0	0	28	0	0	0	0	0	0	0	0	0	0	0
OPU_1087	Leuconostoc citreum*	Bacteria;Firmicutes;Bacilli;Lactobacillales;Leuconostocaceae;Leuconostoc;Leuconostoc citreum*	29	0	0	0	0	0	0	0	0	0	0	0	0	0	0	0	0	0	0	0	0	0	0	0	0	0	0	0	0	0	0	0	0	0	0	0	0	0	0	0	0	0	0	0	0	0	0
OPU_1099	Streptococcus gordonii	Bacteria;Firmicutes;Bacilli;Lactobacillales;Streptococcaceae;Streptococcus;Streptococcus gordonii	29	0	0	0	0	0	4	0	1	0	0	0	0	0	0	0	0	2	0	0	0	0	1	1	0	0	0	0	0	0	0	0	0	0	0	0	0	3	0	3	0	0	0	0	0	0	0
OPU_041	Hungatella effluvii	Bacteria;Firmicutes;Clostridia;Clostridiales;Clostridiaceae;Hungatella;Hungatella effluvii	28	0	3	0	0	0	0	0	0	0	0	0	0	0	0	0	0	0	0	0	0	0	0	0	2	0	0	0	0	0	0	0	0	0	0	0	0	0	0	0	0	0	0	3	0	1	0
OPU_699	Hafnia paralvei	Bacteria;Proteobacteria;Gammaproteobacteria;Enterobacteriales;Enterobacteriaceae;Hafnia;Hafnia paralvei	28	0	0	0	0	0	0	0	0	0	0	0	0	0	0	0	0	0	0	0	0	0	0	0	0	0	0	0	0	0	0	0	0	0	0	0	0	0	0	0	0	0	0	0	0	0	0
OPU_1180	Campylobacter concisus	Bacteria;Proteobacteria;Epsilonproteobacteria;Campylobacterales;Campylobacteraceae;Campylobacter;Campylobacter concisus	28	0	0	0	0	2	0	0	0	0	0	0	0	0	1	0	0	4	0	0	0	0	0	0	0	0	0	0	0	0	0	0	0	0	0	0	0	0	0	1	0	0	0	0	0	0	0
OPU_251	Romboutsia lituseburensis	Bacteria;Firmicutes;Clostridia;Clostridiales;Clostridiaceae;Romboutsia;Romboutsia lituseburensis	27	0	0	0	1	6	0	0	1	0	1	0	0	0	0	0	0	0	0	0	0	0	0	0	0	0	0	0	0	0	0	0	0	0	0	1	0	0	0	0	0	0	0	0	0	0	0
OPU_848	Methylobacterium phyllosphaerae	Bacteria;Proteobacteria;Alphaproteobacteria;Rhizobiales;Methylobacteriaceae;Methylobacterium;Methylobacterium phyllosphaerae	27	0	4	0	0	0	0	0	0	0	0	0	1	0	0	0	0	0	0	0	3	0	0	0	0	0	0	0	0	0	0	0	0	0	0	0	0	0	0	0	0	0	0	0	0	2	0
OPU_325	Anaerotruncus colihominis	Bacteria;Firmicutes;Clostridia;Clostridiales;Ruminococcaceae;Anaerotruncus;Anaerotruncus colihominis	26	1	0	0	0	0	0	0	0	0	0	0	0	0	0	0	0	0	0	0	0	0	0	0	0	0	0	0	0	0	0	0	0	0	0	0	0	0	0	0	0	1	0	2	0	0	0
OPU_229	Clostridium paraputrificum	Bacteria;Firmicutes;Clostridia;Clostridiales;Clostridiaceae;Clostridium;Clostridium paraputrificum	25	0	0	1	1	0	0	0	0	0	0	0	2	0	1	1	0	0	0	0	0	0	0	0	1	0	0	0	0	0	0	0	2	0	0	0	0	0	0	0	0	0	0	0	0	0	0
OPU_1070	Lactobacillus salivarius	Bacteria;Firmicutes;Bacilli;Lactobacillales;Lactobacillaceae;Lactobacillus;Lactobacillus salivarius	25	0	0	1	0	1	0	1	0	0	0	0	0	0	1	0	0	1	0	0	0	0	0	0	0	0	0	0	0	0	0	0	0	0	0	0	0	0	0	13	0	0	0	0	0	0	0
OPU_442	Acidaminococcus intestini	Bacteria;Firmicutes;Negativicutes;Acidaminococcales;Acidaminococcaceae;Acidaminococcus;Acidaminococcus intestini	24	0	1	0	0	0	0	0	0	4	0	0	0	0	0	0	0	0	0	0	0	0	0	0	0	0	0	5	0	0	0	0	0	0	0	0	0	0	0	0	0	0	0	0	0	0	0
OPU_549	Bacteroides xylanisolvens	Bacteria;Bacteroidetes;Bacteroidia;Bacteroidales;Bacteroidaceae;Bacteroides;Bacteroides xylanisolvens	23	0	0	0	0	0	0	1	0	0	0	0	0	0	0	0	0	0	0	0	0	0	0	0	0	0	0	0	0	0	1	1	0	0	0	0	0	0	1	0	0	0	0	0	0	0	0
OPU_593	Parabacteroides faecis	Bacteria;Bacteroidetes;Bacteroidia;Bacteroidales;Porphyromonadaceae;Parabacteroides;Parabacteroides faecis	23	2	0	0	0	0	0	0	0	0	0	0	0	0	0	0	0	0	0	0	0	0	0	0	1	0	0	0	0	0	1	0	0	0	0	0	0	0	0	0	0	0	0	0	0	0	0
OPU_058	Blautia luti	Bacteria;Firmicutes;Clostridia;Unclassified Clostridiales;Unclassified family;Blautia;Blautia luti	22	0	0	1	0	0	0	0	2	0	0	3	0	0	0	0	0	0	0	0	0	0	0	0	0	0	1	0	0	0	0	0	3	1	0	0	0	1	0	0	0	0	0	0	1	0	0
OPU_093	Clostridium symbiosum	Bacteria;Firmicutes;Clostridia;Clostridiales;Clostridiaceae;Clostridium;Clostridium symbiosum	22	0	0	0	0	0	0	0	0	0	0	0	0	0	0	1	0	0	0	0	0	0	0	0	1	0	0	0	0	0	0	0	1	0	0	2	0	0	0	0	0	1	0	3	0	0	2
OPU_687	Enterobacter asburiae	Bacteria;Proteobacteria;Gammaproteobacteria;Enterobacteriales;Enterobacteriaceae;Enterobacter;Enterobacter asburiae	22	0	4	0	0	0	0	0	4	0	0	0	0	0	6	0	0	0	0	0	0	2	0	0	0	0	0	0	0	0	0	0	0	0	0	0	0	0	0	0	0	1	0	0	0	0	0
OPU_695	Citrobacter gillenii*	Bacteria;Proteobacteria;Gammaproteobacteria;Enterobacteriales;Enterobacteriaceae;Citrobacter;Citrobacter gillenii*	22	0	1	0	0	0	0	0	5	0	0	0	0	0	0	0	0	0	0	0	0	0	0	0	1	0	0	0	0	0	0	0	1	0	0	0	0	0	0	1	0	0	0	0	0	0	1
OPU_768	Delftia lacustris*	Bacteria;Proteobacteria;Betaproteobacteria;Burkholderiales;Comamonadaceae;Delftia;Delftia lacustris*	22	0	0	0	0	0	0	0	0	1	0	1	0	0	0	0	0	0	0	0	0	0	0	0	0	0	0	0	0	0	0	0	0	0	0	0	0	0	0	0	0	0	0	0	0	0	0
OPU_031	Clostridium aldenense	Bacteria;Firmicutes;Clostridia;Clostridiales;Clostridiaceae;Clostridium;Clostridium aldenense	21	0	0	0	0	0	0	0	0	0	0	0	0	0	0	0	0	0	0	0	0	0	1	0	0	0	0	0	0	0	0	0	0	0	0	0	0	0	0	0	0	0	0	0	0	0	0
OPU_965	Propionibacterium acnes	Bacteria;Actinobacteria;Actinobacteria;Propionibacteriales;Propionibacteriaceae;Propionibacterium;Propionibacterium acnes	19	0	0	0	0	0	0	0	0	0	0	0	0	0	1	0	0	0	1	0	0	0	3	0	0	0	0	0	0	0	0	0	0	0	0	1	0	0	0	0	0	0	0	0	0	0	1
OPU_032	Clostridium lavalense	Bacteria;Firmicutes;Clostridia;Clostridiales;Clostridiaceae;Clostridium;Clostridium lavalense	18	0	0	0	0	0	0	0	0	0	0	0	0	0	0	0	1	0	0	0	0	0	0	0	0	0	0	0	0	0	1	0	0	0	0	0	0	0	0	0	0	0	0	0	0	0	0
OPU_003	Eisenbergiella tayi	Bacteria;Firmicutes;Clostridia;Clostridiales;Clostridiaceae;Eisenbergiella;Eisenbergiella tayi	17	0	0	0	0	0	0	0	0	0	0	0	0	0	0	0	0	0	0	0	0	0	0	0	0	0	0	0	0	0	0	0	0	0	0	0	0	0	0	0	0	0	0	1	0	0	0
OPU_639	Alistipes inops	Bacteria;Bacteroidetes;Bacteroidia;Bacteroidales;Rikenellaceae;Alistipes;Alistipes inops	17	0	0	0	0	0	0	0	0	0	0	0	0	0	0	0	0	0	0	0	0	2	0	0	0	0	0	0	0	0	0	0	0	0	0	0	0	0	0	0	0	0	0	0	0	0	0
OPU_1012	Asaccharobacter celatus	Bacteria;Actinobacteria;Coriobacteriia;Eggerthellales;Eggerthellaceae;Asaccharobacter ;Asaccharobacter celatus	17	0	0	1	0	0	0	0	1	1	0	0	0	0	1	0	0	0	0	0	0	0	0	0	0	0	1	0	0	0	0	0	0	0	0	0	0	0	0	1	1	0	0	0	0	0	0
OPU_107	Clostridium glycyrrhizinilyticum*	Bacteria;Firmicutes;Clostridia;Clostridiales;Clostridiaceae;Clostridium;Clostridium glycyrrhizinilyticum*	16	0	0	0	0	0	0	0	0	0	0	0	0	0	0	0	0	0	0	0	0	0	2	0	0	0	2	0	0	0	0	0	0	0	0	0	0	0	0	0	0	0	0	0	0	0	0
OPU_502	Bacteroides barnesiae	Bacteria;Bacteroidetes;Bacteroidia;Bacteroidales;Bacteroidaceae;Bacteroides;Bacteroides barnesiae	16	0	0	0	0	0	0	0	0	0	0	0	0	0	0	0	0	0	0	0	0	0	0	0	0	0	0	0	0	0	9	0	0	0	0	0	0	0	0	0	0	0	0	0	0	0	0
OPU_975	Kocuria carniohila*	Bacteria;Actinobacteria;Actinobacteria;Micrococcales;Micrococcaceae;Kocuria;Kocuria carniohila*	16	0	0	0	0	0	0	0	0	0	0	0	0	0	0	0	0	0	0	0	0	0	1	0	5	0	0	0	0	0	0	0	0	0	0	4	0	0	0	0	0	0	0	0	1	0	0
OPU_522	Bacteroides sartorii	Bacteria;Bacteroidetes;Bacteroidia;Bacteroidales;Bacteroidaceae;Bacteroides;Bacteroides sartorii	15	0	0	0	0	0	0	0	0	0	0	0	0	0	0	0	0	0	0	0	0	0	0	0	0	0	0	0	0	0	0	0	0	0	0	0	0	0	0	0	0	0	0	0	0	0	0
OPU_1089	Weissella confusa*	Bacteria;Firmicutes;Bacilli;Lactobacillales;Leuconostocaceae;Weissella;Weissella confusa*	15	0	1	1	0	0	0	0	0	0	0	0	0	0	0	0	0	0	0	0	0	0	0	0	0	0	0	0	0	0	0	0	0	0	0	0	0	0	0	0	0	0	0	0	1	0	0
OPU_1095	Streptococcus oralis*	Bacteria;Firmicutes;Bacilli;Lactobacillales;Streptococcaceae;Streptococcus;Streptococcus oralis*	15	0	0	0	0	0	0	0	0	0	0	0	0	0	0	0	2	0	0	0	0	0	7	0	0	0	0	0	0	0	0	0	0	0	0	0	0	0	0	1	0	0	0	0	1	0	0
OPU_109	Sellimonas intestinalis	Bacteria;Firmicutes;Clostridia;Clostridiales;Lachnospiraceae;Sellimonas;Sellimonas intestinalis	14	4	0	0	0	0	0	0	0	0	0	0	0	1	0	0	0	0	0	0	0	0	0	0	0	0	0	0	0	0	0	0	0	0	0	0	0	0	0	0	0	0	0	0	0	0	0
OPU_994	Microbacterium esteraomaticum*	Bacteria;Actinobacteria;Actinobacteria;Micrococcales;Microbacteriaceae;Microbacterium;Microbacterium esteraomaticum*	14	0	0	0	0	0	0	0	0	0	0	0	0	0	0	0	0	0	0	0	0	0	0	0	2	0	0	0	0	1	0	0	0	0	1	7	0	0	0	0	0	0	0	0	0	0	0
OPU_1104	Streptococcus gallolyticus	Bacteria;Firmicutes;Bacilli;Lactobacillales;Streptococcaceae;Streptococcus;Streptococcus gallolyticus	14	0	0	1	0	0	0	0	0	0	0	0	0	0	0	0	0	0	0	0	0	0	0	0	0	0	0	0	0	0	0	0	0	0	0	0	0	0	0	0	0	0	0	0	0	0	0
OPU_1124	Pyramidobacter piscolens	Bacteria;Synergistetes;Synergistia;Synergistales;Synergistaceae;Pyramidobacter;Pyranmidobacter piscolens	14	0	0	0	0	0	0	0	0	0	0	0	1	0	0	0	0	0	1	0	0	0	0	0	0	0	0	0	0	0	0	0	0	0	0	0	0	0	0	0	0	0	0	0	0	0	0
OPU_043	Hungatella hathewayi	Bacteria;Firmicutes;Clostridia;Clostridiales;Clostridiaceae;Hungatella;Hungatella hathewayi	13	0	0	0	0	0	0	0	0	0	0	0	0	0	0	0	0	0	0	0	0	0	0	0	0	0	0	0	0	0	0	0	0	0	0	0	0	0	0	0	0	0	0	0	0	0	0
OPU_693	Kluyvera georgiana	Bacteria;Proteobacteria;Gammaproteobacteria;Enterobacteriales;Enterobacteriaceae;Kluyvera;Kluyvera georgiana	13	0	0	0	0	0	0	0	11	0	0	0	0	0	0	0	0	0	0	0	0	0	0	0	0	0	0	0	0	0	0	0	0	0	0	0	0	0	0	0	0	0	0	0	0	0	0
OPU_887	Brevundimonas diminuta	Bacteria;Proteobacteria;Alphaproteobacteria;Caulobacterales;Caulobacteraceae;Brevundimonas;Brevundimonas diminuta	13	0	0	0	0	0	0	0	0	0	0	0	0	0	0	0	0	0	0	0	0	0	3	0	1	0	0	0	0	0	0	0	0	0	1	4	0	0	0	0	0	0	2	0	0	0	0
OPU_1109	Streptococcus anginosus	Bacteria;Firmicutes;Bacilli;Lactobacillales;Streptococcaceae;Streptococcus;Streptococcus anginosus	13	0	0	0	0	0	0	0	0	0	0	0	0	0	0	0	0	0	0	0	0	0	1	0	0	0	0	0	0	0	0	0	0	0	0	0	0	0	0	0	0	0	0	0	0	0	1
OPU_1140	Clostridium innocuum	Bacteria;Firmicutes;Clostridia;Clostridiales;Clostridiaceae;Clostridium;Clostridium innocuum	13	0	0	0	0	0	0	0	0	0	0	0	0	0	0	0	0	0	0	0	0	0	0	0	0	0	0	0	1	0	0	0	0	0	0	0	0	0	0	0	0	0	0	1	0	0	0
OPU_1242	Eubacterium coprostanoligenes	Bacteria;Firmicutes;Clostridia;Clostridiales;Ruminococcaceae;Eubacterium ;Eubacterium coprostanoligenes	13	0	0	0	0	0	1	0	0	0	0	0	0	0	0	0	0	0	0	0	0	0	0	0	0	0	0	0	0	0	0	0	0	0	0	0	0	0	0	0	0	0	0	0	0	0	0
OPU_536	Bacteroides intestinalis	Bacteria;Bacteroidetes;Bacteroidia;Bacteroidales;Bacteroidaceae;Bacteroides;Bacteroides intestinalis	12	0	0	0	0	0	0	0	0	0	0	0	0	0	0	0	0	0	0	0	0	0	0	0	0	0	0	0	1	0	0	0	0	0	0	0	0	0	0	0	0	0	0	0	0	0	0
OPU_612	Butyricimonas paravirosa	Bacteria;Bacteroidetes;Bacteroidia;Bacteroidales;Porphyromonadaceae;Butyricimonas;Butyricimonas paravirosa	12	0	0	0	0	0	0	0	0	0	0	0	0	0	0	0	0	0	0	0	0	0	0	0	0	0	2	0	0	0	0	0	0	0	0	0	0	0	0	0	0	0	0	0	0	0	0
OPU_715	Succinatimonas hippei	Bacteria;Proteobacteria;Gammaproteobacteria;Aeromonadales;Succinivibrionaceae;Succinatimonas;Succinatimonas hippei	12	0	0	0	0	0	0	4	0	0	0	0	0	0	0	0	0	0	0	0	0	0	0	0	0	0	0	0	0	0	0	0	0	0	0	0	0	0	0	0	2	0	0	0	0	0	0
OPU_1011	Senegalimassillia anaerobia	Bacteria;Actinobacteria;Coriobacteriia;Eggerthellales;Eggerthellaceae;Senegalimassilia;Senegalimassillia anaerobia	12	0	0	0	0	0	0	0	1	0	0	0	1	0	0	0	0	0	0	0	0	0	0	0	0	0	0	0	0	0	0	0	0	0	0	0	0	0	0	0	0	0	0	0	0	0	0
OPU_1042	Staphylococcus hominis	Bacteria;Firmicutes;Bacilli;Bacillales;Staphylococcaceae;Staphylococcus;Staphylococcus hominis	12	0	0	0	0	0	0	0	0	0	0	8	0	0	0	0	0	0	0	0	0	0	3	0	0	0	0	0	0	0	0	0	0	0	0	1	0	0	0	0	0	0	0	0	0	0	0
OPU_1074	Enterococcus faecium*	Bacteria;Firmicutes;Bacilli;Lactobacillales;Enterococcaceae;Enterococcus;Enterococcus faecium*	12	0	0	0	0	1	0	0	0	0	0	0	0	0	1	0	0	0	0	0	0	0	0	0	0	0	0	0	0	0	0	0	0	0	0	0	0	0	0	0	0	0	0	0	0	0	0
OPU_683	Enterobacter xiangfangensis	Bacteria;Proteobacteria;Gammaproteobacteria;Enterobacteriales;Enterobacteriaceae;Enterobacter;Enterobacter xiangfangensis	11	0	0	0	0	0	0	0	0	0	0	0	0	0	7	0	0	0	0	0	0	0	0	0	1	0	0	0	0	0	0	0	0	0	0	0	0	0	0	0	0	0	1	0	0	0	0
OPU_773	Pelomonas aquatica	Bacteria;Proteobacteria;Betaproteobacteria;Burkholderiales;Comamonadaceae;Pelomonas;Pelomonas aquatica	11	0	0	0	0	0	0	0	0	0	0	0	0	0	0	0	0	0	0	0	0	0	0	0	0	0	0	0	0	0	0	0	0	0	0	0	0	0	0	0	0	0	0	0	0	0	0
OPU_803	Neisseria subflava*	Bacteria;Proteobacteria;Betaproteobacteria;Neisseriales;Neisseriaceae;Neisseria;Neisseria subflava*	11	0	0	0	0	0	0	0	0	0	0	0	0	0	0	0	0	2	0	0	0	0	0	0	0	0	0	0	0	0	0	0	0	0	0	0	0	0	0	0	0	0	0	0	1	0	0
OPU_842	Aflipia broomeae	Bacteria;Proteobacteria;Alphaproteobacteria;Rhizobiales;Bradyrhizobiaceae;Afipia;Aflipia broomeae	11	0	0	0	0	0	0	0	0	0	0	0	0	0	0	0	0	0	0	0	0	0	0	0	0	0	0	0	0	0	0	0	0	0	0	0	0	0	0	0	0	0	0	0	0	0	0
OPU_230	Clostridium butyricum	Bacteria;Firmicutes;Clostridia;Clostridiales;Clostridiaceae;Clostridium;Clostridium butyricum	10	0	0	0	0	0	0	3	0	0	0	0	0	0	0	0	0	0	0	0	0	0	0	0	0	0	0	0	0	0	0	0	0	0	0	1	0	0	0	0	0	0	0	0	0	0	0
OPU_280	Finegoldia magna	Bacteria;Firmicutes;Clostridia;Unclassified Clostridiales;Unclassified family;Finegoldia;Finegoldia magna	10	0	0	0	0	0	0	0	0	0	0	9	0	0	0	0	0	0	0	0	0	0	0	0	0	0	0	0	0	0	0	0	0	0	0	0	0	0	0	0	0	0	0	0	0	0	0
OPU_832	Pseudochrobactrums saccharolyticum *	Bacteria;Proteobacteria;Alphaproteobacteria;Rhizobiales;Brucellaceae;Pseudochrobactrum;Pseudochrobactrums saccharolyticum *	10	0	0	0	0	0	0	0	0	0	0	0	0	0	0	0	0	0	0	0	0	0	1	0	1	0	0	0	0	0	0	0	0	0	4	2	0	0	0	0	0	0	1	0	0	0	0
OPU_185	Anaerostipes caccae	Bacteria;Firmicutes;Clostridia;Clostridiales;Lachnospiraceae;Anaerostipes;Anaerostipes caccae	9	0	0	0	0	0	0	0	0	0	0	0	0	0	0	0	0	0	0	0	0	0	0	0	0	0	0	0	0	0	0	0	0	0	0	0	0	0	0	0	0	0	0	0	0	0	0
OPU_227	Clostridium chartatabidum	Bacteria;Firmicutes;Clostridia;Clostridiales;Clostridiaceae;Clostridium;Clostridium chartatabidum	9	0	0	0	0	0	0	0	0	0	0	0	0	0	0	0	0	0	0	0	0	0	0	0	0	0	0	0	0	0	0	0	0	0	0	0	0	0	0	0	0	0	0	0	0	0	0
OPU_591	Parabacteroides gordonii	Bacteria;Bacteroidetes;Bacteroidia;Bacteroidales;Porphyromonadaceae;Parabacteroides;Parabacteroides gordonii	9	0	0	1	0	0	0	0	0	0	0	0	0	0	0	0	0	0	0	0	0	0	0	0	0	0	0	0	0	0	1	0	0	0	0	0	0	0	0	0	0	0	0	0	1	0	0
OPU_729	Enhydrobacter aerosaccus	Bacteria;Proteobacteria;Gammaproteobacteria;Pseudomonadales;Moraxellaceae;Enhydrobacter;Enhydrobacter aerosaccus	9	0	0	0	0	0	0	0	0	0	0	0	1	0	0	0	0	0	0	0	0	0	3	0	0	0	3	0	0	0	0	0	0	0	0	0	0	0	0	0	0	0	0	0	1	0	1
OPU_827	Rhizobium radiobacter*	Bacteria;Proteobacteria;Alphaproteobacteria;Rhizobiales;Rhizobiaceae;Rhizobium;Rhizobium radiobacter*	9	1	0	0	0	0	0	0	0	0	0	0	0	1	0	0	0	0	0	0	0	0	0	0	0	0	0	0	0	1	0	0	0	0	0	0	0	0	0	0	0	0	0	0	0	0	0
OPU_977	Kocuria palustris	Bacteria;Actinobacteria;Actinobacteria;Micrococcales;Micrococcaceae;Kocuria;Kocuria palustris	9	0	0	0	0	0	0	0	0	0	0	5	0	0	0	0	0	0	0	0	0	0	4	0	0	0	0	0	0	0	0	0	0	0	0	0	0	0	0	0	0	0	0	0	0	0	0
OPU_1111	Streptococcus downei*	Bacteria;Firmicutes;Bacilli;Lactobacillales;Streptococcaceae;Streptococcus;Streptococcus downei*	9	0	0	0	0	0	0	1	0	0	0	0	0	0	0	0	0	0	0	0	0	0	8	0	0	0	0	0	0	0	0	0	0	0	0	0	0	0	0	0	0	0	0	0	0	0	0
OPU_1174	Fusobacterium nucleatum subsp.animalis	Bacteria;Fusobacteria;Fusobacteriia;Fusobacteriales;Fusobacteriaceae;Fusobacterium;Fusobacterium nucleatum subsp.animalis	9	0	0	0	0	0	0	0	0	0	0	0	0	0	0	0	0	3	0	0	1	0	0	0	0	0	0	0	0	0	0	0	1	0	0	0	0	0	0	0	0	0	0	0	0	0	0
OPU_262	Clostridium hiranonis	Bacteria;Firmicutes;Clostridia;Clostridiales;Clostridiaceae;Clostridium;Clostridium hiranonis	8	0	0	0	0	0	0	0	0	0	0	0	0	0	0	0	0	0	0	0	0	0	0	0	0	0	0	0	0	0	0	0	0	0	0	0	0	0	0	0	0	0	0	0	0	0	0
OPU_774	Pelomonas puraquae	Bacteria;Proteobacteria;Betaproteobacteria;Burkholderiales;Comamonadaceae;Pelomonas;Pelomonas puraquae	8	0	0	0	0	0	0	0	0	0	0	0	0	0	0	0	0	0	0	0	0	0	0	0	0	0	0	0	0	0	0	0	0	0	0	0	0	0	0	0	0	0	0	0	0	0	0
OPU_817	Stenotrophomonas maltophilia *	Bacteria;Proteobacteria;Gammaproteobacteria;Lysobacteriales;Lysobacteraceae;Stenotrophomonas;Stenotrophomonas maltophilia *	8	0	0	0	0	0	0	0	0	0	0	0	0	0	0	0	0	0	0	0	0	0	0	0	0	0	0	0	0	0	0	0	0	0	0	0	0	0	0	0	0	0	0	1	0	0	1
OPU_833	Mesorhizobium jarvisii*	Bacteria;Proteobacteria;Alphaproteobacteria;Rhizobiales;Phyllobacteriaceae;Mesorhizobium;Mesorhizobium jarvisii*	8	0	0	0	0	0	0	0	0	0	0	0	0	0	0	0	0	0	0	0	0	0	0	0	0	0	0	0	0	0	0	0	0	0	0	0	0	0	0	0	0	0	0	0	0	0	0
OPU_923	Taonella mepensis	Bacteria;Proteobacteria;Alphaproteobacteria;Sneathiellales;Sneathiellaceae;Taonella;Taonella mepensis	8	0	0	0	0	0	0	0	0	0	0	0	0	0	0	0	0	0	0	0	0	0	0	0	0	0	0	0	0	0	0	0	0	0	0	0	0	0	0	0	0	0	0	0	0	0	0
OPU_982	Brachybacterium paraconglomeratum*	Bacteria;Actinobacteria;Actinobacteria;Micrococcales;Dermabacteraceae;Brachybacterium;Brachybacterium paraconglomeratum*	8	0	0	0	0	0	0	0	0	0	0	0	0	0	0	0	0	0	0	0	0	0	0	0	1	0	0	0	0	0	0	1	0	0	1	2	0	0	0	0	0	0	0	0	0	0	0
OPU_1226	Eubacterium oxidoreducens	Bacteria;Firmicutes;Clostridia;Clostridiales;Eubacteriaceae;Eubacterium;Eubacterium oxidoreducens	8	0	0	0	0	1	0	0	0	0	0	0	0	0	0	0	0	0	0	0	0	0	0	0	0	1	0	0	0	0	0	0	0	0	0	0	0	0	0	0	0	0	0	0	0	0	0
OPU_268	Eubacterium sulci	Bacteria;Firmicutes;Clostridia;Clostridiales;Eubacteriaceae;Eubacterium;Eubacterium sulci	7	0	0	0	0	0	0	0	0	0	0	0	0	0	1	0	0	0	0	0	0	0	0	0	0	0	0	1	0	0	0	0	0	0	0	0	0	0	0	0	0	0	0	0	0	0	0
OPU_284	Anaerococcus murdochii	Bacteria;Firmicutes;Clostridia;Unclassified Clostridiales;Unclassified family;Anaerococcus;Anaerococcus murdochii	7	0	0	0	0	0	0	0	0	0	0	4	0	0	0	0	0	0	0	0	0	0	3	0	0	0	0	0	0	0	0	0	0	0	0	0	0	0	0	0	0	0	0	0	0	0	0
OPU_410	Eubacterium desmolans	Bacteria;Firmicutes;Clostridia;Clostridiales;Eubacteriaceae;Eubacterium;Eubacterium desmolans	7	0	0	0	0	0	0	0	0	0	0	0	0	0	0	0	0	0	0	0	0	0	0	0	0	0	0	0	0	0	0	0	0	0	0	0	0	0	0	0	0	0	0	0	0	0	0
OPU_681	Cronobacter sakazakii*	Bacteria;Proteobacteria;Gammaproteobacteria;Enterobacteriales;Enterobacteriaceae;Cronobacter;Cronobacter sakazakii*	7	0	0	0	0	0	0	0	0	0	0	0	0	0	0	0	0	0	0	0	0	0	0	0	0	0	0	0	0	0	0	0	0	0	0	0	0	0	0	0	0	0	0	0	0	0	0
OPU_1021	Olsenella scatoligenes	Bacteria;Actinobacteria;Coriobacteriia;Coriobacteriales;Atopobacteriaceae;Olsenella;Olsenella scatoligenes	7	0	0	0	0	0	0	0	0	0	0	4	0	0	0	0	0	0	0	0	0	0	0	0	0	0	0	0	0	0	0	0	0	0	0	0	0	0	0	0	0	0	0	0	0	0	0
OPU_030	Clostridium citroniae	Bacteria;Firmicutes;Clostridia;Clostridiales;Clostridiaceae;Clostridium;Clostridium citroniae	6	0	0	0	0	0	0	0	0	1	0	0	0	0	0	0	0	0	0	0	0	0	1	0	0	0	0	0	0	0	0	0	0	0	0	0	0	0	0	0	0	0	0	0	0	0	0
OPU_288	Parvimonas micra	Bacteria;Firmicutes;Clostridia;Unclassified Clostridiales;Unclassified family;Parvimonas;Parvimonas micra	6	0	0	0	0	0	0	0	0	1	0	0	0	0	0	0	0	0	0	0	0	0	0	0	0	0	0	0	0	0	0	0	0	0	0	1	0	0	0	0	0	0	0	0	0	0	0
OPU_719	Pseudomonas tolaasii *	Bacteria;Proteobacteria;Gammaproteobacteria;Pseudomonadales;Pseudomonadaceae;Pseudomonas;Pseudomonas tolaasii *	6	0	0	0	0	0	0	0	0	0	0	0	0	0	0	0	0	0	0	0	0	0	0	0	0	0	0	6	0	0	0	0	0	0	0	0	0	0	0	0	0	0	0	0	0	0	0
OPU_730	Acinetobacter junii	Bacteria;Proteobacteria;Gammaproteobacteria;Pseudomonadales;Moraxellaceae;Acinetobacter;Acinetobacter junii	6	0	0	0	0	0	0	0	0	0	0	0	0	0	0	0	6	0	0	0	0	0	0	0	0	0	0	0	0	0	0	0	0	0	0	0	0	0	0	0	0	0	0	0	0	0	0
OPU_778	Aquabacterium citratiphium	Bacteria;Proteobacteria;Betaproteobacteria;Burkholderiales;Comamonadaceae;Aquabacterium;Aquabacterium citratiphium	6	6	0	0	0	0	0	0	0	0	0	0	0	0	0	0	0	0	0	0	0	0	0	0	0	0	0	0	0	0	0	0	0	0	0	0	0	0	0	0	0	0	0	0	0	0	0
OPU_798	Burkholderia arboris*	Bacteria;Proteobacteria;Betaproteobacteria;Burkholderiales;Burkholderiaceae;Burkholderia;Burkholderia arboris*	6	0	0	0	0	0	0	0	0	0	0	0	0	0	0	0	0	0	0	0	0	0	0	0	0	0	0	0	0	0	0	0	0	0	0	0	0	0	0	0	0	0	0	0	0	1	0
OPU_1016	Eggerthella lenta	Bacteria;Actinobacteria;Coriobacteriia;Eggerthellales;Eggerthellaceae;Eggerthella;Eggerthella lenta	6	0	0	0	0	0	0	0	0	0	0	0	0	0	0	0	1	0	0	0	0	0	0	0	0	0	0	0	0	0	0	0	0	0	0	0	0	0	0	0	0	0	0	0	0	0	0
OPU_1066	Lactobacillus gasseri*	Bacteria;Firmicutes;Bacilli;Lactobacillales;Lactobacillaceae;Lactobacillus;Lactobacillus gasseri*	6	0	0	0	0	0	0	0	0	0	0	0	0	0	0	0	0	0	0	0	0	0	0	0	0	0	0	0	0	0	0	0	0	0	0	0	0	0	0	0	0	0	0	0	0	0	0
OPU_1083	Abiotrophia defectiva	Bacteria;Firmicutes;Bacilli;Lactobacillales;Aerococcaceae;Abiotrophia;Abiotrophia defectiva	6	0	0	0	0	0	0	0	0	0	0	0	0	0	0	0	0	0	0	0	0	0	4	0	0	0	0	0	0	0	0	0	0	0	0	0	0	0	0	0	0	0	0	0	0	1	0
OPU_1144	Eubacterium dolichum	Bacteria;Firmicutes;Clostridia;Clostridiales;Eubacteriaceae;Eubacterium;Eubacterium dolichum	6	0	0	0	0	0	0	0	0	0	0	0	0	0	0	0	0	0	0	0	0	0	0	0	0	0	0	0	0	0	0	0	0	0	0	2	0	0	0	0	0	0	0	0	0	0	0
OPU_098	Clostridium scindens	Bacteria;Firmicutes;Clostridia;Clostridiales;Clostridiaceae;Clostridium;Clostridium scindens	5	0	0	0	0	0	0	0	0	0	0	0	0	0	0	0	0	0	0	0	0	0	0	0	0	0	0	0	0	0	0	0	0	0	0	0	0	0	0	0	0	0	0	0	0	0	0
OPU_181	Eubacterium xylanophilum	Bacteria;Firmicutes;Clostridia;Clostridiales;Eubacteriaceae;Eubacterium;Eubacterium xylanophilum	5	0	0	0	0	0	0	0	0	0	0	0	0	0	0	0	0	0	0	0	0	0	0	0	0	0	0	0	0	0	0	0	0	0	0	0	0	0	0	0	0	0	0	0	0	0	0
OPU_278	Bacteroides coagulans	Bacteria;Bacteroidetes;Bacteroidia;Bacteroidales;Bacteroidaceae;Bacteroides;Bacteroides coagulans	5	0	0	0	0	0	0	0	0	0	0	0	0	0	0	0	0	0	0	0	0	0	0	0	0	0	0	0	0	0	0	0	0	0	0	0	0	0	0	0	0	0	0	0	0	0	0
OPU_282	Peptoniphilus duerdenii	Bacteria;Firmicutes;Clostridia;Clostridiales;Peptoniphilaceae;Peptoniphilus;Peptoniphilus duerdenii	5	0	0	0	0	0	0	0	0	0	0	0	0	0	0	0	0	0	0	0	0	0	0	0	0	0	0	0	0	0	0	0	0	0	0	0	0	0	0	0	0	0	0	0	0	0	0
OPU_658	Sphingobacterium nematocida	Bacteria;Bacteroidetes;Sphingobacteriia;Sphingobacteriales;Sphingobacteriaceae;Sphingobacterium;Sphingobacterium nematocida	5	0	0	0	0	0	0	0	0	0	0	4	0	0	0	0	0	0	0	0	0	0	1	0	0	0	0	0	0	0	0	0	0	0	0	0	0	0	0	0	0	0	0	0	0	0	0
OPU_802	Alcaligenes faecalis	Bacteria;Proteobacteria;Betaproteobacteria;Burkholderiales;Alcaligenaceae;Alcaligenes;Alcaligenes faecalis	5	0	0	0	0	0	0	0	0	0	0	0	0	0	0	0	0	0	0	0	0	0	0	0	0	0	0	0	0	0	0	0	0	0	0	0	0	0	0	0	0	0	0	0	0	0	0
OPU_899	Sphingomonas hankookensis	Bacteria;Proteobacteria;Alphaproteobacteria;Sphingomonadales;Sphingomonadaceae;Sphingomonas;Sphingomonas hankookensis	5	0	0	0	0	0	0	0	0	0	0	1	0	0	0	0	0	0	0	0	0	0	0	0	0	0	0	0	0	0	0	0	0	0	0	0	0	0	0	0	0	0	0	0	0	0	0
OPU_969	Glutamicibacter protophormiae	Bacteria;Actinobacteria;Actinobacteria;Micrococcales;Micrococcaceae;Glutamicibacter;Glutamicibacter protophormiae	5	0	0	0	0	0	0	0	0	0	0	3	0	0	0	0	0	0	0	0	0	0	0	0	0	0	0	0	0	0	0	0	0	0	0	2	0	0	0	0	0	0	0	0	0	0	0
OPU_972	Micrococcus endophyticus	Bacteria;Actinobacteria;Actinobacteria;Micrococcales;Micrococcaceae;Micrococcus;Micrococcus endophyticus	5	0	1	0	0	0	0	0	0	0	0	0	0	0	0	0	0	0	0	0	0	0	1	0	0	0	0	0	0	0	0	0	2	0	0	1	0	0	0	0	0	0	0	0	0	0	0
OPU_1067	Lactobacillus iners	Bacteria;Firmicutes;Bacilli;Lactobacillales;Lactobacillaceae;Lactobacillus;Lactobacillus iners	5	0	0	0	0	0	0	0	0	0	0	0	0	0	0	0	0	0	0	0	0	0	5	0	0	0	0	0	0	0	0	0	0	0	0	0	0	0	0	0	0	0	0	0	0	0	0
OPU_1081	Granulicatella elegans	Bacteria;Firmicutes;Bacilli;Lactobacillales;Carnobacteriaceae;Granulicatella;Granulicatella elegans	5	0	0	0	0	0	0	0	0	0	0	0	0	0	0	0	0	0	0	0	0	0	1	0	0	0	0	0	0	0	0	0	0	0	0	0	0	0	0	0	0	0	0	0	0	0	0
OPU_1084	Aerococcus viridans*	Bacteria;Firmicutes;Bacilli;Lactobacillales;Aerococcaceae;Aerococcus;Aerococcus viridans*	5	0	0	0	0	0	0	0	0	0	0	0	0	0	0	0	0	0	0	0	0	0	4	0	0	0	0	0	0	0	0	0	0	0	0	0	0	0	0	0	0	0	0	0	0	0	0
OPU_1118	Gemella haemolysans	Bacteria;Firmicutes;Bacilli;Unclassified Bacillales;Unclassified family;Gemella;Gemella haemolysans	5	0	0	0	0	0	0	0	0	0	0	0	0	0	0	0	0	0	0	0	0	0	2	0	0	0	0	0	0	0	0	0	0	0	0	0	0	0	0	0	0	0	0	0	1	0	0
OPU_1150	Solobacterium moorei	Bacteria;Firmicutes;Erysipelotrichia;Erysipelotrichales;Erysipelotrichaceae;Solobacterium;Solobacterium moorei	5	0	0	0	0	0	0	0	0	0	0	0	0	0	0	1	0	0	0	0	0	0	0	0	0	0	0	0	0	0	0	0	0	0	0	0	0	0	0	0	0	0	0	0	0	0	0
OPU_1171	Fusobacterium nucleatum subsp.nucleatum	Bacteria;Fusobacteria;Fusobacteriia;Fusobacteriales;Fusobacteriaceae;Fusobacterium;Fusobacterium nucleatum subsp.nucleatum	5	0	0	0	0	0	0	0	0	0	0	0	0	0	0	0	0	0	0	0	1	0	1	0	0	0	0	0	0	0	0	0	0	0	0	0	0	0	0	0	0	0	0	0	0	0	0
OPU_025	Oribacterium sinus	Bacteria;Firmicutes;Clostridia;Clostridiales;Lachnospiraceae;Oribacterium;Oribacterium sinus	4	0	0	0	0	0	0	0	0	0	0	0	0	0	0	0	0	0	0	1	0	0	0	1	0	0	0	0	0	0	0	0	0	0	0	0	0	0	0	0	0	0	0	0	0	0	0
OPU_101	Eubacterium contortum	Bacteria;Firmicutes;Clostridia;Clostridiales;Eubacteriaceae;Eubacterium;Eubacterium contortum	4	0	0	0	0	1	0	0	0	0	0	0	0	0	0	0	0	0	0	0	0	0	0	0	0	0	0	0	0	0	0	0	0	0	0	0	0	0	0	0	0	0	0	0	0	0	0
OPU_472	Prevotella bivia	Bacteria;Bacteroidetes;Bacteroidia;Bacteroidales;Prevotellaceae;Prevotella;Prevotella bivia	4	0	0	0	0	0	0	0	0	0	0	0	0	0	0	0	0	0	0	0	0	0	0	0	3	0	0	0	0	0	0	0	0	0	0	0	0	0	0	0	0	0	0	0	0	0	0
OPU_478	Prevotella buccalis	Bacteria;Bacteroidetes;Bacteroidia;Bacteroidales;Prevotellaceae;Prevotella;Prevotella buccalis	4	0	0	0	0	0	0	0	0	0	0	0	0	0	0	0	0	0	0	0	0	0	0	0	0	0	0	0	0	0	0	0	0	0	0	0	0	0	0	0	0	0	0	0	0	0	0
OPU_657	Flavobacterium mizutaii	Bacteria;Bacteroidetes;Flavobacteriia;Flavobacteriales;Flavobacteriaceae;Flavobacterium;Flavobacterium mizutaii	4	0	0	0	0	0	0	0	0	0	0	0	0	0	0	0	0	0	0	0	0	0	0	0	0	0	0	0	0	0	0	0	0	0	0	2	0	0	0	0	1	0	0	0	0	0	0
OPU_678	Enterobacter cloacae	Bacteria;Proteobacteria;Gammaproteobacteria;Enterobacteriales;Enterobacteriaceae;Enterobacter;Enterobacter cloacae	4	0	0	0	0	0	0	0	0	0	0	0	0	0	0	0	0	0	0	0	0	0	0	0	0	1	0	0	0	0	0	0	0	0	0	0	0	0	0	0	0	0	0	0	0	0	0
OPU_702	Morganella morganii	Bacteria;Proteobacteria;Gammaproteobacteria;Enterobacteriales;Enterobacteriaceae;Rahnella;Morganella morganii	4	0	0	0	3	0	0	0	0	0	0	0	0	0	0	0	0	0	0	0	0	0	0	0	0	0	0	0	0	0	0	0	0	0	0	0	0	0	0	0	0	0	0	0	0	0	0
OPU_703	Plesiomonas shigelloides	Bacteria;Proteobacteria;Gammaproteobacteria;Enterobacteriales;Enterobacteriaceae;Rahnella;Plesiomonas shigelloides	4	0	0	0	4	0	0	0	0	0	0	0	0	0	0	0	0	0	0	0	0	0	0	0	0	0	0	0	0	0	0	0	0	0	0	0	0	0	0	0	0	0	0	0	0	0	0
OPU_709	Haemophilus paraphrohaemolyticus	Bacteria;Proteobacteria;Gammaproteobacteria;Pasteurellales;Pasteurellaceae;Haemophilus;Haemophilus paraphrohaemolyticus	4	0	0	0	0	0	0	0	0	0	0	0	0	0	0	0	0	0	0	0	0	0	0	0	0	0	0	0	0	0	0	0	0	0	0	0	0	0	0	0	0	0	0	0	0	0	0
OPU_726	Psychrobacter alimentarius	Bacteria;Proteobacteria;Gammaproteobacteria;Pseudomonadales;Moraxellaceae;Psychrobacter;Psychrobacter alimentarius	4	0	0	0	0	0	0	0	0	0	0	0	0	0	0	0	0	0	0	0	0	0	0	0	0	0	0	0	0	0	0	0	0	0	3	0	0	0	0	0	0	0	0	0	0	0	0
OPU_727	Psychrobacter namhaensis	Bacteria;Proteobacteria;Gammaproteobacteria;Pseudomonadales;Moraxellaceae;Psychrobacter;Psychrobacter namhaensis	4	0	0	0	0	0	0	0	0	0	0	0	0	0	0	0	4	0	0	0	0	0	0	0	0	0	0	0	0	0	0	0	0	0	0	0	0	0	0	0	0	0	0	0	0	0	0
OPU_783	Herbaspirillum huttiense	Bacteria;Proteobacteria;Betaproteobacteria;Burkholderiales;Oxalobacteraceae;Herbaspirillum;Herbaspirillum huttiense	4	0	0	0	0	0	0	0	0	0	0	0	0	0	0	0	0	0	0	0	0	0	0	0	0	0	0	0	0	0	0	0	0	0	0	0	0	0	0	0	0	0	0	0	0	0	0
OPU_843	Bradyrhizobium icense	Bacteria;Proteobacteria;Alphaproteobacteria;Rhizobiales;Bradyrhizobiaceae;Bradyrhizobium;Bradyrhizobium icense	4	0	0	0	0	0	0	0	0	0	0	0	0	0	0	0	0	0	0	0	0	0	0	0	0	0	0	0	0	0	0	0	0	0	0	0	0	0	0	0	0	0	0	0	0	0	0
OPU_952	Dietzia cercidiphylli*	Bacteria;Actinobacteria;Actinobacteria;Corynebacteriales;Dietziaceae;Dietzia;Dietzia cercidiphylli*	4	0	0	0	0	0	0	0	0	0	0	0	0	0	0	0	0	0	0	0	0	0	0	0	1	0	0	0	0	0	0	0	0	0	0	0	0	0	0	0	0	0	0	0	0	0	0
OPU_978	Kocuria polaris*	Bacteria;Actinobacteria;Actinobacteria;Micrococcales;Micrococcaceae;Kocuria;Kocuria polaris*	4	1	0	0	0	0	0	0	0	0	0	0	0	0	0	0	0	0	0	0	0	1	0	0	0	0	1	0	0	0	0	0	0	0	0	1	0	0	0	0	0	0	0	0	0	0	0
OPU_979	Arthrobacter russicus	Bacteria;Actinobacteria;Actinobacteria;Micrococcales;Micrococcaceae;Arthrobacter;Arthrobacter russicus	4	0	0	0	0	0	0	0	0	0	0	0	0	0	0	0	0	0	0	0	0	0	0	0	0	0	0	0	0	0	0	0	0	0	0	0	0	0	0	0	0	0	0	0	0	0	0
OPU_1020	Collinsella intestinalis	Bacteria;Actinobacteria;Coriobacteriia;Coriobacteriales;Coriobacteriaceae;Collinsella;Collinsella intestinalis	4	0	0	0	0	0	0	0	0	0	0	0	0	0	0	0	0	0	0	0	0	0	3	0	0	0	0	0	0	0	0	0	0	0	0	0	0	0	0	0	0	0	0	0	0	0	0
OPU_1064	Lactobacillus crispatus	Bacteria;Firmicutes;Bacilli;Lactobacillales;Lactobacillaceae;Lactobacillus;Lactobacillus crispatus	4	0	0	0	0	0	0	0	0	0	0	0	0	0	0	0	0	0	0	0	0	0	2	0	0	0	0	1	0	0	0	0	0	0	0	0	0	0	0	0	0	0	0	0	0	0	0
OPU_1077	Enterococcus faecalis	Bacteria;Firmicutes;Bacilli;Lactobacillales;Enterococcaceae;Enterococcus;Enterococcus faecalis	4	0	0	0	0	0	0	0	0	0	0	0	0	0	0	0	0	0	0	0	0	0	0	0	0	0	0	0	0	0	0	0	0	0	0	0	0	0	0	0	0	0	0	0	0	0	0
OPU_1079	Desemzia incerta	Bacteria;Firmicutes;Bacilli;Lactobacillales;Carnobacteriaceae;Desemzia;Desemzia incerta	4	0	0	3	0	0	0	0	0	0	0	0	0	0	0	0	0	0	0	0	0	0	0	0	0	0	0	0	0	0	0	0	0	0	0	1	0	0	0	0	0	0	0	0	0	0	0
OPU_1122	Cloacibacillus porcorum	Bacteria;Synergistetes;Synergistia;Synergistales;Synergistaceae;Cloacibacillus;Cloacibacillus porcorum	4	0	0	0	0	0	0	0	0	0	0	0	0	0	0	0	0	0	0	0	0	0	2	0	0	0	0	0	0	0	0	0	0	0	0	0	0	0	0	0	0	0	0	0	0	0	0
OPU_1186	Arcobacter cryaerophilus	Bacteria;Proteobacteria;Epsilonproteobacteria;Campylobacterales;Campylobacteraceae;Arcobacter;Arcobacter cryaerophilus	4	0	0	0	0	0	0	0	0	0	0	0	0	0	0	0	0	0	0	0	0	0	0	0	0	0	0	0	0	0	0	0	0	0	0	0	0	0	0	0	0	0	0	0	0	0	0
OPU_1190	Desulfovibrio legallii	Bacteria;Proteobacteria;Deltaproteobacteria;Desulfovibrionales;Desulfovibrionaceae;Desulfovibrio;Desulfovibrio legallii	4	0	0	0	0	0	0	0	0	0	0	0	0	0	0	0	0	0	0	0	0	0	0	0	0	0	0	0	0	0	0	0	0	0	0	0	0	0	0	0	0	1	0	0	0	0	0
OPU_1202	Treponema succinifaciens	Bacteria;Spirochaetes;Spirochaetes;Spirochaetales;Spirochaetaceae;Treponema;Treponema succinifaciens	4	0	0	0	0	0	0	0	0	0	0	0	0	0	0	0	0	0	0	0	0	0	0	0	0	0	0	0	0	0	0	0	0	0	0	0	0	0	0	0	2	0	0	0	0	0	0
OPU_081	Lactonifactor longoviformis	Bacteria;Firmicutes;Clostridia;Clostridiales;Clostridiaceae;Lactonifactor;Lactonifactor longoviformis	3	0	0	0	0	0	0	0	0	0	0	0	0	0	0	0	1	0	0	0	1	0	0	0	0	0	0	0	0	0	0	0	0	0	0	0	0	0	0	0	0	0	0	0	0	0	1
OPU_087	Moryella indoligenes	Bacteria;Firmicutes;Clostridia;Clostridiales;Lachnospiraceae;Moryella;Moryella indoligenes	3	0	0	0	0	0	0	0	0	0	0	0	0	0	0	0	0	0	0	0	0	0	0	0	0	0	0	0	0	0	0	0	0	0	0	0	0	0	0	0	0	0	0	0	0	0	0
OPU_233	Clostridium ventriculi	Bacteria;Firmicutes;Clostridia;Clostridiales;Clostridiaceae;Clostridium;Clostridium ventriculi	3	0	0	0	0	0	0	0	0	0	0	0	0	0	0	0	0	0	0	0	0	0	0	0	0	0	0	0	0	0	0	0	0	0	0	0	0	0	0	0	0	0	0	0	0	0	0
OPU_264	Peptostreptococcus anaerobuis	Bacteria;Firmicutes;Clostridia;Clostridiales;Peptostreptococcaceae;Peptostreptococcus;Peptostreptococcus anaerobuis	3	0	0	0	0	0	0	0	0	0	0	0	0	0	0	0	0	0	0	0	0	0	0	0	0	0	0	0	0	0	0	0	0	0	0	0	0	0	0	0	0	0	0	0	0	0	0
OPU_283	Anaerococcus prevotii	Bacteria;Firmicutes;Clostridia;Unclassified Clostridiales;Unclassified family;Anaerococcus;Anaerococcus prevotii	3	0	0	0	0	0	0	0	0	0	0	3	0	0	0	0	0	0	0	0	0	0	0	0	0	0	0	0	0	0	0	0	0	0	0	0	0	0	0	0	0	0	0	0	0	0	0
OPU_285	Anaerococcus octavius	Bacteria;Firmicutes;Clostridia;Unclassified Clostridiales;Unclassified family;Anaerococcus;Anaerococcus octavius	3	0	0	0	0	0	0	0	0	0	0	3	0	0	0	0	0	0	0	0	0	0	0	0	0	0	0	0	0	0	0	0	0	0	0	0	0	0	0	0	0	0	0	0	0	0	0
OPU_470	Prevotella disiens	Bacteria;Bacteroidetes;Bacteroidia;Bacteroidales;Prevotellaceae;Prevotella;Prevotella disiens	3	0	0	0	0	0	0	0	0	0	0	0	0	0	0	0	0	0	0	0	0	0	0	0	0	0	0	0	0	0	0	0	0	0	0	0	0	0	0	0	0	0	0	0	0	0	0
OPU_477	Prevotella timonensis	Bacteria;Bacteroidetes;Bacteroidia;Bacteroidales;Prevotellaceae;Prevotella;Prevotella timonensis	3	0	0	0	0	0	0	0	0	0	0	0	0	0	0	0	0	0	0	0	0	0	0	0	0	0	0	0	0	0	0	0	0	0	0	0	0	0	0	0	0	0	0	0	0	0	0
OPU_539	Bacteroides stercorirosoris	Bacteria;Bacteroidetes;Bacteroidia;Bacteroidales;Bacteroidaceae;Bacteroides;Bacteroides stercorirosoris	3	0	0	0	0	0	0	0	0	0	0	0	0	0	0	0	0	0	0	0	0	0	0	0	0	0	0	0	0	0	0	0	0	0	0	0	0	0	0	0	0	0	0	0	0	0	0
OPU_663	Cytophaga hutchinsonii	Bacteria;Bacteroidetes;Cytophagia;Cytophagales;Cytophagaceae;Cytophaga;Cytophaga hutchinsonii	3	3	0	0	0	0	0	0	0	0	0	0	0	0	0	0	0	0	0	0	0	0	0	0	0	0	0	0	0	0	0	0	0	0	0	0	0	0	0	0	0	0	0	0	0	0	0
OPU_700	Rahnella aquatilis	Bacteria;Proteobacteria;Gammaproteobacteria;Enterobacteriales;Enterobacteriaceae;Rahnella;Rahnella aquatilis	3	0	0	0	0	0	0	0	0	0	0	0	0	0	0	0	0	0	0	0	0	0	0	0	0	0	0	0	0	0	0	0	0	0	0	0	0	0	0	0	0	0	0	0	0	0	0
OPU_716	Vibrio natriegens	Bacteria;Proteobacteria;Gammaproteobacteria;Vibrionales; Vibrionaceae;Vibrio;Vibrio natriegens	3	0	0	0	0	0	0	0	0	0	0	0	0	0	0	0	0	0	0	0	0	0	0	0	0	0	0	0	0	0	0	0	0	0	0	0	3	0	0	0	0	0	0	0	0	0	0
OPU_723	Pseudomonas parafulva*	Bacteria;Proteobacteria;Gammaproteobacteria;Pseudomonadales;Pseudomonadaceae;Pseudomonas;Pseudomonas parafulva*	3	0	0	0	0	0	0	0	0	0	0	0	0	0	0	0	0	0	0	0	0	0	0	0	0	0	0	0	0	0	0	0	0	0	3	0	0	0	0	0	0	0	0	0	0	0	0
OPU_734	Acinetobacter lwoffii	Bacteria;Proteobacteria;Gammaproteobacteria;Pseudomonadales;Moraxellaceae;Acinetobacter;Acinetobacter lwoffii	3	0	1	0	0	0	0	0	0	0	0	0	0	0	0	0	0	0	0	0	0	0	0	0	0	0	0	0	0	0	0	0	0	0	0	0	0	0	0	0	0	0	0	0	0	0	1
OPU_761	Comamonas terrigena	Bacteria;Proteobacteria;Betaproteobacteria;Burkholderiales;Comamonadaceae;Comamonas;Comamonas terrigena	3	0	0	0	0	0	0	0	0	0	0	3	0	0	0	0	0	0	0	0	0	0	0	0	0	0	0	0	0	0	0	0	0	0	0	0	0	0	0	0	0	0	0	0	0	0	0
OPU_769	Comamonas denitrificans	Bacteria;Proteobacteria;Betaproteobacteria;Burkholderiales;Comamonadaceae;Comamonas;Comamonas denitrificans	3	0	0	0	0	0	0	0	0	0	0	0	0	0	0	0	0	0	0	0	0	0	0	0	1	0	0	0	0	0	0	0	0	0	0	0	0	0	0	0	0	0	0	0	0	0	0
OPU_780	Thauera terpenica	Bacteria;Proteobacteria;Betaproteobacteria;Rhodocyclales;Rhodocyclaceae;Thauera;Thauera terpenica	3	0	0	0	0	0	0	0	0	0	0	0	0	0	0	0	0	0	0	0	0	0	0	0	3	0	0	0	0	0	0	0	0	0	0	0	0	0	0	0	0	0	0	0	0	0	0
OPU_796	Massilia norwichensis	Bacteria;Proteobacteria;Betaproteobacteria;Burkholderiales;Oxalobacteraceae;Massilia;Massilia norwichensis	3	0	0	0	0	0	0	0	0	0	0	0	0	0	0	0	0	0	0	0	0	0	3	0	0	0	0	0	0	0	0	0	0	0	0	0	0	0	0	0	0	0	0	0	0	0	0
OPU_800	Achromobacter insuavis*	Bacteria;Proteobacteria;Betaproteobacteria;Burkholderiales;Alcaligenaceae;Achromobacter;Achromobacter insuavis*	3	0	0	0	0	0	0	0	0	0	0	1	0	0	0	0	0	0	0	0	0	0	0	0	0	0	0	0	0	0	0	0	0	0	0	0	0	0	0	0	0	0	1	0	0	0	0
OPU_884	Brevundimonas aurantiaca	Bacteria;Proteobacteria;Alphaproteobacteria;Caulobacterales;Caulobacteraceae;Brevundimonas;Brevundimonas aurantiaca	3	0	0	0	0	0	0	0	0	0	0	0	0	0	1	0	0	0	0	0	0	0	0	0	1	0	0	0	0	0	1	0	0	0	0	0	0	0	0	0	0	0	0	0	0	0	0
OPU_967	Propionibacterium granulosum	Bacteria;Actinobacteria;Actinobacteria;Propionibacteriales;Propionibacteriaceae;Propionibacterium;Propionibacterium granulosum	3	0	0	0	0	0	0	0	0	0	0	0	0	0	0	0	0	0	0	0	0	0	3	0	0	0	0	0	0	0	0	0	0	0	0	0	0	0	0	0	0	0	0	0	0	0	0
OPU_984	Brachybacterium ginsengisoli	Bacteria;Actinobacteria;Actinobacteria;Micrococcales;Dermabacteraceae;Brachybacterium;Brachybacterium ginsengisoli	3	0	0	0	0	0	0	0	0	0	0	0	1	0	0	0	0	0	0	0	0	0	0	0	0	0	0	0	0	0	0	0	0	0	0	2	0	0	0	0	0	0	0	0	0	0	0
OPU_989	Brevibacterium sanguinis*	Bacteria;Actinobacteria;Actinobacteria;Micrococcales;Brevibacteriaceae;Brevibacterium;Brevibacterium sanguinis*	3	0	0	0	0	1	0	0	0	0	0	0	0	0	0	0	0	0	0	0	0	0	0	0	0	0	0	0	0	0	0	1	0	0	0	0	0	0	0	0	0	0	0	0	0	0	0
OPU_990	Brevibacterium samyangense	Bacteria;Actinobacteria;Actinobacteria;Micrococcales;Brevibacteriaceae;Brevibacterium;Brevibacterium samyangense	3	0	0	0	0	0	0	0	0	0	0	0	0	0	0	3	0	0	0	0	0	0	0	0	0	0	0	0	0	0	0	0	0	0	0	0	0	0	0	0	0	0	0	0	0	0	0
OPU_999	Microbacterium sediminicola	Bacteria;Actinobacteria;Actinobacteria;Micrococcales;Microbacteriaceae;Microbacterium;Microbacterium sediminicola	3	0	0	0	0	0	0	0	0	0	0	0	0	0	0	0	0	0	0	0	0	0	0	0	0	0	0	0	0	0	1	0	0	0	0	0	0	0	0	0	0	0	0	0	0	0	0
OPU_1033	Bacillus cereus*	Bacteria;Firmicutes;Bacilli;Bacillales;Bacillaceae;Bacillus;Bacillus cereus*	3	0	1	0	0	0	0	0	0	0	0	0	0	0	0	0	0	0	0	0	0	0	0	0	0	0	0	0	0	0	0	0	1	0	0	0	0	0	0	0	0	0	0	0	0	0	0
OPU_1057	Lactobacillus xiangfangensis	Bacteria;Firmicutes;Bacilli;Lactobacillales;Lactobacillaceae;Lactobacillus;Lactobacillus xiangfangensis	3	0	0	0	0	0	0	0	0	0	0	0	0	0	0	0	0	0	0	0	0	0	0	0	0	0	0	0	0	0	0	0	0	0	0	0	0	0	0	0	0	0	0	0	0	0	0
OPU_1085	Tetragenococcus halophilus	Bacteria;Firmicutes;Bacilli;Lactobacillales;Enterococcaceae;Tetragenococcus;Tetragenococcus halophilus	3	0	0	0	0	0	0	0	0	0	0	0	0	0	0	0	0	0	0	0	0	0	0	0	0	0	0	0	0	0	0	0	0	0	0	0	0	0	0	0	0	0	0	0	0	0	3
OPU_1097	Streptococcus peroris	Bacteria;Firmicutes;Bacilli;Lactobacillales;Streptococcaceae;Streptococcus;Streptococcus peroris	3	0	0	0	0	0	0	0	0	0	0	0	0	0	0	0	0	0	0	0	0	0	3	0	0	0	0	0	0	0	0	0	0	0	0	0	0	0	0	0	0	0	0	0	0	0	0
OPU_1098	Streptococcus sanguinis	Bacteria;Firmicutes;Bacilli;Lactobacillales;Streptococcaceae;Streptococcus;Streptococcus sanguinis	3	0	0	0	0	1	0	0	0	0	0	0	0	0	0	0	0	0	0	0	0	0	0	0	0	0	0	0	0	0	0	0	0	0	0	0	0	0	0	0	0	0	0	0	0	0	0
OPU_1120	Gemella sanguinis	Bacteria;Firmicutes;Bacilli;Unclassified Bacillales;Unclassified family;Gemella;Gemella sanguinis	3	0	0	0	0	0	0	0	0	0	0	0	0	0	0	0	0	0	0	0	0	0	0	0	0	0	0	0	0	0	0	0	0	0	0	0	0	0	0	0	0	0	0	0	0	0	0
OPU_1178	Sneathia sanguinegens	Bacteria;Fusobacteria;Fusobacteriia;Fusobacteriales;Leptotrichiaceae;Sneathia;Sneathia sanguinegens	3	0	0	0	0	0	0	0	0	0	0	0	0	0	0	0	0	0	0	0	0	0	0	0	0	0	0	0	0	0	0	0	0	0	0	0	0	0	0	0	0	0	0	0	0	0	0
OPU_079	Blautia coccoides*	Bacteria;Firmicutes;Clostridia;Unclassified Clostridiales;Unclassified family;Blautia;Blautia coccoides*	2	0	0	0	0	0	0	0	0	0	0	0	0	0	0	0	0	0	0	0	0	0	0	0	0	0	0	0	0	0	0	0	0	0	0	0	0	0	0	0	0	0	0	0	0	0	0
OPU_196	Bacteroides pectinophilus	Bacteria;Bacteroidetes;Bacteroidia;Bacteroidales;Bacteroidaceae;Bacteroides;Bacteroides pectinophilus	2	0	0	0	0	0	0	0	0	0	0	0	0	0	0	0	0	0	0	0	0	0	0	0	0	0	0	0	0	0	0	0	0	0	0	0	0	0	0	0	0	0	0	0	0	0	0
OPU_281	Peptoniphilus harei	Bacteria;Firmicutes;Clostridia;Clostridiales;Peptoniphilaceae;Peptoniphilus;Peptoniphilus harei	2	0	0	0	0	0	0	0	0	0	0	0	0	0	0	0	0	0	0	0	0	0	1	0	0	0	0	0	0	0	0	0	0	0	0	0	0	0	0	0	0	0	0	0	0	0	0
OPU_435	Selenomonas noxia	Bacteria;Firmicutes;Negativicutes;Selenomonadales;Selenomonadaceae;Selenomonas;Selenomonas noxia	2	0	0	0	0	0	0	0	0	0	0	0	0	0	0	0	0	0	0	0	0	0	0	0	0	0	0	0	0	0	0	0	0	0	0	0	0	0	0	0	0	1	0	0	0	0	0
OPU_447	Vampirovibrio chlorellavorus	Bacteria;Proteobacteria;Deltaproteobacteria;Bdellovibrionales;Bdellovibrionaceae;Vampirovibrio;Vampirovibrio chlorellavorus	2	0	0	0	0	0	0	0	0	0	0	0	0	0	0	0	0	0	0	0	0	0	0	0	0	0	0	0	0	0	0	0	0	0	0	0	0	0	0	0	0	0	0	0	0	0	0
OPU_465	Prevotella bergensis	Bacteria;Bacteroidetes;Bacteroidia;Bacteroidales;Prevotellaceae;Prevotella;Prevotella bergensis	2	0	0	0	0	0	0	0	0	0	0	0	0	0	0	0	0	0	0	0	0	0	0	0	0	0	0	0	0	0	0	0	0	0	0	0	0	0	0	0	0	0	0	0	0	0	0
OPU_597	Porphyromonas endodontalis	Bacteria;Bacteroidetes;Bacteroidia;Bacteroidales;Porphyromonadaceae;Porphyromonas;Porphyromonas endodontalis	2	0	0	0	0	0	0	0	0	0	0	0	0	0	0	0	0	0	0	0	0	0	0	0	0	0	0	0	0	0	0	0	0	0	0	0	0	0	0	0	0	0	0	0	0	0	0
OPU_652	Empedobacter falsenii	Bacteria;Bacteroidetes;Flavobacteriia;Flavobacteriales;Flavobacteriaceae;Empedobacter;Empedobacter falsenii	2	0	0	0	0	0	0	0	0	0	0	1	0	0	0	0	0	0	0	0	0	0	1	0	0	0	0	0	0	0	0	0	0	0	0	0	0	0	0	0	0	0	0	0	0	0	0
OPU_660	Sphingobacterium alimentarium	Bacteria;Bacteroidetes;Sphingobacteriia;Sphingobacteriales;Sphingobacteriaceae;Sphingobacterium;Sphingobacterium alimentarium	2	0	0	0	0	0	0	0	0	0	0	0	0	0	0	0	0	0	0	0	0	0	0	0	0	0	0	0	0	0	0	0	0	0	0	2	0	0	0	0	0	0	0	0	0	0	0
OPU_677	Pseudocitrobacter anthropi*	Bacteria;Proteobacteria;Gammaproteobacteria;Enterobacteriales;Enterobacteriaceae;Pseudocitrobacter;Pseudocitrobacter anthropi*	2	0	2	0	0	0	0	0	0	0	0	0	0	0	0	0	0	0	0	0	0	0	0	0	0	0	0	0	0	0	0	0	0	0	0	0	0	0	0	0	0	0	0	0	0	0	0
OPU_697	Obesumbacterium proteus	Bacteria;Proteobacteria;Gammaproteobacteria;Enterobacteriales;Enterobacteriaceae;Serratia;Obesumbacterium proteus	2	0	0	0	0	0	0	0	0	0	0	0	0	0	0	0	0	0	0	0	0	0	0	0	0	0	0	0	0	0	0	0	0	0	0	0	0	0	0	0	0	0	0	0	0	0	0
OPU_707	Aggregatibacter aphrophillus	Bacteria;Proteobacteria;Gammaproteobacteria;Pasteurellales;Pasteurellaceae;Aggregatibacter;Aggregatibacter aphrophillus	2	0	0	0	0	0	0	0	0	0	0	0	0	0	0	0	0	0	0	0	0	0	0	0	0	0	0	0	0	0	0	1	0	0	0	0	0	0	0	0	0	0	0	0	0	0	0
OPU_708	Haemophilus pittmaniae	Bacteria;Proteobacteria;Gammaproteobacteria;Pasteurellales;Pasteurellaceae;Haemophilus;Haemophilus pittmaniae	2	0	0	0	0	0	0	0	0	0	0	0	2	0	0	0	0	0	0	0	0	0	0	0	0	0	0	0	0	0	0	0	0	0	0	0	0	0	0	0	0	0	0	0	0	0	0
OPU_711	Haemophilus sputorum	Bacteria;Proteobacteria;Gammaproteobacteria;Pasteurellales;Pasteurellaceae;Haemophilus;Haemophilus sputorum	2	0	0	0	0	0	0	0	0	0	0	0	0	0	0	0	0	0	0	0	0	0	0	0	0	0	0	0	0	0	0	0	0	0	0	0	0	0	0	0	0	0	0	0	0	0	1
OPU_713	Aeromonas punctata*	Bacteria;Proteobacteria;Gammaproteobacteria;Aeromonadales;Aeromonasdaceae;Aeromonas;Aeromonas punctata*	2	0	0	0	0	0	0	0	1	0	0	0	0	0	0	0	0	0	0	0	0	0	0	0	0	0	0	0	0	0	0	0	0	0	0	0	0	0	0	0	0	0	0	0	0	0	0
OPU_720	Pseudomonas yamanorum*	Bacteria;Proteobacteria;Gammaproteobacteria;Pseudomonadales;Pseudomonadaceae;Pseudomonas;Pseudomonas yamanorum*	2	0	0	0	0	0	0	2	0	0	0	0	0	0	0	0	0	0	0	0	0	0	0	0	0	0	0	0	0	0	0	0	0	0	0	0	0	0	0	0	0	0	0	0	0	0	0
OPU_721	Pseudomonas fragi*	Bacteria;Proteobacteria;Gammaproteobacteria;Pseudomonadales;Pseudomonadaceae;Pseudomonas;Pseudomonas fragi*	2	0	0	0	0	0	0	0	0	0	0	0	0	0	0	0	0	0	0	0	0	0	0	0	0	0	0	0	0	0	0	0	0	0	0	0	0	0	0	0	0	0	0	0	0	0	0
OPU_728	Psychrobacter maritimus	Bacteria;Proteobacteria;Gammaproteobacteria;Pseudomonadales;Moraxellaceae;Psychrobacter;Psychrobacter maritimus	2	0	0	0	0	0	0	0	0	0	0	0	0	0	0	0	2	0	0	0	0	0	0	0	0	0	0	0	0	0	0	0	0	0	0	0	0	0	0	0	0	0	0	0	0	0	0
OPU_733	Acinetobacter johnsonii	Bacteria;Proteobacteria;Gammaproteobacteria;Pseudomonadales;Moraxellaceae;Acinetobacter;Acinetobacter johnsonii	2	0	0	0	0	0	0	0	0	0	0	1	0	0	0	0	0	0	0	0	0	0	0	0	0	0	0	0	0	0	0	0	0	0	0	0	0	0	0	0	0	0	0	0	0	0	0
OPU_771	Aquincola tertiaricarbonis	Bacteria;Proteobacteria;Betaproteobacteria;Unclassified Burkholderiales;Unclassified family;Aquincola;Aquincola tertiaricarbonis	2	0	0	0	0	0	0	0	0	0	0	0	0	0	0	0	0	0	0	0	0	0	0	0	0	0	0	0	2	0	0	0	0	0	0	0	0	0	0	0	0	0	0	0	0	0	0
OPU_781	Methyloversatilis discipulorum*	Bacteria;Proteobacteria;Betaproteobacteria;Rhodocyclales;Rhodocyclaceae;Methyloversatilis;Methyloversatilis discipulorum*	2	0	0	0	0	0	0	0	0	0	0	0	0	0	0	0	0	0	0	0	0	0	0	0	0	0	0	0	0	0	0	0	1	0	0	0	0	0	0	0	0	0	0	0	1	0	0
OPU_784	Herminiimonas contaminans	Bacteria;Proteobacteria;Betaproteobacteria;Burkholderiales;Oxalobacteraceae;Herminiimonas;Herminiimonas contaminans	2	0	0	0	0	0	0	0	0	0	0	0	0	0	0	0	0	0	0	0	0	0	0	0	0	0	0	0	0	0	0	0	0	0	0	0	0	0	0	0	0	0	0	0	0	0	0
OPU_801	Achromobacter spanius*	Bacteria;Proteobacteria;Betaproteobacteria;Burkholderiales;Alcaligenaceae;Achromobacter;Achromobacter spanius*	2	0	0	0	0	0	0	0	0	0	0	2	0	0	0	0	0	0	0	0	0	0	0	0	0	0	0	0	0	0	0	0	0	0	0	0	0	0	0	0	0	0	0	0	0	0	0
OPU_808	Neisseria elongata	Bacteria;Proteobacteria;Betaproteobacteria;Neisseriales;Neisseriaceae;Neisseria;Neisseria elongata	2	0	0	0	0	0	0	0	0	0	0	0	0	0	0	1	0	0	0	0	0	0	0	0	0	0	0	0	0	0	0	0	0	0	0	0	0	0	0	0	0	0	0	0	0	0	0
OPU_810	Uruburuella suis	Bacteria;Proteobacteria;Betaproteobacteria;Neisseriales;Neisseriaceae;Uruburuella;Uruburuella suis	2	0	0	0	0	0	0	0	0	0	0	0	0	0	0	0	0	0	0	0	0	0	0	0	0	0	0	0	0	0	0	0	0	0	0	0	0	0	0	0	0	0	0	0	0	0	0
OPU_816	Pseudoxanthomonas broegbernensis	Bacteria;Proteobacteria;Gammaproteobacteria;Lysobacteriales;Lysobacteraceae;Pseudoxanthomonas;Pseudoxanthomonas broegbernensis	2	0	0	0	0	0	0	0	0	0	0	0	2	0	0	0	0	0	0	0	0	0	0	0	0	0	0	0	0	0	0	0	0	0	0	0	0	0	0	0	0	0	0	0	0	0	0
OPU_829	Ensifer morelensis	Bacteria;Proteobacteria;Alphaproteobacteria;Rhizobiales;Rhizobiaceae;Ensifer;Ensifer morelensis	2	0	0	0	0	0	0	0	0	0	0	2	0	0	0	0	0	0	0	0	0	0	0	0	0	0	0	0	0	0	0	0	0	0	0	0	0	0	0	0	0	0	0	0	0	0	0
OPU_873	Paracoccus haeundaensis*	Bacteria;Proteobacteria;Alphaproteobacteria;Rhodobacterales;Rhodobacteraceae;Paracoccus;Paracoccus haeundaensis*	2	0	0	0	0	0	0	0	0	0	0	0	0	0	0	1	0	0	0	0	0	0	0	0	0	0	0	0	0	0	0	0	1	0	0	0	0	0	0	0	0	0	0	0	0	0	0
OPU_886	Brevundimonas bullata	Bacteria;Proteobacteria;Alphaproteobacteria;Caulobacterales;Caulobacteraceae;Brevundimonas;Brevundimonas bullata	2	0	0	0	0	0	0	0	0	0	0	1	0	0	0	0	0	0	0	0	0	0	0	0	0	0	0	0	0	0	0	0	0	0	0	0	0	0	0	0	0	0	0	0	0	0	0
OPU_890	Phenylobacterium faslum	Bacteria;Proteobacteria;Alphaproteobacteria;Caulobacterales;Caulobacteraceae;Phenylobacterium;Phenylobacterium faslum	2	0	0	0	0	0	0	0	0	0	0	0	0	0	0	0	0	0	0	0	0	0	0	0	0	0	0	0	0	0	0	0	0	0	0	0	0	0	0	0	0	0	0	0	0	0	0
OPU_891	Caulobacter vibrioides*	Bacteria;Proteobacteria;Alphaproteobacteria;Caulobacterales;Caulobacteraceae;Caulobacter;Caulobacter vibrioides*	2	0	0	0	0	0	0	0	0	0	0	0	0	0	0	0	0	0	0	0	0	0	0	0	0	0	0	0	0	0	0	0	0	0	0	0	0	0	0	0	0	0	0	0	0	0	0
OPU_895	Sphingomonas glacialis	Bacteria;Proteobacteria;Alphaproteobacteria;Sphingomonadales;Sphingomonadaceae;Sphingomonas;Sphingomonas glacialis	2	0	0	0	0	0	0	0	0	0	0	0	0	0	0	0	0	0	0	1	0	1	0	0	0	0	0	0	0	0	0	0	0	0	0	0	0	0	0	0	0	0	0	0	0	0	0
OPU_944	Rhodococcus degradans*	Bacteria;Actinobacteria;Actinobacteria;Corynebacteriales;Nocardiaceae;Rhodococcus;Rhodococcus degradans*	2	0	0	0	0	0	0	0	0	0	0	0	0	0	0	0	0	0	0	0	0	0	0	0	0	0	0	0	0	0	0	0	0	0	0	0	0	0	0	0	0	1	0	0	0	0	0
OPU_951	Dietzia kunjamensis	Bacteria;Actinobacteria;Actinobacteria;Corynebacteriales;Dietziaceae;Dietzia;Dietzia kunjamensis	2	0	0	0	0	0	0	0	0	0	0	0	0	0	0	0	0	0	0	0	0	0	0	0	0	0	0	0	0	0	0	0	0	0	0	2	0	0	0	0	0	0	0	0	0	0	0
OPU_1001	Leucobacter aridicollis	Bacteria;Actinobacteria;Actinobacteria;Micrococcales;Microbacteriaceae;Pseudoclavibacter;Leucobacter aridicollis	2	0	0	0	0	0	0	0	0	0	0	0	0	0	0	0	0	0	0	0	0	0	0	0	0	0	0	0	0	0	0	0	0	0	0	0	0	0	0	0	0	0	0	0	0	0	0
OPU_1014	Slackia piriformis	Bacteria;Actinobacteria;Coriobacteriia;Eggerthellales;Eggerthellaceae;Slackia;Slackia piriformis	2	0	0	0	0	0	0	0	0	0	0	0	0	0	0	0	0	0	0	0	0	0	0	0	0	0	0	0	0	0	0	0	0	0	0	0	0	0	0	0	0	0	0	0	0	0	0
OPU_1029	Bacillus simplex*	Bacteria;Firmicutes;Bacilli;Bacillales;Bacillaceae;Bacillus;Bacillus simplex*	2	0	0	0	0	0	0	0	0	0	0	0	0	0	0	0	0	0	0	0	0	0	0	0	0	0	0	0	0	0	0	0	0	0	0	0	0	0	0	0	0	0	0	0	0	0	0
OPU_1031	Bacillus altitudinis*	Bacteria;Firmicutes;Bacilli;Bacillales;Bacillaceae;Bacillus;Bacillus altitudinis*	2	0	0	0	0	0	0	0	0	0	0	0	0	0	2	0	0	0	0	0	0	0	0	0	0	0	0	0	0	0	0	0	0	0	0	0	0	0	0	0	0	0	0	0	0	0	0
OPU_1034	Sporosatcina siberiensis	Bacteria;Firmicutes;Bacilli;Bacillales;Planococcaceae;Sporosarcina;Sporosatcina siberiensis	2	0	0	0	0	0	0	0	0	0	0	0	0	0	0	0	0	0	0	0	0	0	0	0	0	0	0	0	0	0	0	0	0	0	0	0	0	0	0	0	0	0	0	0	0	0	0
OPU_1038	Planococcus koreense	Bacteria;Firmicutes;Bacilli;Bacillales;Planococcaceae;Planococcus;Planococcus koreense	2	0	0	0	0	0	0	0	0	0	0	0	0	0	0	0	0	0	0	0	0	0	0	0	0	0	0	0	0	0	0	0	0	0	0	0	0	0	0	0	0	0	0	0	0	0	0
OPU_1043	Staphylococcus captis	Bacteria;Firmicutes;Bacilli;Bacillales;Staphylococcaceae;Staphylococcus;Staphylococcus captis	2	0	0	0	0	0	0	0	0	0	0	0	0	0	0	0	0	0	0	0	0	0	0	0	0	0	0	0	0	0	0	0	0	0	0	0	0	0	0	0	0	0	0	0	0	0	0
OPU_1045	Staphylococcus gallinarum	Bacteria;Firmicutes;Bacilli;Bacillales;Staphylococcaceae;Staphylococcus;Staphylococcus gallinarum	2	0	1	0	0	0	0	0	0	0	0	0	0	0	0	0	0	0	0	0	0	0	1	0	0	0	0	0	0	0	0	0	0	0	0	0	0	0	0	0	0	0	0	0	0	0	0
OPU_1046	Staphylococcus cohnii	Bacteria;Firmicutes;Bacilli;Bacillales;Staphylococcaceae;Staphylococcus;Staphylococcus cohnii	2	0	0	0	0	0	0	0	0	0	0	0	0	0	0	0	0	0	0	0	0	0	1	0	0	0	0	0	0	0	0	0	0	0	0	0	0	0	0	0	0	0	1	0	0	0	0
OPU_1063	Lactobacillus curvatus*	Bacteria;Firmicutes;Bacilli;Lactobacillales;Lactobacillaceae;Lactobacillus;Lactobacillus curvatus*	2	0	0	0	0	0	0	0	0	0	0	0	0	0	0	0	0	0	0	0	0	0	0	0	0	0	0	0	0	0	0	0	0	0	0	0	0	0	0	0	0	0	0	0	0	0	0
OPU_1065	Lactobacillus acidophilus	Bacteria;Firmicutes;Bacilli;Lactobacillales;Lactobacillaceae;Lactobacillus;Lactobacillus acidophilus	2	0	0	0	0	0	0	0	0	0	0	0	0	0	0	0	0	0	0	0	0	0	0	0	0	0	0	0	0	0	0	0	0	0	0	0	0	0	0	0	0	0	0	0	0	0	0
OPU_1071	Lactobacillus agilis	Bacteria;Firmicutes;Bacilli;Lactobacillales;Lactobacillaceae;Lactobacillus;Lactobacillus agilis	2	0	0	0	0	0	0	0	0	0	0	0	0	0	0	0	0	0	0	0	0	0	0	0	0	0	0	0	0	0	0	0	2	0	0	0	0	0	0	0	0	0	0	0	0	0	0
OPU_1075	Enterococcus casseliflavus*	Bacteria;Firmicutes;Bacilli;Lactobacillales;Enterococcaceae;Enterococcus;Enterococcus casseliflavus*	2	0	0	0	0	0	0	0	0	0	0	0	0	0	0	0	0	0	0	0	0	0	0	0	0	0	0	0	0	0	0	0	0	0	0	0	0	0	0	0	0	0	0	0	0	0	0
OPU_1086	Lactobacillus delbrueckii	Bacteria;Firmicutes;Bacilli;Lactobacillales;Lactobacillaceae;Lactobacillus;Lactobacillus delbrueckii	2	0	0	0	0	0	0	0	0	1	0	0	0	0	0	0	0	0	0	0	0	0	0	0	0	0	0	0	0	0	0	0	0	0	0	0	0	0	0	0	0	0	0	0	0	0	0
OPU_1090	Weissella paramesenteroides	Bacteria;Firmicutes;Bacilli;Lactobacillales;Leuconostocaceae;Weissella;Weissella paramesenteroides	2	0	0	0	0	0	0	0	0	0	0	0	0	0	0	0	0	0	0	0	0	0	0	0	0	0	0	0	0	0	0	0	0	0	0	0	0	0	0	0	0	0	0	0	0	0	0
OPU_1110	Streptococcus intermedius	Bacteria;Firmicutes;Bacilli;Lactobacillales;Streptococcaceae;Streptococcus;Streptococcus intermedius	2	0	0	0	0	0	0	0	0	0	0	0	0	0	0	0	0	0	0	0	0	0	0	0	0	0	0	0	0	0	0	0	0	0	0	0	0	0	0	0	0	0	0	0	0	0	0
OPU_1112	Streptococcus mutans	Bacteria;Firmicutes;Bacilli;Lactobacillales;Streptococcaceae;Streptococcus;Streptococcus mutans	2	0	0	0	0	0	0	0	0	0	0	0	0	0	0	0	0	0	0	0	0	0	0	0	0	0	1	0	0	0	0	0	0	0	0	0	0	0	0	0	0	0	0	0	0	0	0
OPU_1114	Lactococcus lactis	Bacteria;Firmicutes;Bacilli;Lactobacillales;Streptococcaceae;Lactococcus;Lactococcus lactis	2	0	0	0	0	0	0	0	0	0	0	0	0	0	0	0	0	0	0	0	0	0	0	0	0	0	0	0	0	0	0	0	0	0	0	0	0	0	0	0	0	0	0	0	0	0	0
OPU_1116	Lactococcus garvieae*	Bacteria;Firmicutes;Bacilli;Lactobacillales;Streptococcaceae;Lactococcus;Lactococcus garvieae*	2	0	0	0	0	1	0	0	0	0	0	0	0	0	0	0	0	0	0	0	0	0	0	0	0	0	0	0	0	0	0	0	0	0	0	0	0	0	0	0	0	0	0	0	0	0	0
OPU_1123	Cloacibacillus evryensis	Bacteria;Synergistetes;Synergistia;Synergistales;Synergistaceae;Cloacibacillus;Cloacibacillus evryensis	2	0	0	0	0	0	0	0	0	0	0	1	0	0	0	0	0	0	0	0	0	0	0	0	0	0	0	0	0	0	0	0	0	0	0	0	0	0	0	0	0	0	0	0	0	0	0
OPU_1132	Thermus scotoductus	Bacteria;Deinococcus-Thermus;Deinococci;Thermales;Thermaceae;Thermus;Thermus scotoductus	2	0	0	0	0	0	0	0	0	0	0	0	0	0	0	0	0	0	0	0	0	0	0	0	0	0	0	0	0	0	2	0	0	0	0	0	0	0	0	0	0	0	0	0	0	0	0
OPU_1173	Fusobacterium nucleatum subsp.polymorphum	Bacteria;Fusobacteria;Fusobacteriia;Fusobacteriales;Fusobacteriaceae;Fusobacterium;Fusobacterium nucleatum subsp.polymorphum	2	0	0	0	0	0	0	0	0	0	0	0	0	0	0	0	0	1	0	0	0	0	0	0	0	0	0	0	0	0	0	0	0	0	0	0	0	0	0	0	0	0	0	0	0	1	0
OPU_1176	Fusobacterium gonidiaformans	Bacteria;Fusobacteria;Fusobacteriia;Fusobacteriales;Fusobacteriaceae;Fusobacterium;Fusobacterium gonidiaformans	2	0	0	0	0	0	0	0	0	0	0	0	0	0	0	0	0	0	0	0	0	0	0	0	0	0	0	0	0	0	0	0	0	0	0	0	0	0	0	0	0	0	0	0	0	0	0
OPU_1182	Campylobacter gracilis	Bacteria;Proteobacteria;Epsilonproteobacteria;Campylobacterales;Campylobacteraceae;Campylobacter;Campylobacter gracilis	2	0	0	0	0	0	0	0	0	0	0	0	0	0	0	0	0	0	0	0	0	0	0	0	0	0	0	0	0	0	0	0	0	0	0	0	0	0	0	0	0	0	0	0	0	0	0
OPU_1183	Campylobacter hominis	Bacteria;Proteobacteria;Epsilonproteobacteria;Campylobacterales;Campylobacteraceae;Campylobacter;Campylobacter hominis	2	0	0	0	0	0	0	0	0	0	0	0	0	0	0	0	0	0	0	0	0	0	0	0	0	0	0	0	0	0	0	0	0	0	0	0	0	0	0	0	0	0	0	0	0	0	0
OPU_1184	Campylobacter ureolyticus	Bacteria;Proteobacteria;Epsilonproteobacteria;Campylobacterales;Campylobacteraceae;Campylobacter;Campylobacter ureolyticus	2	0	0	0	0	0	0	0	0	0	0	0	0	0	0	0	0	0	0	0	0	0	0	0	0	0	0	0	0	0	0	0	0	0	0	0	0	0	0	0	0	0	0	0	0	0	0
OPU_1253	Alistipes putredinis	Bacteria;Bacteroidetes;Bacteroidia;Bacteroidales;Rikenellaceae;Alistipes;Alistipes putredinis	2	0	0	0	0	0	0	0	0	0	0	0	0	0	0	0	0	0	0	0	0	0	0	0	0	0	0	0	0	0	0	0	0	0	0	0	0	0	0	0	0	0	0	0	0	0	0
OPU_1263	Bacteroides galacturonicus	Bacteria;Bacteroidetes;Bacteroidia;Bacteroidales;Bacteroidaceae;Bacteroides;Bacteroides galacturonicus	2	0	0	0	0	0	0	0	0	0	0	0	0	0	0	0	0	0	0	0	0	0	0	0	0	0	0	0	0	0	0	0	0	0	0	0	0	0	0	0	0	0	0	0	0	0	0
OPU_018	Murimonas intestini	Bacteria;Firmicutes;Clostridia;Clostridiales;Lachnospiraceae;Murimonas;Murimonas intestini	1	0	0	0	0	0	0	0	0	0	0	0	0	0	0	0	0	0	0	0	0	0	0	0	0	0	0	0	0	0	0	0	0	0	0	0	0	0	0	0	0	0	0	0	0	0	0
OPU_088	Stomatobaculum longum	Bacteria;Firmicutes;Clostridia;Clostridiales;Lachnospiraceae;Stomatobaculum;Stomatobaculum longum	1	0	0	0	0	0	0	0	0	0	0	0	0	0	0	0	0	1	0	0	0	0	0	0	0	0	0	0	0	0	0	0	0	0	0	0	0	0	0	0	0	0	0	0	0	0	0
OPU_186	Anaerostipes rhamnosivorans	Bacteria;Firmicutes;Clostridia;Clostridiales;Lachnospiraceae;Anaerostipes;Anaerostipes rhamnosivorans	1	0	0	0	0	0	0	0	0	0	0	0	0	0	0	0	0	0	0	0	0	0	0	0	0	0	0	0	0	0	0	0	0	0	0	0	0	0	0	0	0	0	0	0	0	0	0
OPU_225	Clostridium tertium	Bacteria;Firmicutes;Clostridia;Clostridiales;Clostridiaceae;Clostridium;Clostridium tertium	1	0	0	0	0	0	0	0	0	0	0	0	0	0	0	0	0	0	0	0	0	0	0	0	0	0	0	0	0	0	0	0	0	0	0	0	0	0	0	0	0	0	0	0	0	1	0
OPU_226	Clostridium sardiniense	Bacteria;Firmicutes;Clostridia;Clostridiales;Clostridiaceae;Clostridium;Clostridium sardiniense	1	0	0	0	0	1	0	0	0	0	0	0	0	0	0	0	0	0	0	0	0	0	0	0	0	0	0	0	0	0	0	0	0	0	0	0	0	0	0	0	0	0	0	0	0	0	0
OPU_236	Anaerofustis stercorihominis	Bacteria;Firmicutes;Clostridia;Clostridiales;Eubacteriaceae;Anaerofustis;Anaerofustis stercorihominis	1	0	0	0	0	0	0	0	0	0	0	0	0	0	0	0	0	0	0	0	0	0	0	0	0	0	0	0	0	0	0	0	0	0	0	0	0	0	0	0	0	0	0	0	0	0	0
OPU_261	Paeniclostridium bifermentans	Bacteria;Firmicutes;Clostridia;Clostridiales;Clostridiaceae;Paraclostridium;Paeniclostridium bifermentans	1	0	0	0	0	0	0	0	0	0	0	0	0	0	0	0	0	0	1	0	0	0	0	0	0	0	0	0	0	0	0	0	0	0	0	0	0	0	0	0	0	0	0	0	0	0	0
OPU_263	Peptostreptococcus stomatis	Bacteria;Firmicutes;Clostridia;Clostridiales;Peptostreptococcaceae;Peptostreptococcus;Peptostreptococcus stomatis	1	0	0	0	0	0	0	0	0	0	0	0	0	0	0	1	0	0	0	0	0	0	0	0	0	0	0	0	0	0	0	0	0	0	0	0	0	0	0	0	0	0	0	0	0	0	0
OPU_269	Eubacterium infirmum	Bacteria;Firmicutes;Clostridia;Clostridiales;Eubacteriaceae;Eubacterium;Eubacterium infirmum	1	0	0	0	0	0	0	0	0	0	0	0	0	0	0	0	0	0	0	0	0	0	0	0	0	0	0	0	0	0	0	0	0	0	0	0	0	0	0	0	0	0	0	0	1	0	0
OPU_274	Mogibacterium pumilum*	Bacteria;Firmicutes;Clostridia;Unclassified Clostridiales;Unclassified family;Mogibacterium;Mogibacterium pumilum*	1	0	0	0	0	0	0	0	0	0	0	0	0	0	0	0	0	0	0	0	0	0	0	0	0	0	0	0	0	0	0	0	1	0	0	0	0	0	0	0	0	0	0	0	0	0	0
OPU_276	Eubacterium nodatum	Bacteria;Firmicutes;Clostridia;Clostridiales;Eubacteriaceae;Eubacterium;Eubacterium nodatum	1	0	0	0	0	0	0	0	0	0	0	0	0	0	0	0	0	0	0	0	0	0	0	0	0	0	0	0	0	0	0	0	0	0	0	0	0	0	0	0	0	0	0	0	0	0	0
OPU_279	Ezakiekka peruensis	Bacteria;Firmicutes;Clostridia;Clostridiales;Peptoniphilaceae;Ezakiella;Ezakiekka peruensis	1	0	0	0	0	0	0	0	0	0	0	0	0	0	0	0	0	0	0	0	0	0	0	0	0	0	0	0	0	0	0	0	0	0	0	0	0	0	0	0	0	0	0	0	0	0	0
OPU_286	Anaerococcus vaginalis	Bacteria;Firmicutes;Clostridia;Unclassified Clostridiales;Unclassified family;Anaerococcus;Anaerococcus vaginalis	1	0	0	0	0	0	0	0	0	0	0	0	0	0	0	0	0	0	0	0	0	0	0	0	0	0	0	0	0	0	0	0	0	0	0	0	0	0	0	0	0	0	0	0	0	0	0
OPU_309	Ruminococcus champanellensis	Bacteria;Firmicutes;Clostridia;Clostridiales;Ruminococcaceae;Ruminococcus;Ruminococcus champanellensis	1	0	0	0	0	0	0	0	0	0	0	0	0	0	0	0	0	0	0	0	0	0	0	0	0	0	0	0	1	0	0	0	0	0	0	0	0	0	0	0	0	0	0	0	0	0	0
OPU_445	Prochlorococcus marinus	Bacteria;Cyanobacteria;Prochlorophytes;Prochlorales;Prochlorococcaceae;Prochlorococcus;Prochlorococcus marinus	1	0	0	0	0	0	0	1	0	0	0	0	0	0	0	0	0	0	0	0	0	0	0	0	0	0	0	0	0	0	0	0	0	0	0	0	0	0	0	0	0	0	0	0	0	0	0
OPU_466	Prevotella dentalis*	Bacteria;Bacteroidetes;Bacteroidia;Bacteroidales;Prevotellaceae;Prevotella;Prevotella dentalis*	1	0	0	0	0	0	0	0	0	0	0	0	0	0	0	0	0	0	0	0	0	0	0	0	0	0	0	0	0	0	0	0	0	0	0	0	0	0	0	0	0	0	0	0	0	0	0
OPU_467	Prevotella baroniae	Bacteria;Bacteroidetes;Bacteroidia;Bacteroidales;Prevotellaceae;Prevotella;Prevotella baroniae	1	0	0	0	0	0	0	0	0	0	0	0	0	0	0	0	0	0	0	0	0	0	0	0	0	0	0	0	0	0	0	0	0	0	0	0	0	0	0	0	0	0	0	0	0	0	0
OPU_471	Prevotella corporis	Bacteria;Bacteroidetes;Bacteroidia;Bacteroidales;Prevotellaceae;Prevotella;Prevotella corporis	1	0	0	0	0	0	0	0	0	0	0	0	0	0	0	0	0	0	0	0	0	0	0	0	1	0	0	0	0	0	0	0	0	0	0	0	0	0	0	0	0	0	0	0	0	0	0
OPU_568	Bacteroides faecichinchillae	Bacteria;Bacteroidetes;Bacteroidia;Bacteroidales;Bacteroidaceae;Bacteroides;Bacteroides faecichinchillae	1	0	0	0	0	0	0	0	0	0	0	0	0	0	0	0	0	0	0	0	0	0	0	0	0	0	0	0	0	0	0	0	0	0	0	0	0	0	0	0	0	0	1	0	0	0	0
OPU_599	Porphyromonas bennonis	Bacteria;Bacteroidetes;Bacteroidia;Bacteroidales;Porphyromonadaceae;Porphyromonas;Porphyromonas bennonis	1	0	0	0	0	0	0	0	0	0	0	0	0	0	0	0	0	0	0	0	0	0	0	0	0	0	0	0	0	0	0	0	0	0	0	0	0	0	0	0	0	1	0	0	0	0	0
OPU_646	Capnocytophaga granulosa	Bacteria;Bacteroidetes;Flavobacteriia;Flavobacteriales;Flavobacteriaceae;Capnocytophaga;Capnocytophaga granulosa	1	0	0	0	0	0	0	0	0	0	0	0	0	0	0	0	0	0	0	0	0	0	1	0	0	0	0	0	0	0	0	0	0	0	0	0	0	0	0	0	0	0	0	0	0	0	0
OPU_680	Pantoea rodasii	Bacteria;Proteobacteria;Gammaproteobacteria;Enterobacteriales;Enterobacteriaceae;Pantoea;Pantoea rodasii	1	0	0	0	0	0	0	0	0	0	0	0	0	0	0	0	0	0	0	0	0	0	0	0	0	0	0	0	0	0	0	0	0	0	0	0	0	0	0	0	0	1	0	0	0	0	0
OPU_717	Vibrio furnissii	Bacteria;Proteobacteria;Gammaproteobacteria;Vibrionales; Vibrionaceae;Vibrio;Vibrio furnissii	1	0	0	0	0	0	0	0	0	0	0	0	0	0	0	0	0	0	0	0	0	0	0	0	0	0	0	0	0	0	0	0	0	0	0	0	1	0	0	0	0	0	0	0	0	0	0
OPU_724	Pseudomonas zhaodongensis*	Bacteria;Proteobacteria;Gammaproteobacteria;Pseudomonadales;Pseudomonadaceae;Pseudomonas;Pseudomonas zhaodongensis*	1	0	0	0	0	0	0	0	0	0	0	0	1	0	0	0	0	0	0	0	0	0	0	0	0	0	0	0	0	0	0	0	0	0	0	0	0	0	0	0	0	0	0	0	0	0	0
OPU_725	Psychrobacter cibarius	Bacteria;Proteobacteria;Gammaproteobacteria;Pseudomonadales;Moraxellaceae;Psychrobacter;Psychrobacter cibarius	1	0	0	0	0	0	0	0	0	0	0	0	0	0	0	0	1	0	0	0	0	0	0	0	0	0	0	0	0	0	0	0	0	0	0	0	0	0	0	0	0	0	0	0	0	0	0
OPU_731	Acinetobacter berezineiae*	Bacteria;Proteobacteria;Gammaproteobacteria;Pseudomonadales;Moraxellaceae;Acinetobacter;Acinetobacter berezineiae*	1	0	0	0	0	0	0	0	0	0	0	0	0	0	0	0	0	0	0	0	0	0	0	0	0	0	0	0	0	0	0	0	0	0	0	0	0	0	0	0	0	0	0	0	0	0	0
OPU_762	Acidovorax wautersii	Bacteria;Proteobacteria;Betaproteobacteria;Burkholderiales;Comamonadaceae;Acidovorax;Acidovorax wautersii	1	0	0	0	0	0	0	0	0	0	0	0	0	0	0	0	0	0	0	0	0	0	0	0	0	0	0	0	0	0	0	0	0	0	0	1	0	0	0	0	0	0	0	0	0	0	0
OPU_765	Variovorax paradoxus	Bacteria;Proteobacteria;Betaproteobacteria;Burkholderiales;Comamonadaceae;Variovorax;Variovorax paradoxus	1	0	0	0	0	0	0	0	0	0	0	0	0	0	0	0	0	0	0	0	0	0	0	0	0	1	0	0	0	0	0	0	0	0	0	0	0	0	0	0	0	0	0	0	0	0	0
OPU_766	Comamonas thiooxydans*	Bacteria;Proteobacteria;Betaproteobacteria;Burkholderiales;Comamonadaceae;Comamonas;Comamonas thiooxydans*	1	0	0	0	0	0	0	0	0	0	0	0	0	0	0	0	0	0	0	0	0	0	0	0	0	0	0	0	0	0	0	0	0	0	0	0	0	0	0	0	0	0	0	0	0	0	0
OPU_770	Hydrogenophaga pesudoflava*	Bacteria;Proteobacteria;Betaproteobacteria;Burkholderiales;Comamonadaceae;Hydrogenophaga;Hydrogenophaga pesudoflava*	1	0	0	0	0	0	0	0	0	0	0	0	0	0	0	0	0	0	0	0	0	1	0	0	0	0	0	0	0	0	0	0	0	0	0	0	0	0	0	0	0	0	0	0	0	0	0
OPU_772	Sphaerotilus natans	Bacteria;Proteobacteria;Betaproteobacteria;Unclassified Burkholderiales;Unclassified family;Sphaerotilus;Sphaerotilus natans	1	0	0	0	0	0	0	0	0	0	0	0	0	0	0	0	0	0	0	0	0	0	0	0	0	0	0	0	0	0	0	0	0	0	0	0	0	0	0	0	0	0	0	0	0	0	0
OPU_777	Aquabacterium parvum	Bacteria;Proteobacteria;Betaproteobacteria;Burkholderiales;Comamonadaceae;Aquabacterium;Aquabacterium parvum	1	0	0	0	0	0	0	0	0	0	0	0	0	0	0	0	0	0	0	0	0	0	0	0	0	0	0	0	0	0	0	0	0	0	0	0	0	0	0	0	0	0	0	0	0	0	0
OPU_792	Massilia varians	Bacteria;Proteobacteria;Betaproteobacteria;Burkholderiales;Oxalobacteraceae;Massilia;Massilia varians	1	0	0	0	0	0	0	0	0	0	0	0	0	0	0	0	0	0	0	0	0	0	1	0	0	0	0	0	0	0	0	0	0	0	0	0	0	0	0	0	0	0	0	0	0	0	0
OPU_795	Massilia haematophila	Bacteria;Proteobacteria;Betaproteobacteria;Burkholderiales;Oxalobacteraceae;Massilia;Massilia haematophila	1	0	0	0	0	0	0	0	0	0	1	0	0	0	0	0	0	0	0	0	0	0	0	0	0	0	0	0	0	0	0	0	0	0	0	0	0	0	0	0	0	0	0	0	0	0	0
OPU_797	Paraburkholderia fungorum*	Bacteria;Proteobacteria;Betaproteobacteria;Burkholderiales;Burkholderiaceae;Paraburkholderia;Paraburkholderia fungorum*	1	0	0	0	0	0	0	0	0	0	0	0	0	0	0	0	0	0	0	0	0	0	0	0	0	0	0	0	0	0	0	0	0	0	0	0	0	0	0	0	0	0	0	0	0	0	0
OPU_805	Neisseria sicca	Bacteria;Proteobacteria;Betaproteobacteria;Neisseriales;Neisseriaceae;Neisseria;Neisseria sicca	1	0	0	0	0	1	0	0	0	0	0	0	0	0	0	0	0	0	0	0	0	0	0	0	0	0	0	0	0	0	0	0	0	0	0	0	0	0	0	0	0	0	0	0	0	0	0
OPU_806	Neisseria oralis	Bacteria;Proteobacteria;Betaproteobacteria;Neisseriales;Neisseriaceae;Neisseria;Neisseria oralis	1	0	0	0	0	0	0	0	0	0	0	0	0	0	0	0	0	0	0	0	0	0	0	0	0	0	0	0	0	0	0	0	0	0	0	0	0	0	0	0	0	0	0	0	0	0	0
OPU_809	Eikenella corrodens	Bacteria;Proteobacteria;Betaproteobacteria;Neisseriales;Neisseriaceae;Eikenella;Eikenella corrodens	1	0	0	0	0	0	0	0	0	0	0	0	0	0	0	0	0	0	0	0	0	0	0	0	0	0	0	0	0	0	0	0	0	0	0	0	0	0	0	0	0	0	0	0	0	0	0
OPU_815	Pseudoxanthomonas japonensis*	Bacteria;Proteobacteria;Gammaproteobacteria;Lysobacteriales;Lysobacteraceae;Pseudoxanthomonas;Pseudoxanthomonas japonensis*	1	0	0	0	0	0	0	0	0	0	0	0	1	0	0	0	0	0	0	0	0	0	0	0	0	0	0	0	0	0	0	0	0	0	0	0	0	0	0	0	0	0	0	0	0	0	0
OPU_818	Stenotrophomonas rhizophila	Bacteria;Proteobacteria;Gammaproteobacteria;Lysobacteriales;Lysobacteraceae;Stenotrophomonas;Stenotrophomonas rhizophila	1	0	0	0	0	0	0	0	0	0	0	1	0	0	0	0	0	0	0	0	0	0	0	0	0	0	0	0	0	0	0	0	0	0	0	0	0	0	0	0	0	0	0	0	0	0	0
OPU_820	Thermomonas carbonis	Bacteria;Proteobacteria;Gammaproteobacteria;Lysobacteriales;Lysobacteraceae;Thermomonas;Thermomonas carbonis	1	0	0	0	0	0	0	0	0	0	0	0	0	0	0	0	0	0	0	0	0	0	0	0	0	0	0	0	0	0	0	0	0	0	0	0	0	0	0	0	0	0	0	0	0	0	1
OPU_826	Cardiobacterium hominis	Bacteria;Proteobacteria;Gammaproteobacteria;Cardiobacteriales;Cardiobacteriaceae;Cardiobacterium;Cardiobacterium hominis	1	0	0	0	0	0	0	0	0	0	0	0	0	0	0	0	0	0	0	0	0	0	0	0	0	0	0	0	0	0	0	0	0	0	0	0	0	0	0	0	0	0	0	0	0	0	0
OPU_837	Rhizobium metallidurans	Bacteria;Proteobacteria;Alphaproteobacteria;Rhizobiales;Rhizobiaceae;Rhizobium;Rhizobium metallidurans	1	0	0	0	0	0	0	0	0	0	0	0	0	0	0	0	0	0	0	0	0	0	0	0	0	0	0	0	0	0	0	0	0	0	0	1	0	0	0	0	0	0	0	0	0	0	0
OPU_839	Aureimonas ureilytica	Bacteria;Proteobacteria;Alphaproteobacteria;Rhizobiales;Aurantimonadaceae;Aureimonas;Aureimonas ureilytica	1	0	0	0	0	0	0	0	0	0	0	0	0	0	0	0	0	0	0	0	0	0	0	0	0	0	0	0	0	0	0	0	0	0	0	0	0	0	0	0	0	0	0	0	0	0	0
OPU_840	Bradyrhizobium ganzhouense*	Bacteria;Proteobacteria;Alphaproteobacteria;Rhizobiales;Bradyrhizobiaceae;Bradyrhizobium;Bradyrhizobium ganzhouense*	1	0	0	0	0	0	0	0	0	0	0	0	0	0	0	0	0	0	0	0	0	0	0	0	0	0	0	0	0	0	0	0	0	0	0	0	0	0	0	0	0	0	0	0	0	0	0
OPU_844	Bradyrhizobium neotropicale	Bacteria;Proteobacteria;Alphaproteobacteria;Rhizobiales;Bradyrhizobiaceae;Bradyrhizobium;Bradyrhizobium neotropicale	1	0	0	0	0	0	0	0	0	0	0	0	0	0	0	0	0	0	0	0	0	0	0	0	0	0	0	0	0	0	0	0	0	0	0	0	0	0	0	0	0	0	0	0	0	0	0
OPU_846	Rhodoplanes serenus*	Bacteria;Proteobacteria;Alphaproteobacteria;Rhizobiales;Hyphomicrobiaceae;Rhodoplanes;Rhodoplanes serenus*	1	0	0	0	0	0	0	0	0	0	0	0	0	0	0	0	0	0	0	0	0	0	0	0	0	0	0	0	0	0	0	0	0	0	0	0	0	0	0	0	0	0	0	0	0	0	0
OPU_849	Methylobacterium oryzae	Bacteria;Proteobacteria;Alphaproteobacteria;Rhizobiales;Methylobacteriaceae;Methylobacterium;Methylobacterium oryzae	1	0	0	0	0	0	0	0	0	0	0	0	0	0	0	0	0	0	0	0	0	0	0	0	0	0	0	0	0	0	0	0	0	0	0	0	0	0	0	0	0	0	0	0	0	0	0
OPU_850	Methylobacterium brachiatum*	Bacteria;Proteobacteria;Alphaproteobacteria;Rhizobiales;Methylobacteriaceae;Methylobacterium;Methylobacterium brachiatum*	1	0	0	0	0	0	0	0	0	0	0	0	0	0	0	0	0	0	0	0	0	0	0	0	0	0	0	0	1	0	0	0	0	0	0	0	0	0	0	0	0	0	0	0	0	0	0
OPU_853	Methylobacterium adhaesivum*	Bacteria;Proteobacteria;Alphaproteobacteria;Rhizobiales;Methylobacteriaceae;Methylobacterium;Methylobacterium adhaesivum*	1	0	0	0	0	0	0	0	0	0	0	0	0	0	0	0	0	0	0	0	0	0	0	0	0	0	0	0	0	0	0	0	0	0	0	0	0	0	0	0	0	0	0	0	0	0	0
OPU_855	Methylobacterium aminovorans*	Bacteria;Proteobacteria;Alphaproteobacteria;Rhizobiales;Methylobacteriaceae;Methylobacterium;Methylobacterium aminovorans*	1	0	0	0	0	0	0	0	0	0	0	0	0	0	0	0	0	0	0	0	0	0	0	0	0	0	0	0	0	0	0	0	0	0	0	0	0	0	0	0	0	0	0	0	0	0	0
OPU_859	Microvirga aerophila	Bacteria;Proteobacteria;Alphaproteobacteria;Rhizobiales;Methylobacteriaceae;Microvirga;Microvirga aerophila	1	0	0	0	0	0	0	0	0	0	0	0	0	0	0	0	0	0	0	0	0	0	0	0	0	0	0	0	0	0	0	0	0	0	0	0	0	0	0	0	0	0	0	0	0	0	0
OPU_862	Bosea massiliensis	Bacteria;Proteobacteria;Alphaproteobacteria;Rhizobiales;Bradyrhizobiaceae;Bosea;Bosea massiliensis	1	0	0	0	0	0	0	0	0	0	0	0	0	0	0	0	0	0	0	0	1	0	0	0	0	0	0	0	0	0	0	0	0	0	0	0	0	0	0	0	0	0	0	0	0	0	0
OPU_871	Paracoccus sphaerophysae	Bacteria;Proteobacteria;Alphaproteobacteria;Rhodobacterales;Rhodobacteraceae;Paracoccus;Paracoccus sphaerophysae	1	0	0	0	0	0	0	0	0	0	0	0	0	0	0	0	0	0	0	0	0	0	0	0	0	0	0	0	0	0	0	0	0	0	0	0	0	0	0	0	0	0	0	0	0	0	0
OPU_879	Devosia limi	Bacteria;Proteobacteria;Alphaproteobacteria;Rhizobiales;Hyphomicrobiaceae;Devosia;Devosia limi	1	0	0	0	0	0	0	0	0	0	0	0	1	0	0	0	0	0	0	0	0	0	0	0	0	0	0	0	0	0	0	0	0	0	0	0	0	0	0	0	0	0	0	0	0	0	0
OPU_880	Devosia chinhatensis	Bacteria;Proteobacteria;Alphaproteobacteria;Rhizobiales;Hyphomicrobiaceae;Devosia;Devosia chinhatensis	1	0	0	0	0	0	0	0	0	0	0	0	0	0	0	0	0	0	0	0	0	0	0	0	0	0	0	0	0	0	0	0	0	0	0	0	0	0	0	0	0	0	0	0	0	0	0
OPU_882	Devosia riboflavina	Bacteria;Proteobacteria;Alphaproteobacteria;Rhizobiales;Hyphomicrobiaceae;Devosia;Devosia riboflavina	1	0	0	0	0	0	0	0	0	0	0	0	0	0	0	0	0	0	0	0	0	0	0	0	0	0	0	0	0	0	0	0	0	0	0	0	0	0	0	0	0	0	1	0	0	0	0
OPU_883	Hyphomicrobium facile	Bacteria;Proteobacteria;Alphaproteobacteria;Rhizobiales;Hyphomicrobiaceae;Hyphomicrobium;Hyphomicrobium facile	1	0	0	0	0	0	0	0	0	0	0	0	0	0	0	0	0	0	0	0	0	0	0	0	0	0	0	0	0	0	0	0	0	0	0	0	0	0	0	0	0	0	0	0	0	0	0
OPU_900	Sphingomonas pseudosanguinis	Bacteria;Proteobacteria;Alphaproteobacteria;Sphingomonadales;Sphingomonadaceae;Sphingomonas;Sphingomonas pseudosanguinis	1	0	0	0	0	0	0	0	0	0	0	0	0	0	0	0	0	0	0	0	0	0	0	0	0	0	0	0	0	0	0	0	0	0	0	0	0	0	0	0	0	0	0	0	0	0	0
OPU_901	Sphingomonas aestuarii	Bacteria;Proteobacteria;Alphaproteobacteria;Sphingomonadales;Sphingomonadaceae;Sphingomonas;Sphingomonas aestuarii	1	0	0	0	0	0	0	0	0	0	0	0	0	0	0	0	0	0	0	0	0	0	0	0	0	0	0	0	0	0	0	0	0	0	0	0	0	0	0	0	0	0	0	0	0	0	0
OPU_902	Sphingomonas koreensis	Bacteria;Proteobacteria;Alphaproteobacteria;Sphingomonadales;Sphingomonadaceae;Sphingomonas;Sphingomonas koreensis	1	0	0	0	0	0	0	0	0	0	0	0	0	0	0	0	0	0	0	0	0	0	0	0	0	0	0	0	0	0	0	0	0	0	0	0	0	0	0	0	0	0	0	0	0	0	0
OPU_909	Sphingomonas xenophagum	Bacteria;Proteobacteria;Alphaproteobacteria;Sphingomonadales;Sphingomonadaceae;Sphingomonas;Sphingomonas xenophagum	1	0	0	0	0	0	0	0	0	0	0	0	0	0	0	0	0	0	0	0	0	0	0	0	0	0	0	0	0	0	0	0	0	0	0	0	0	0	0	0	0	0	0	0	0	0	0
OPU_910	Sphingopyxis bauzanensis	Bacteria;Proteobacteria;Alphaproteobacteria;Sphingomonadales;Sphingomonadaceae;Sphingopyxis;Sphingopyxis bauzanensis	1	0	0	0	0	0	0	0	0	0	0	0	0	0	0	0	0	0	0	0	0	0	0	0	0	0	0	0	0	0	0	0	0	0	0	0	0	0	0	0	0	0	0	0	0	0	0
OPU_914	Novosphingobium capsulatum	Bacteria;Proteobacteria;Alphaproteobacteria;Sphingomonadales;Sphingomonadaceae;Novosphingobium;Novosphingobium capsulatum	1	0	0	0	0	0	0	0	0	0	0	0	0	0	0	0	0	0	0	0	0	0	1	0	0	0	0	0	0	0	0	0	0	0	0	0	0	0	0	0	0	0	0	0	0	0	0
OPU_919	Belnapia soli	Bacteria;Proteobacteria;Alphaproteobacteria;Rhodospirillales;Acetobacteraceae;Belnapia;Belnapia soli	1	0	0	0	0	0	0	0	0	0	0	0	0	0	0	0	0	0	0	0	0	0	0	0	0	0	0	0	0	0	0	0	0	0	0	0	0	0	0	0	0	0	0	0	0	0	0
OPU_942	Mycobacterium aubagnense	Bacteria;Actinobacteria;Actinobacteria;Actinomycetales;Mycobacteriaceae;Mycobacterium;Mycobacterium aubagnense	1	0	0	0	0	0	0	0	0	0	0	0	0	0	0	0	0	0	0	0	0	0	0	0	0	0	0	0	0	0	0	0	0	0	0	0	0	0	0	0	0	0	0	0	0	0	0
OPU_948	Corynebacterium tuberculostearicum	Bacteria;Actinobacteria;Actinobacteria;Corynebacteriales;Corynebacteriaceae;Corynebacterium;Corynebacterium tuberculostearicum	1	0	0	0	0	0	0	0	0	0	0	1	0	0	0	0	0	0	0	0	0	0	0	0	0	0	0	0	0	0	0	0	0	0	0	0	0	0	0	0	0	0	0	0	0	0	0
OPU_949	Corynebacterium kroppenstedtii	Bacteria;Actinobacteria;Actinobacteria;Corynebacteriales;Corynebacteriaceae;Corynebacterium;Corynebacterium kroppenstedtii	1	0	0	0	0	0	0	0	0	0	0	0	0	0	0	0	0	0	0	0	0	0	1	0	0	0	0	0	0	0	0	0	0	0	0	0	0	0	0	0	0	0	0	0	0	0	0
OPU_955	Bifidobacterium longum	Bacteria;Actinobacteria;Actinobacteria;Bifidobacteriales;Bifidobacteriaceae;Bifidobacterium;Bifidobacterium longum	1	0	0	0	0	0	0	0	0	0	0	0	0	0	0	0	0	0	0	0	0	0	0	0	0	0	0	0	0	0	0	0	0	0	0	0	0	0	0	0	0	0	0	0	0	0	0
OPU_956	Bifidobacterium pseudocatenulatum	Bacteria;Actinobacteria;Actinobacteria;Bifidobacteriales;Bifidobacteriaceae;Bifidobacterium;Bifidobacterium pseudocatenulatum	1	0	0	0	0	0	0	0	0	0	0	0	0	0	0	0	0	0	0	0	0	0	0	0	0	0	0	0	0	0	0	0	0	0	0	0	0	0	0	0	1	0	0	0	0	0	0
OPU_957	Bifidobacterium faecale	Bacteria;Actinobacteria;Actinobacteria;Bifidobacteriales;Bifidobacteriaceae;Bifidobacterium;Bifidobacterium faecale	1	0	0	0	0	0	0	0	0	0	0	0	0	0	0	0	0	0	0	0	0	0	0	0	0	0	0	0	0	0	0	0	0	0	0	0	0	0	0	0	1	0	0	0	0	0	0
OPU_963	Microlunatus phosphovorus	Bacteria;Actinobacteria;Actinobacteria;Actinomycetales;Propionibacteriaceae;Microlunatus;Microlunatus phosphovorus	1	0	0	0	0	0	0	0	0	0	0	0	0	0	0	0	0	0	0	0	0	0	0	0	0	0	0	0	0	0	0	0	0	0	0	0	0	0	0	0	0	0	0	0	0	0	0
OPU_970	Arthrobacter globiformis*	Bacteria;Actinobacteria;Actinobacteria;Micrococcales;Micrococcaceae;Arthrobacter;Arthrobacter globiformis*	1	0	0	0	1	0	0	0	0	0	0	0	0	0	0	0	0	0	0	0	0	0	0	0	0	0	0	0	0	0	0	0	0	0	0	0	0	0	0	0	0	0	0	0	0	0	0
OPU_973	Micrococcus cohnii	Bacteria;Actinobacteria;Actinobacteria;Micrococcales;Micrococcaceae;Micrococcus;Micrococcus cohnii	1	0	0	0	0	0	0	0	0	0	0	0	0	0	0	0	0	0	0	0	0	0	1	0	0	0	0	0	0	0	0	0	0	0	0	0	0	0	0	0	0	0	0	0	0	0	0
OPU_976	Kocuria salsicia	Bacteria;Actinobacteria;Actinobacteria;Micrococcales;Micrococcaceae;Kocuria;Kocuria salsicia	1	0	0	0	0	0	0	0	0	0	0	0	0	0	0	0	0	0	0	0	0	0	1	0	0	0	0	0	0	0	0	0	0	0	0	0	0	0	0	0	0	0	0	0	0	0	0
OPU_980	Pseudarthrobacter polychromogenes	Bacteria;Actinobacteria;Actinobacteria;Micrococcales;Micrococcaceae;Pseudarthrobacter;Pseudarthrobacter polychromogenes	1	0	0	0	0	0	0	0	0	0	0	0	0	0	0	0	0	0	0	0	0	0	0	0	0	0	0	0	0	0	0	0	0	0	0	0	0	0	0	0	0	0	0	0	0	0	0
OPU_987	Actinomyces naeslundii	Bacteria;Actinobacteria;Actinobacteria;Actinomycetales;Actinomycetaceae;Actinomyces;Actinomyces naeslundii	1	0	0	0	0	0	0	0	0	0	0	0	0	0	0	0	0	0	0	0	0	0	1	0	0	0	0	0	0	0	0	0	0	0	0	0	0	0	0	0	0	0	0	0	0	0	0
OPU_988	Georgenia satyanarayanai*	Bacteria;Actinobacteria;Actinobacteria;Micrococcales;Bogoriellaceae;Georgenia ;Georgenia satyanarayanai*	1	0	0	0	0	0	0	0	0	0	0	0	0	0	0	0	0	0	0	0	0	0	0	0	0	0	0	0	0	0	0	0	0	0	0	1	0	0	0	0	0	0	0	0	0	0	0
OPU_991	Microbacterium paraoxydans	Bacteria;Actinobacteria;Actinobacteria;Micrococcales;Microbacteriaceae;Microbacterium;Microbacterium paraoxydans	1	0	0	0	0	0	0	0	0	0	0	0	0	0	0	0	0	0	0	0	0	0	0	0	0	0	0	0	0	0	0	0	0	0	0	0	0	0	0	0	0	0	0	0	0	0	0
OPU_992	Microbacterium testaceum	Bacteria;Actinobacteria;Actinobacteria;Micrococcales;Microbacteriaceae;Microbacterium;Microbacterium testaceum	1	0	0	0	0	0	0	0	0	0	0	0	0	0	0	0	0	0	0	0	0	0	0	0	0	0	0	0	0	0	0	0	0	0	0	0	0	0	0	0	0	0	0	0	0	0	1
OPU_993	Microbacterium lacticum*	Bacteria;Actinobacteria;Actinobacteria;Micrococcales;Microbacteriaceae;Microbacterium;Microbacterium lacticum*	1	0	0	0	0	0	0	0	0	0	0	0	0	0	0	0	0	0	0	0	0	0	0	0	0	0	0	0	0	0	0	0	0	0	0	0	0	0	0	0	0	0	0	0	0	0	0
OPU_995	Microbacterium deminutum*	Bacteria;Actinobacteria;Actinobacteria;Micrococcales;Microbacteriaceae;Microbacterium;Microbacterium deminutum*	1	0	0	0	0	0	0	0	0	0	0	0	0	0	0	0	0	1	0	0	0	0	0	0	0	0	0	0	0	0	0	0	0	0	0	0	0	0	0	0	0	0	0	0	0	0	0
OPU_997	Microbacterium mitrae	Bacteria;Actinobacteria;Actinobacteria;Micrococcales;Microbacteriaceae;Microbacterium;Microbacterium mitrae	1	0	0	0	0	0	0	0	0	0	0	0	0	0	0	0	0	0	0	0	0	0	0	0	0	0	0	0	0	0	0	0	0	0	0	0	0	0	0	0	0	1	0	0	0	0	0
OPU_998	Microbacterium ginsengisoli	Bacteria;Actinobacteria;Actinobacteria;Micrococcales;Microbacteriaceae;Microbacterium;Microbacterium ginsengisoli	1	0	0	0	0	0	0	0	0	0	0	0	0	0	0	0	0	0	0	0	0	0	0	0	0	0	0	0	0	0	0	0	0	0	0	0	0	0	0	0	0	0	0	0	0	0	0
OPU_1002	Pseudoclavibacter helvolus*	Bacteria;Actinobacteria;Actinobacteria;Micrococcales;Microbacteriaceae;Pseudoclavibacter;Pseudoclavibacter helvolus*	1	0	0	0	0	0	0	0	0	0	0	0	0	0	0	0	0	0	0	0	0	0	0	0	0	0	0	0	0	0	0	0	0	0	0	0	0	0	0	0	0	0	0	0	0	0	0
OPU_1003	Janibacter anophelis	Bacteria;Actinobacteria;Actinobacteria;Micrococcales;Intrasporangiaceae;Janibacter;Janibacter anophelis	1	0	0	0	0	0	0	0	0	0	0	0	0	0	0	0	0	0	0	0	0	0	0	0	0	0	0	0	0	0	0	0	0	0	0	1	0	0	0	0	0	0	0	0	0	0	0
OPU_1022	Atopobium parvulum	Bacteria;Actinobacteria;Coriobacteriia;Coriobacteriales;Atopobacteriaceae;Atopobium;Atopobium parvulum	1	0	0	0	0	0	0	0	0	0	0	0	0	0	0	0	0	0	0	0	0	0	0	0	0	0	0	0	0	0	0	0	0	0	0	0	0	0	0	0	0	0	0	0	0	0	0
OPU_1025	Eggerthella sinensis	Bacteria;Actinobacteria;Coriobacteriia;Eggerthellales;Eggerthellaceae;Eggerthella;Eggerthella sinensis	1	0	0	0	0	0	0	0	0	0	0	0	0	0	0	0	0	0	0	0	0	0	0	0	0	0	0	0	0	0	0	0	0	0	0	0	0	0	0	0	0	0	0	0	0	0	0
OPU_1028	Bacillus infantis	Bacteria;Firmicutes;Bacilli;Bacillales;Bacillaceae;Bacillus;Bacillus infantis	1	0	0	0	0	0	0	0	0	0	0	0	0	0	0	0	0	0	0	0	0	0	0	0	0	0	0	0	0	0	0	0	0	0	0	0	0	0	0	0	0	0	0	0	0	0	0
OPU_1030	Bacillus flexus	Bacteria;Firmicutes;Bacilli;Bacillales;Bacillaceae;Bacillus;Bacillus flexus	1	0	0	1	0	0	0	0	0	0	0	0	0	0	0	0	0	0	0	0	0	0	0	0	0	0	0	0	0	0	0	0	0	0	0	0	0	0	0	0	0	0	0	0	0	0	0
OPU_1032	Bacillus galliciensis	Bacteria;Firmicutes;Bacilli;Bacillales;Bacillaceae;Bacillus;Bacillus galliciensis	1	0	0	0	0	0	0	0	0	0	0	0	0	0	0	0	0	0	0	0	0	0	0	0	0	0	0	0	0	0	0	0	0	0	0	0	0	0	0	0	0	0	0	0	0	0	0
OPU_1035	Chryseomicrobium amylolyticum	Bacteria;Firmicutes;Bacilli;Bacillales;Planococcaceae;Chryseomicrobium;Chryseomicrobium amylolyticum	1	0	0	0	0	0	0	0	0	0	0	0	0	0	0	0	0	0	0	0	0	0	0	0	0	0	0	0	0	0	0	0	0	0	0	0	0	0	0	0	0	0	0	0	0	0	0
OPU_1037	Planococcus rifitoensis*	Bacteria;Firmicutes;Bacilli;Bacillales;Planococcaceae;Planococcus ;Planococcus rifitoensis*	1	0	0	0	0	0	0	0	0	0	0	0	0	0	0	0	0	0	0	0	0	0	0	0	0	0	0	0	0	0	0	0	0	0	0	0	0	0	0	0	0	0	0	0	0	0	0
OPU_1040	Planococcus okeanokoites	Bacteria;Firmicutes;Bacilli;Bacillales;Planococcaceae;Planococcus ;Planococcus okeanokoites	1	0	0	0	0	0	0	0	0	0	0	0	0	0	0	0	0	0	0	0	0	0	1	0	0	0	0	0	0	0	0	0	0	0	0	0	0	0	0	0	0	0	0	0	0	0	0
OPU_1044	Staphylococcus saprophyticus*	Bacteria;Firmicutes;Bacilli;Bacillales;Staphylococcaceae;Staphylococcus;Staphylococcus saprophyticus*	1	0	0	0	0	0	0	0	0	0	0	0	0	0	0	0	0	0	0	0	0	0	0	0	0	0	0	0	0	0	0	0	0	0	0	0	0	0	0	0	0	0	0	0	1	0	0
OPU_1047	Staphylococcus pettenkoferi	Bacteria;Firmicutes;Bacilli;Bacillales;Staphylococcaceae;Staphylococcus;Staphylococcus pettenkoferi	1	0	0	0	0	0	0	0	0	0	0	1	0	0	0	0	0	0	0	0	0	0	0	0	0	0	0	0	0	0	0	0	0	0	0	0	0	0	0	0	0	0	0	0	0	0	0
OPU_1048	Staphylococcus sciuri	Bacteria;Firmicutes;Bacilli;Bacillales;Staphylococcaceae;Staphylococcus;Staphylococcus sciuri	1	0	0	0	0	0	0	0	0	0	0	1	0	0	0	0	0	0	0	0	0	0	0	0	0	0	0	0	0	0	0	0	0	0	0	0	0	0	0	0	0	0	0	0	0	0	0
OPU_1049	Staphylococcus lentus*	Bacteria;Firmicutes;Bacilli;Bacillales;Staphylococcaceae;Staphylococcus;Staphylococcus lentus*	1	0	0	0	0	0	0	0	0	0	0	0	0	0	0	0	0	0	0	0	0	0	1	0	0	0	0	0	0	0	0	0	0	0	0	0	0	0	0	0	0	0	0	0	0	0	0
OPU_1050	Macrococcus caseolyticus	Bacteria;Firmicutes;Bacilli;Bacillales;Staphylococcaceae;Macrococcus;Macrococcus caseolyticus	1	0	0	0	0	0	0	0	0	0	0	0	0	0	0	0	0	0	0	0	0	0	0	0	0	0	0	0	0	0	0	0	0	0	0	0	0	0	0	0	0	0	0	0	0	0	0
OPU_1051	Listeria marthii	Bacteria;Firmicutes;Bacilli;Bacillales;Listeriaceae;Listeria;Listeria marthii	1	0	0	0	0	0	0	0	0	0	0	0	0	0	0	0	0	0	0	0	0	0	0	0	0	0	0	0	0	0	0	0	0	0	0	0	0	0	0	0	0	0	0	0	0	0	0
OPU_1052	Brochothrix thermosphacta*	Bacteria;Firmicutes;Bacilli;Bacillales;Listeriaceae;Brochothrix;Brochothrix thermosphacta*	1	0	0	0	0	0	0	0	0	0	0	0	0	0	0	0	0	0	0	0	0	0	1	0	0	0	0	0	0	0	0	0	0	0	0	0	0	0	0	0	0	0	0	0	0	0	0
OPU_1054	Exiguobacterium aurantiacum*	Bacteria;Firmicutes;Bacilli;Unclassified Bacillales;Unclassified family;Exiguobacterium;Exiguobacterium aurantiacum*	1	0	0	0	0	0	0	0	0	0	0	0	0	0	0	0	0	0	0	0	0	0	0	0	0	0	0	0	0	0	0	0	0	0	0	0	0	0	0	0	0	0	0	0	0	0	0
OPU_1056	Lactobacillus plantarum*	Bacteria;Firmicutes;Bacilli;Lactobacillales;Lactobacillaceae;Lactobacillus;Lactobacillus plantarum*	1	0	0	0	0	0	0	0	0	0	0	0	0	0	0	0	0	0	0	0	0	0	0	0	0	0	0	0	0	0	0	0	0	0	0	0	0	0	0	0	0	0	0	0	0	0	0
OPU_1059	Lactobacillus vaginalis	Bacteria;Firmicutes;Bacilli;Lactobacillales;Lactobacillaceae;Lactobacillus;Lactobacillus vaginalis	1	0	0	0	0	0	0	0	0	0	0	1	0	0	0	0	0	0	0	0	0	0	0	0	0	0	0	0	0	0	0	0	0	0	0	0	0	0	0	0	0	0	0	0	0	0	0
OPU_1068	Lactobacillus mindensis	Bacteria;Firmicutes;Bacilli;Lactobacillales;Lactobacillaceae;Lactobacillus;Lactobacillus mindensis	1	0	0	0	0	0	0	0	0	0	0	0	0	0	0	0	0	0	0	0	0	0	0	0	0	0	0	0	0	0	0	0	0	0	0	0	0	0	0	0	0	0	0	0	0	0	0
OPU_1069	Lactobacillus farciminis*	Bacteria;Firmicutes;Bacilli;Lactobacillales;Lactobacillaceae;Lactobacillus;Lactobacillus farciminis*	1	0	0	1	0	0	0	0	0	0	0	0	0	0	0	0	0	0	0	0	0	0	0	0	0	0	0	0	0	0	0	0	0	0	0	0	0	0	0	0	0	0	0	0	0	0	0
OPU_1073	Enterococcus durans*	Bacteria;Firmicutes;Bacilli;Lactobacillales;Enterococcaceae;Enterococcus;Enterococcus durans*	1	0	0	0	0	0	0	0	0	0	0	0	0	0	0	0	0	1	0	0	0	0	0	0	0	0	0	0	0	0	0	0	0	0	0	0	0	0	0	0	0	0	0	0	0	0	0
OPU_1076	Enterococcus sulfureus	Bacteria;Firmicutes;Bacilli;Lactobacillales;Enterococcaceae;Enterococcus;Enterococcus sulfureus	1	0	0	0	0	0	0	0	0	0	0	0	0	0	0	0	0	0	0	0	0	0	0	0	0	0	0	0	0	0	0	0	0	0	0	0	0	0	0	0	0	0	0	0	0	0	0
OPU_1078	Carnobacterium inhibens	Bacteria;Firmicutes;Bacilli;Lactobacillales;Carnobacteriaceae;Carnobacterium;Carnobacterium inhibens	1	0	0	0	0	0	0	0	0	0	0	0	0	0	0	0	0	0	0	0	0	0	1	0	0	0	0	0	0	0	0	0	0	0	0	0	0	0	0	0	0	0	0	0	0	0	0
OPU_1082	Facklamia tabacinasalis	Bacteria;Firmicutes;Bacilli;Lactobacillales;Aerococcaceae;Facklamia;Facklamia tabacinasalis	1	0	0	0	0	0	0	0	0	0	0	0	0	0	0	0	0	0	0	0	0	0	0	0	0	0	0	0	0	0	0	0	0	0	0	0	0	0	0	0	0	0	0	0	0	0	0
OPU_1088	Leuconostoc lactis	Bacteria;Firmicutes;Bacilli;Lactobacillales;Leuconostocaceae;Leuconostoc;Leuconostoc lactis	1	0	0	0	0	0	0	0	0	0	0	0	0	0	0	0	0	0	0	0	0	0	0	0	0	0	0	0	0	0	0	0	0	0	0	0	0	0	0	0	0	0	0	0	0	0	0
OPU_1091	Weissella viridescens	Bacteria;Firmicutes;Bacilli;Lactobacillales;Leuconostocaceae;Weissella;Weissella viridescens	1	0	0	0	0	0	0	0	0	0	0	0	0	0	0	0	0	0	0	0	0	0	0	0	0	0	0	0	0	0	0	0	0	0	0	0	0	0	0	0	0	0	0	0	0	0	0
OPU_1094	Streptococcus pneumoniae*	Bacteria;Firmicutes;Bacilli;Lactobacillales;Streptococcaceae;Streptococcus;Streptococcus pneumoniae*	1	0	0	0	0	0	0	0	0	0	0	0	0	0	0	0	0	0	0	0	0	0	0	0	0	0	0	0	0	0	0	0	0	0	0	0	0	0	0	1	0	0	0	0	0	0	0
OPU_1103	Streptococcus oligofermentans	Bacteria;Firmicutes;Bacilli;Lactobacillales;Streptococcaceae;Streptococcus;Streptococcus oligofermentans	1	0	0	0	0	0	0	0	0	0	0	0	0	0	0	0	0	0	0	0	0	0	0	0	0	0	0	0	0	0	0	0	0	0	0	0	0	0	0	0	0	0	0	0	0	0	0
OPU_1105	Streptococcus lutetiensis*	Bacteria;Firmicutes;Bacilli;Lactobacillales;Streptococcaceae;Streptococcus;Streptococcus lutetiensis*	1	0	0	1	0	0	0	0	0	0	0	0	0	0	0	0	0	0	0	0	0	0	0	0	0	0	0	0	0	0	0	0	0	0	0	0	0	0	0	0	0	0	0	0	0	0	0
OPU_1107	Streptococcus suis	Bacteria;Firmicutes;Bacilli;Lactobacillales;Streptococcaceae;Streptococcus;Streptococcus suis	1	0	0	0	0	0	0	0	0	0	0	0	0	0	0	0	0	0	0	0	0	0	0	0	0	0	0	0	0	0	0	0	0	0	0	0	0	0	0	0	0	0	0	0	0	0	0
OPU_1119	Gemella morbillorum	Bacteria;Firmicutes;Bacilli;Unclassified Bacillales;Unclassified family;Gemella;Gemella morbillorum	1	0	0	0	0	0	0	0	0	0	0	0	0	0	0	0	0	0	0	0	0	0	0	0	0	0	0	0	0	0	0	0	0	0	0	0	0	0	0	0	0	0	0	0	0	0	0
OPU_1121	Gemella asaccharolytica	Bacteria;Firmicutes;Bacilli;Unclassified Bacillales;Unclassified family;Gemella;Gemella asaccharolytica	1	0	0	0	0	0	0	0	0	0	0	0	0	0	0	0	0	0	0	0	0	0	0	0	0	0	0	0	0	0	0	0	0	0	0	1	0	0	0	0	0	0	0	0	0	0	0
OPU_1126	Deinococcus caeni	Bacteria;Deinococcus-Thermus;Deinococci;Deinococcales;Deinococcaceae;Deinococcus;Deinococcus caeni	1	0	0	0	0	0	0	0	0	0	0	0	0	0	0	0	0	0	0	0	0	0	0	0	0	0	0	0	0	0	0	1	0	0	0	0	0	0	0	0	0	0	0	0	0	0	0
OPU_1127	Deinococcus reticulitermitis	Bacteria;Deinococcus-Thermus;Deinococci;Deinococcales;Deinococcaceae;Deinococcus;Deinococcus reticulitermitis	1	0	0	0	0	0	0	0	0	0	0	0	0	0	0	0	0	0	0	0	0	0	0	0	0	0	0	0	0	0	0	0	0	0	0	0	0	0	0	0	0	0	0	0	0	0	0
OPU_1128	Deinococcus wulumuqiensis	Bacteria;Deinococcus-Thermus;Deinococci;Deinococcales;Deinococcaceae;Deinococcus;Deinococcus wulumuqiensis	1	0	0	0	0	0	0	0	0	0	0	0	0	0	0	0	0	0	0	0	0	0	1	0	0	0	0	0	0	0	0	0	0	0	0	0	0	0	0	0	0	0	0	0	0	0	0
OPU_1154	Mycoplasma hominis	Bacteria;Tenericutes;Mollicutes;Mycoplasmatales;Mycoplasmataceae;Mycoplasma;Mycoplasma hominis	1	0	0	0	0	0	0	0	0	0	0	0	0	0	0	0	0	0	0	0	0	0	0	0	0	0	0	0	0	0	0	0	0	0	0	0	0	0	0	0	0	0	0	0	0	0	0
OPU_1160	Clostridium saccharogumia	Bacteria;Firmicutes;Clostridia;Clostridiales;Clostridiaceae;Clostridium;Clostridium saccharogumia	1	0	0	0	0	0	0	0	0	0	0	0	0	0	0	0	0	0	0	0	0	0	0	0	0	0	0	0	0	0	0	0	0	0	0	0	0	0	0	0	0	0	0	0	0	0	0
OPU_1172	Fusobacterium nucleatum subsp.vincentii	Bacteria;Fusobacteria;Fusobacteriia;Fusobacteriales;Fusobacteriaceae;Fusobacterium;Fusobacterium nucleatum subsp.vincentii	1	0	0	0	0	0	0	0	0	0	0	0	0	0	0	0	0	0	0	0	0	0	0	0	0	0	0	0	0	0	0	0	0	0	0	0	0	0	0	0	0	0	0	0	0	0	0
OPU_1181	Campylobacter showae	Bacteria;Proteobacteria;Epsilonproteobacteria;Campylobacterales;Campylobacteraceae;Campylobacter;Campylobacter showae	1	0	0	0	0	0	0	0	0	0	0	0	0	0	0	0	0	0	0	0	0	0	0	0	0	0	0	0	0	0	0	0	0	0	0	0	0	0	0	1	0	0	0	0	0	0	0
	*, Reprensents taxon group which can't be distinguished well by 16S sequence, as detailed in colum DU.
			297149
[truncated: 76 more columns]

## Sheet: 358 putative new sp
			Sample No.	HF-1	HF-2	HF-3	HF-4	HF-5	HF-6	HF-7	HF-8	HF-9	HF-10	HF-11	HF-12	HF-13	HF-14	HF-15	HF-16	HF-17	HF-19	HF-20	HF-21	HF-22	HF-23	HF-24	HF-25	HF-26	HF-28	HF-29	HF-30	HF-31	HF-32	HF-33	HF-34	HF-35	HF-36	HF-37	HF-40	HF-41	HF-42	HF-44	HF-45	HF-46	HF-47	HF-48	HF-49	HF-50	HF-51
OPU_num	Taxon	Taxonomy	Total Reads	4272	3528	13443	5198	6295	3666	3434	5392	4623	3752	4953	3332	3515	5103	4242	5952	3779	4253	4276	3050	3489	3708	3001	5064	3394	6703	2485	8016	3856	4749	7168	6352	3286	3839	5582	4629	2893	4303	5596	3785	7186	3590	3241	6718	5057	6432
OPU_497	Bacteroides sp. 7	Bacteria;Bacteroidetes;Bacteroidia;Bacteroidales;Bacteroidaceae;Bacteroides;Bacteroides sp. 7	15075	126	43	9	3	5	91	6	651	90	108	55	51	137	40	6	51	4	12	3	21	226	1	4	244	188	543	19	34	460	26	56	103	67	5	30	29	15	2	207	4	65	57	0	631	53	516
OPU_494	Bacteroides sp. 6	Bacteria;Bacteroidetes;Bacteroidia;Bacteroidales;Bacteroidaceae;Bacteroides;Bacteroides sp. 6	11322	44	17	266	566	2	11	90	109	55	30	13	25	71	15	9	12	1	2	3	2	0	0	0	3	56	198	43	30	203	5	11	265	7	2	8	13	13	0	4	3	21	157	0	269	22	196
OPU_489	Bacteroides sp. 2	Bacteria;Bacteroidetes;Bacteroidia;Bacteroidales;Bacteroidaceae;Bacteroides;Bacteroides sp. 2	10655	23	5	62	1256	45	0	864	187	22	45	9	14	32	101	1	8	7	1	17	1	0	47	0	121	50	306	39	14	86	24	13	381	0	11	9	8	4	1	71	101	1264	143	0	143	8	107
OPU_532	Bacteroides sp. 17	Bacteria;Bacteroidetes;Bacteroidia;Bacteroidales;Bacteroidaceae;Bacteroides;Bacteroides sp. 17	10290	89	115	7	89	6	24	12	28	3	15	10	3	6	9	8	22	3	7	20	3	37	23	26	8	24	15	3	51	54	31	519	48	31	2	73	10	5	4	42	152	130	17	2	19	74	27
OPU_488	Bacteroides sp. 1	Bacteria;Bacteroidetes;Bacteroidia;Bacteroidales;Bacteroidaceae;Bacteroides;Bacteroides sp. 1	9420	15	3	100	4	9	0	11	7	7	7	33	0	1	28	1	82	0	0	3	15	0	3	0	6	20	7	12	15	2	6	56	496	0	1	12	2	4	1	0	0	3	36	0	5	13	12
OPU_379	Faecalibacterium sp. 1	Bacteria;Firmicutes;Clostridia;Clostridiales;Ruminococcaceae;Faecalibacterium;Faecalibacterium sp. 1	4714	69	66	9	6	23	25	19	64	11	42	44	4	43	10	11	16	31	24	16	12	13	199	16	43	16	34	1	21	40	46	8	21	14	1	41	21	1	37	17	40	11	15	149	192	19	22
OPU_742	Sutterella sp. 3	Bacteria;Proteobacteria;Betaproteobacteria;Burkholderiales;Alcaligenaceae;Sutterella;Sutterella sp. 3	3160	1	0	0	0	0	35	0	1	0	81	46	0	0	1	391	2	386	0	0	0	0	0	3	0	0	2	0	1	0	0	2	7	0	102	0	85	0	0	0	0	15	4	0	1	0	2
OPU_1203	Roseburia sp. 6	Bacteria;Firmicutes;Clostridia;Clostridiales;Lachnospiraceae;Roseburia;Roseburia sp. 6	3143	10	13	112	66	16	1	4	71	42	20	8	8	12	9	8	19	4	13	1	4	8	1	2	7	11	145	26	3	7	2	1	29	4	1	7	19	0	7	9	1	108	35	4	83	45	8
OPU_547	Bacteroides sp. 23	Bacteria;Bacteroidetes;Bacteroidia;Bacteroidales;Bacteroidaceae;Bacteroides;Bacteroides sp. 23	2273	0	0	5	0	13	3	10	0	1	0	1	12	4	2	6	2	0	1	1	3	1	1	4	10	7	4	1	5	9	5	520	8	5	9	31	1	1	1	10	10	7	2	1	1	8	5
OPU_1230	Roseburia sp. 23	Bacteria;Firmicutes;Clostridia;Clostridiales;Lachnospiraceae;Roseburia;Roseburia sp. 23	1912	1	25	2	4	8	0	0	0	18	0	3	1	0	0	1	1	10	7	0	0	12	15	1	4	2	6	9	12	1	0	3	8	7	0	7	15	0	10	11	0	0	2	0	3	1	4
OPU_759	Parasutterella sp. 4	Bacteria;Proteobacteria;Betaproteobacteria;Burkholderiales;Sutterellaceae;Parasutterella;Parasutterella sp. 4	1627	9	0	0	25	0	0	93	8	1	0	1	0	0	0	0	33	0	1	0	0	25	0	0	0	5	0	1	2	15	7	3	1	4	0	18	0	0	311	1	0	1	0	54	0	21	0
OPU_754	Parasutterella sp. 1	Bacteria;Proteobacteria;Betaproteobacteria;Burkholderiales;Sutterellaceae;Parasutterella;Parasutterella sp. 1	1355	3	0	0	0	0	0	0	0	0	0	0	0	0	0	0	0	0	0	0	0	1	0	0	0	0	0	0	0	0	0	0	2	0	0	0	0	0	0	0	0	0	0	0	0	0	0
OPU_1204	Roseburia sp. 7	Bacteria;Firmicutes;Clostridia;Clostridiales;Lachnospiraceae;Roseburia;Roseburia sp. 7	835	6	1	39	45	1	1	0	7	1	4	3	0	1	1	5	4	1	10	0	0	4	0	0	2	0	1	0	2	1	1	1	0	3	0	1	1	0	1	1	0	7	3	5	0	24	2
OPU_1209	Roseburia sp. 11	Bacteria;Firmicutes;Clostridia;Clostridiales;Lachnospiraceae;Roseburia;Roseburia sp. 11	822	1	2	34	11	9	0	0	1	1	0	1	16	0	2	0	0	0	11	1	0	11	2	0	0	3	57	1	3	0	0	1	3	5	0	0	15	0	0	1	0	40	4	1	27	34	3
OPU_1216	Roseburia sp. 14	Bacteria;Firmicutes;Clostridia;Clostridiales;Lachnospiraceae;Roseburia;Roseburia sp. 14	664	0	1	0	0	0	0	0	0	0	0	1	0	0	0	0	0	5	0	0	0	0	0	0	6	7	1	0	7	0	1	0	2	0	0	2	10	0	0	0	0	0	9	0	1	1	1
OPU_601	Barnesiella sp. 1	Bacteria;Bacteroidetes;Bacteroidia;Bacteroidales;Porphyromonadaceae;Barnesiella;Barnesiella sp. 1	576	3	4	1	3	2	0	0	0	3	0	7	0	0	11	3	40	0	0	0	5	0	0	0	1	1	6	0	3	3	3	19	4	1	0	2	1	0	2	0	0	1	0	0	1	2	8
OPU_748	Sutterella sp. 9	Bacteria;Proteobacteria;Betaproteobacteria;Burkholderiales;Alcaligenaceae;Sutterella;Sutterella sp. 9	396	1	2	4	0	0	0	0	0	0	0	0	0	1	0	0	1	0	0	0	0	12	0	0	0	28	0	0	7	0	3	0	1	0	1	5	2	0	0	3	0	5	84	0	2	0	1
OPU_1169	Fusobacterium sp. 3	Bacteria;Fusobacteria;Fusobacteriia;Fusobacteriales;Fusobacteriaceae;Fusobacterium;Fusobacterium sp. 3	384	0	0	0	0	0	0	0	0	0	0	0	0	0	0	0	0	0	0	0	0	0	0	0	0	0	0	0	0	0	0	0	0	0	199	0	0	0	0	0	0	0	0	0	0	0	0
OPU_164	Eubacterium sp. 2	Bacteria;Firmicutes;Clostridia;Clostridiales;Eubacteriaceae;Eubacterium;Eubacterium sp. 2	375	2	1	0	3	1	0	7	0	1	1	0	0	0	0	0	2	0	1	0	9	0	0	0	0	0	0	0	2	0	2	0	1	1	1	1	1	0	0	9	0	1	1	6	17	32	3
OPU_1222	Roseburia sp. 18	Bacteria;Firmicutes;Clostridia;Clostridiales;Lachnospiraceae;Roseburia;Roseburia sp. 18	361	1	0	0	0	0	0	0	23	0	4	2	1	0	0	1	1	4	1	0	0	0	4	0	0	0	0	1	2	8	0	0	0	1	0	0	0	0	0	0	0	0	1	0	1	0	0
OPU_140	Fusicatenibacter sp. 1	Bacteria;Firmicutes;Clostridia;Clostridiales;Clostridiaceae;Fusicatenibacter;Fusicatenibacter sp. 1	339	2	2	2	0	0	0	1	1	1	0	0	0	0	1	0	0	0	1	0	1	0	0	0	0	0	3	1	2	9	5	1	7	8	0	11	1	0	3	0	0	3	2	12	1	0	3
OPU_065	Blautia sp. 16	Bacteria;Firmicutes;Clostridia;Unclassified Clostridiales;Unclassified family;Blautia;Blautia sp. 16	308	5	5	1	0	0	1	0	7	0	2	2	0	1	1	0	2	2	1	0	1	0	0	0	2	0	1	0	1	1	1	1	4	0	0	1	2	1	0	2	1	1	0	2	1	10	4
OPU_739	Sutterella sp. 2	Bacteria;Proteobacteria;Betaproteobacteria;Burkholderiales;Alcaligenaceae;Sutterella;Sutterella sp. 2	306	0	0	0	0	0	0	0	0	0	0	2	0	0	0	0	0	4	0	0	0	0	0	0	0	0	1	0	2	0	3	0	1	0	0	6	16	1	0	0	0	0	0	0	0	1	1
OPU_010	Coprococcus sp. 1	Bacteria;Firmicutes;Clostridia;Clostridiales;Lachnospiraceae;Coprococcus;Coprococcus sp. 1	298	1	2	17	13	0	0	1	4	0	1	0	0	0	0	0	0	2	4	0	1	1	1	0	2	0	2	0	1	1	3	0	2	2	0	4	0	0	0	2	1	0	1	8	16	2	3
OPU_528	Bacteroides sp. 15	Bacteria;Bacteroidetes;Bacteroidia;Bacteroidales;Bacteroidaceae;Bacteroides;Bacteroides sp. 15	297	2	1	0	0	0	1	0	0	0	0	0	0	0	0	1	9	0	1	2	0	0	0	2	0	2	0	1	3	0	0	0	1	0	1	78	1	0	0	0	0	0	1	0	0	2	3
OPU_555	Bacteroides sp. 26	Bacteria;Bacteroidetes;Bacteroidia;Bacteroidales;Bacteroidaceae;Bacteroides;Bacteroides sp. 26	296	24	0	0	115	0	0	0	13	0	0	4	0	32	0	0	0	0	0	0	0	0	0	0	10	1	0	0	1	0	0	0	0	0	0	0	0	0	2	0	1	0	0	0	0	19	0
OPU_314	Ruminococcus sp. 5	Bacteria;Firmicutes;Clostridia;Clostridiales;Ruminococcaceae;Ruminococcus;Ruminococcus sp. 5	295	1	0	0	0	0	0	0	0	0	0	0	0	0	0	1	0	0	0	0	5	2	2	0	6	2	0	0	0	0	4	0	0	1	0	0	0	0	0	0	0	0	0	0	1	10	1
OPU_297	Ruminococcus sp. 3	Bacteria;Firmicutes;Clostridia;Clostridiales;Ruminococcaceae;Ruminococcus;Ruminococcus sp. 3	283	5	2	0	0	0	0	0	0	3	0	3	1	3	0	0	0	0	0	0	0	1	1	0	11	0	14	0	1	8	1	0	4	1	0	1	0	0	5	0	2	4	1	0	23	1	11
OPU_115	Clostridium sp. 2	Bacteria;Firmicutes;Clostridia;Clostridiales;Clostridiaceae;Clostridium;Clostridium sp. 2	269	0	0	1	0	6	0	0	0	0	0	0	0	30	4	0	0	1	0	0	0	0	0	0	1	1	0	0	0	0	0	0	0	0	2	0	0	0	1	0	0	0	0	4	0	0	6
OPU_022	Butyrivibrio sp. 1	Bacteria;Firmicutes;Clostridia;Clostridiales;Lachnospiraceae;Butyrivibrio;Butyrivibrio sp. 1	264	0	0	0	0	0	0	0	17	0	3	0	0	0	0	0	0	0	0	0	0	0	0	0	0	6	0	0	3	0	1	0	5	0	0	0	0	0	0	0	0	0	19	0	0	196	0
OPU_1220	Roseburia sp. 17	Bacteria;Firmicutes;Clostridia;Clostridiales;Lachnospiraceae;Roseburia;Roseburia sp. 17	233	0	0	7	1	6	0	1	1	5	4	0	0	1	1	3	5	0	0	0	1	0	4	0	0	2	1	2	13	1	3	2	2	3	1	5	2	0	0	3	0	1	24	0	7	1	2
OPU_535	Bacteroides sp. 18	Bacteria;Bacteroidetes;Bacteroidia;Bacteroidales;Bacteroidaceae;Bacteroides;Bacteroides sp. 18	207	0	0	0	2	0	0	0	0	0	1	2	0	0	0	0	0	1	0	0	0	0	0	0	0	0	1	0	1	3	10	0	0	2	0	0	0	0	0	0	0	3	0	0	2	0	0
OPU_1218	Roseburia sp. 16	Bacteria;Firmicutes;Clostridia;Clostridiales;Lachnospiraceae;Roseburia;Roseburia sp. 16	189	1	0	2	0	0	0	0	0	0	0	0	0	0	0	0	0	0	0	0	0	0	0	0	0	6	0	0	2	1	0	0	2	0	0	0	0	0	0	0	0	1	31	0	0	0	0
OPU_579	Parabacteroides sp.1	Bacteria;Bacteroidetes;Bacteroidia;Bacteroidales;Porphyromonadaceae;Parabacteroides;Parabacteroides sp.1	181	0	0	0	0	1	1	0	2	4	0	0	0	0	0	0	0	1	4	0	2	0	0	0	0	0	3	1	0	0	0	0	2	0	0	0	0	0	0	0	3	1	0	0	1	0	2
OPU_1208	Roseburia sp. 10	Bacteria;Firmicutes;Clostridia;Clostridiales;Lachnospiraceae;Roseburia;Roseburia sp. 10	175	0	1	2	0	0	0	2	0	0	0	0	4	0	0	0	1	0	0	0	3	2	0	0	0	1	47	0	2	0	0	0	0	0	0	1	0	0	0	2	0	7	11	0	0	2	0
OPU_063	Blautia sp. 14	Bacteria;Firmicutes;Clostridia;Unclassified Clostridiales;Unclassified family;Blautia;Blautia sp. 14	172	1	0	1	0	0	0	0	1	0	1	1	0	1	1	0	6	1	1	0	2	0	0	0	1	4	1	0	0	3	0	4	1	3	0	16	0	0	0	0	2	1	0	1	0	0	1
OPU_061	Blautia sp. 12	Bacteria;Firmicutes;Clostridia;Unclassified Clostridiales;Unclassified family;Blautia;Blautia sp. 12	169	0	1	0	0	0	0	0	0	0	0	2	0	0	1	0	0	0	0	0	3	1	0	0	0	0	1	0	1	4	0	0	1	1	0	1	0	0	0	0	0	2	1	0	0	0	0
OPU_070	Blautia sp. 21	Bacteria;Firmicutes;Clostridia;Unclassified Clostridiales;Unclassified family;Blautia;Blautia sp. 21	158	1	0	2	0	0	0	0	0	0	0	3	1	0	1	0	3	1	0	0	1	0	1	0	3	1	1	0	0	0	0	3	1	0	0	0	0	0	0	0	0	0	0	3	2	3	3
OPU_745	Sutterella sp. 6	Bacteria;Proteobacteria;Betaproteobacteria;Burkholderiales;Alcaligenaceae;Sutterella;Sutterella sp. 6	145	0	0	0	0	0	0	0	0	77	0	0	0	0	0	0	0	0	0	0	0	0	0	0	0	0	0	66	0	0	0	0	0	0	0	0	0	0	0	0	0	0	0	0	1	0	0
OPU_493	Bacteroides sp. 5	Bacteria;Bacteroidetes;Bacteroidia;Bacteroidales;Bacteroidaceae;Bacteroides;Bacteroides sp. 5	144	0	0	0	13	0	0	27	0	0	0	0	0	0	5	0	0	0	0	1	0	0	0	0	4	3	2	0	0	0	0	0	25	0	3	0	0	0	0	1	0	4	0	0	0	0	0
OPU_166	Eubacterium sp. 4	Bacteria;Firmicutes;Clostridia;Clostridiales;Eubacteriaceae;Eubacterium;Eubacterium sp. 4	141	0	6	1	3	7	0	0	0	0	2	0	0	0	0	1	0	3	0	0	1	0	0	0	0	1	0	0	0	0	0	1	1	0	0	0	0	0	0	0	0	0	4	0	2	0	0
OPU_337	Ruminococcus sp. 6	Bacteria;Firmicutes;Clostridia;Clostridiales;Ruminococcaceae;Ruminococcus;Ruminococcus sp. 6	141	0	0	0	0	0	0	35	0	0	0	0	0	0	0	0	1	0	0	0	0	0	0	0	0	1	0	0	30	0	0	0	5	3	0	0	2	0	0	53	0	0	0	0	0	0	0
OPU_155	Roseburia sp. 4	Bacteria;Firmicutes;Clostridia;Clostridiales;Lachnospiraceae;Roseburia;Roseburia sp. 4	134	0	0	3	0	0	0	0	0	1	0	0	0	0	0	0	0	0	0	0	3	0	0	0	0	0	1	0	1	0	0	0	0	0	1	6	0	0	0	0	0	4	2	0	0	0	1
OPU_391	Faecalibacterium sp. 7	Bacteria;Firmicutes;Clostridia;Clostridiales;Ruminococcaceae;Faecalibacterium;Faecalibacterium sp. 7	132	3	1	3	0	1	0	0	0	0	0	4	0	0	10	2	3	3	2	0	2	0	0	0	0	3	0	0	0	0	0	0	1	0	0	2	1	0	2	1	1	0	1	0	6	0	2
OPU_385	Faecalibacterium sp. 5	Bacteria;Firmicutes;Clostridia;Clostridiales;Ruminococcaceae;Faecalibacterium;Faecalibacterium sp. 5	131	0	0	0	0	2	0	0	0	0	0	0	0	0	0	0	0	0	0	0	0	0	0	0	3	0	0	0	0	0	0	0	0	0	0	0	0	0	0	0	0	0	0	0	0	0	0
OPU_590	Parabacteroides sp. 10	Bacteria;Bacteroidetes;Bacteroidia;Bacteroidales;Porphyromonadaceae;Parabacteroides;Parabacteroides sp. 10	130	0	0	0	0	0	2	0	0	0	0	0	0	0	0	0	0	0	0	2	0	0	0	0	2	0	0	0	2	0	8	0	0	0	0	0	0	0	0	0	0	2	0	0	8	0	6
OPU_257	Terrisporobacter sp. 1	Bacteria;Firmicutes;Clostridia;Clostridiales;Clostridiaceae;Terrisporobacter;Terrisporobacter sp. 1	129	0	0	0	0	5	0	1	4	1	1	2	10	1	11	0	0	0	1	0	0	0	0	0	0	0	0	1	1	1	0	2	1	2	0	5	2	0	0	0	0	13	0	0	1	0	0
OPU_640	Alistipes sp. 1	Bacteria;Bacteroidetes;Bacteroidia;Bacteroidales;Rikenellaceae;Alistipes;Alistipes sp. 1	112	0	0	1	0	0	0	0	0	0	1	3	0	0	1	1	2	0	1	0	0	0	0	1	1	0	0	0	0	1	1	2	0	0	0	1	0	0	0	2	3	5	0	0	1	1	0
OPU_573	Parabacteroides sp. 1	Bacteria;Bacteroidetes;Bacteroidia;Bacteroidales;Porphyromonadaceae;Parabacteroides;Parabacteroides sp. 1	107	0	0	0	0	0	2	0	0	7	0	0	0	1	0	1	1	0	2	0	0	3	1	0	3	1	3	0	2	1	0	0	2	0	0	0	0	0	1	0	2	0	0	0	0	0	3
OPU_148	Pseudobutyrivibrio sp. 1	Bacteria;Firmicutes;Clostridia;Clostridiales;Lachnospiraceae;Pseudobutyrivibrio;Pseudobutyrivibrio sp. 1	99	0	0	1	6	5	0	4	2	0	2	0	1	0	0	0	0	0	0	0	0	0	0	0	0	0	0	0	0	0	0	0	0	0	0	1	1	0	0	5	0	0	2	3	0	0	14
OPU_1217	Roseburia sp. 15	Bacteria;Firmicutes;Clostridia;Clostridiales;Lachnospiraceae;Roseburia;Roseburia sp. 15	91	0	0	0	0	0	0	0	0	0	0	0	0	0	0	0	1	0	0	0	0	0	1	0	0	0	0	0	0	0	0	0	0	0	0	0	2	0	0	0	0	0	0	0	0	0	0
OPU_1224	Roseburia sp. 19	Bacteria;Firmicutes;Clostridia;Clostridiales;Lachnospiraceae;Roseburia;Roseburia sp. 19	84	0	0	1	0	0	0	0	1	0	0	0	0	0	0	0	0	0	0	0	0	0	1	0	0	1	0	0	2	1	0	0	0	0	0	0	0	0	0	0	0	0	1	0	0	0	0
OPU_500	Bacteroides sp. 8	Bacteria;Bacteroidetes;Bacteroidia;Bacteroidales;Bacteroidaceae;Bacteroides;Bacteroides sp. 8	83	0	0	0	1	0	0	0	0	0	1	0	1	0	0	0	0	0	0	0	0	0	0	0	0	0	0	0	0	0	9	0	0	0	0	0	0	0	0	0	0	0	0	0	2	0	1
OPU_543	Bacteroides sp. 22	Bacteria;Bacteroidetes;Bacteroidia;Bacteroidales;Bacteroidaceae;Bacteroides;Bacteroides sp. 22	83	0	0	0	0	0	0	0	0	0	0	0	0	0	0	0	0	0	0	0	0	0	0	0	0	0	0	0	0	0	0	0	0	0	0	83	0	0	0	0	0	0	0	0	0	0	0
OPU_062	Blautia sp. 13	Bacteria;Firmicutes;Clostridia;Unclassified Clostridiales;Unclassified family;Blautia;Blautia sp. 13	83	1	1	0	0	0	0	0	3	0	0	0	0	0	0	0	1	0	0	0	0	0	0	0	0	0	0	0	0	0	0	1	0	0	0	17	0	0	1	0	0	0	1	2	2	0	1
OPU_764	Curvibacter sp.	Bacteria;Proteobacteria;Betaproteobacteria;Burkholderiales;Comamonadaceae;Curvibacter;Curvibacter sp.	83	0	0	0	0	0	0	0	0	0	0	0	0	0	0	0	0	0	0	0	0	0	0	0	0	0	0	0	0	0	0	0	0	0	0	0	0	0	0	0	0	0	0	0	0	0	0
OPU_642	Alistipes sp. 3	Bacteria;Bacteroidetes;Bacteroidia;Bacteroidales;Rikenellaceae;Alistipes;Alistipes sp. 3	82	0	0	0	0	4	0	0	0	6	0	0	0	0	0	7	0	1	0	0	0	0	8	0	0	0	0	3	0	0	0	0	0	0	0	0	0	0	0	0	0	0	1	0	0	0	0
OPU_219	Clostridium sp. 13	Bacteria;Firmicutes;Clostridia;Clostridiales;Clostridiaceae;Clostridium;Clostridium sp. 13	80	0	0	0	0	5	0	0	1	0	0	1	5	0	7	0	0	0	1	0	0	0	0	0	7	2	0	0	0	0	0	0	0	0	0	1	0	0	0	0	0	0	1	0	0	0	0
OPU_048	Blautia sp. 1	Bacteria;Firmicutes;Clostridia;Unclassified Clostridiales;Unclassified family;Blautia;Blautia sp. 1	78	4	0	0	0	1	1	0	3	0	0	0	0	2	0	0	1	0	0	0	1	0	0	0	0	3	1	0	1	0	0	2	0	0	0	0	0	0	0	0	1	15	0	1	1	1	5
OPU_057	Blautia sp. 10	Bacteria;Firmicutes;Clostridia;Unclassified Clostridiales;Unclassified family;Blautia;Blautia sp. 10	76	1	0	0	0	0	0	0	0	0	0	3	0	2	0	0	8	0	0	0	0	0	0	0	0	0	0	0	0	1	0	1	0	0	0	0	0	0	0	0	0	2	0	1	2	2	0
OPU_525	Bacteroides sp. 14	Bacteria;Bacteroidetes;Bacteroidia;Bacteroidales;Bacteroidaceae;Bacteroides;Bacteroides sp. 14	75	0	0	0	0	0	0	0	0	0	0	1	0	0	0	0	0	0	0	0	0	3	0	0	1	0	0	0	1	0	6	0	0	0	0	0	0	0	0	0	0	0	0	0	2	0	0
OPU_014	Coprococcus sp. 4	Bacteria;Firmicutes;Clostridia;Clostridiales;Lachnospiraceae;Coprococcus;Coprococcus sp. 4	75	0	0	0	0	1	0	0	0	0	1	1	0	0	0	0	0	0	0	0	1	0	0	0	0	0	1	0	2	0	2	0	0	1	0	0	0	0	0	6	0	0	1	0	2	5	0
OPU_641	Alistipes sp. 2	Bacteria;Bacteroidetes;Bacteroidia;Bacteroidales;Rikenellaceae;Alistipes;Alistipes sp. 2	74	1	0	0	1	0	1	0	0	0	1	0	0	0	0	1	0	0	0	0	0	0	1	0	0	1	0	1	0	3	3	0	0	0	0	0	0	0	0	0	1	0	0	0	0	0	0
OPU_050	Blautia sp. 3	Bacteria;Firmicutes;Clostridia;Unclassified Clostridiales;Unclassified family;Blautia;Blautia sp. 3	72	2	0	1	0	0	0	1	1	0	0	0	1	0	0	0	1	0	2	0	0	0	0	0	0	0	3	0	1	0	0	0	2	0	0	0	1	0	0	0	0	0	0	2	0	2	0
OPU_744	Sutterella sp. 5	Bacteria;Proteobacteria;Betaproteobacteria;Burkholderiales;Alcaligenaceae;Sutterella;Sutterella sp. 5	72	0	0	0	0	0	0	0	0	0	0	2	0	0	0	7	0	4	0	0	0	0	0	0	0	0	0	0	0	0	0	0	0	0	1	0	0	0	0	0	0	0	0	0	0	0	0
OPU_611	Butyricimonas sp. 1	Bacteria;Bacteroidetes;Bacteroidia;Bacteroidales;Porphyromonadaceae;Butyricimonas;Butyricimonas sp. 1	70	0	0	0	0	0	0	0	0	0	1	0	0	0	0	1	2	0	0	0	0	0	0	0	1	1	1	0	1	0	3	1	0	0	0	0	0	0	0	0	2	0	0	0	0	0	0
OPU_565	Bacteroides sp. 28	Bacteria;Bacteroidetes;Bacteroidia;Bacteroidales;Bacteroidaceae;Bacteroides;Bacteroides sp. 28	67	0	0	0	0	0	5	0	0	0	0	0	0	0	0	0	0	0	0	1	0	0	0	0	0	0	0	0	3	0	5	0	0	0	0	1	0	1	0	1	0	0	0	0	1	0	0
OPU_756	Parasutterella sp. 2	Bacteria;Proteobacteria;Betaproteobacteria;Burkholderiales;Sutterellaceae;Parasutterella;Parasutterella sp. 2	60	0	0	0	0	0	0	0	0	0	0	0	0	0	0	0	0	0	0	0	0	0	0	0	0	1	0	0	0	0	0	0	55	0	0	0	0	0	0	0	0	0	0	0	0	1	0
OPU_209	Clostridium sp. 8	Bacteria;Firmicutes;Clostridia;Clostridiales;Clostridiaceae;Clostridium;Clostridium sp. 8	58	0	0	0	0	0	0	0	0	0	0	0	0	0	0	0	0	0	0	0	0	0	0	0	0	1	0	0	0	0	0	4	0	0	0	0	0	0	0	0	0	0	0	1	0	0	1
OPU_1017	Collinsella sp. 1	Bacteria;Actinobacteria;Coriobacteriia;Coriobacteriales;Coriobacteriaceae;Collinsella;Collinsella sp. 1	58	0	0	9	0	0	0	1	0	0	0	1	0	0	0	1	0	0	5	0	0	0	0	0	9	1	3	4	0	0	0	0	3	0	0	0	0	0	0	0	0	0	0	0	0	0	0
OPU_256	Intestinibacter sp. 3	Bacteria;Firmicutes;Clostridia;Clostridiales;Clostridiaceae;Intestinibacter;Intestinibacter sp. 3	58	0	0	0	0	0	0	0	0	1	0	0	0	0	0	0	0	0	0	0	0	0	1	0	0	0	0	0	0	0	0	0	1	0	0	0	0	0	0	1	0	0	0	0	0	1	1
OPU_042	Hungatella sp.	Bacteria;Firmicutes;Clostridia;Clostridiales;Clostridiaceae;Hungatella;Hungatella sp.	57	0	2	0	0	0	0	0	0	0	0	0	0	0	1	0	0	0	0	0	0	0	0	0	4	0	0	0	0	0	0	0	0	0	0	0	0	0	0	0	0	0	0	3	0	1	0
OPU_622	Butyricimonas sp. 6	Bacteria;Bacteroidetes;Bacteroidia;Bacteroidales;Porphyromonadaceae;Butyricimonas;Butyricimonas sp. 6	55	0	0	0	0	0	0	0	0	0	0	0	0	0	0	0	0	0	0	0	0	0	1	0	1	0	0	0	1	0	0	14	0	1	0	0	1	0	0	0	0	0	0	0	1	0	0
OPU_1101	Streptococcus sp. 3	Bacteria;Firmicutes;Bacilli;Lactobacillales;Streptococcaceae;Streptococcus;Streptococcus sp. 3	55	0	0	0	0	0	0	0	1	0	0	1	0	0	1	0	1	10	0	0	0	0	0	0	0	0	4	0	0	0	0	0	0	0	0	0	0	0	0	0	0	0	0	0	1	2	0
OPU_586	Parabacteroides sp. 8	Bacteria;Bacteroidetes;Bacteroidia;Bacteroidales;Porphyromonadaceae;Parabacteroides;Parabacteroides sp. 8	54	0	0	0	0	0	0	0	0	0	0	5	0	0	0	0	0	0	0	0	0	0	1	0	0	0	0	0	0	0	0	0	0	0	0	0	0	0	0	0	0	0	0	0	0	0	0
OPU_153	Roseburia sp. 2	Bacteria;Firmicutes;Clostridia;Clostridiales;Lachnospiraceae;Roseburia;Roseburia sp. 2	49	3	0	0	0	0	0	0	0	0	1	0	0	0	0	0	0	0	0	0	1	0	0	0	0	0	0	0	1	0	0	0	0	0	0	3	1	0	0	0	0	1	0	2	2	0	0
OPU_154	Roseburia sp. 3	Bacteria;Firmicutes;Clostridia;Clostridiales;Lachnospiraceae;Roseburia;Roseburia sp. 3	48	3	1	1	1	1	0	0	3	0	0	0	0	0	0	0	0	0	1	0	0	0	0	0	0	0	0	0	0	0	0	0	0	1	0	0	0	0	0	0	0	0	0	1	1	0	0
OPU_581	Parabacteroides sp. 7	Bacteria;Bacteroidetes;Bacteroidia;Bacteroidales;Porphyromonadaceae;Parabacteroides;Parabacteroides sp. 7	47	1	0	0	0	0	1	0	0	0	0	0	0	0	0	0	0	0	0	0	1	0	0	0	1	0	0	0	0	0	0	0	0	0	0	1	0	0	1	0	0	0	0	0	1	0	0
OPU_564	Bacteroides sp. 27	Bacteria;Bacteroidetes;Bacteroidia;Bacteroidales;Bacteroidaceae;Bacteroides;Bacteroides sp. 27	46	0	0	0	0	0	0	0	0	0	0	0	0	0	0	0	0	0	0	0	0	2	0	0	1	0	1	0	1	0	0	0	1	2	0	1	0	0	17	0	0	0	0	0	0	0	4
OPU_053	Blautia sp. 6	Bacteria;Firmicutes;Clostridia;Unclassified Clostridiales;Unclassified family;Blautia;Blautia sp. 6	45	2	0	0	0	1	0	0	1	0	0	0	0	0	0	0	0	0	0	1	0	0	0	0	6	0	0	0	0	1	0	0	0	0	0	0	0	0	0	0	0	0	0	0	2	0	0
OPU_071	Blautia sp. 22	Bacteria;Firmicutes;Clostridia;Unclassified Clostridiales;Unclassified family;Blautia;Blautia sp. 22	45	0	0	0	0	0	0	0	0	0	0	0	0	0	0	0	0	0	0	0	0	0	0	0	0	0	0	0	0	0	0	0	0	0	0	0	0	0	0	0	0	0	0	0	0	0	0
OPU_617	Butyricimonas sp. 3	Bacteria;Bacteroidetes;Bacteroidia;Bacteroidales;Porphyromonadaceae;Butyricimonas;Butyricimonas sp. 3	45	0	0	0	0	0	0	0	0	0	0	0	1	0	0	0	0	0	0	0	0	0	0	0	0	4	2	0	1	0	1	0	0	0	0	1	2	0	0	0	0	1	10	0	2	0	2
OPU_1167	Fusobacterium sp. 1	Bacteria;Fusobacteria;Fusobacteriia;Fusobacteriales;Fusobacteriaceae;Fusobacterium;Fusobacterium sp. 1	45	0	0	0	0	0	0	0	0	19	0	0	0	0	0	0	0	0	0	0	0	0	0	0	0	0	0	25	0	0	0	0	0	0	0	0	0	0	0	0	0	0	0	0	1	0	0
OPU_685	Enterobacter sp. 3	Bacteria;Proteobacteria;Gammaproteobacteria;Enterobacteriales;Enterobacteriaceae;Enterobacter;Enterobacter sp. 3	44	0	0	0	0	0	0	0	0	0	0	3	0	0	0	0	0	1	0	0	0	0	0	0	0	0	0	0	1	0	0	3	0	0	0	0	0	0	0	1	0	0	0	0	0	0	0
OPU_747	Sutterella sp. 8	Bacteria;Proteobacteria;Betaproteobacteria;Burkholderiales;Alcaligenaceae;Sutterella;Sutterella sp. 8	40	0	0	0	0	0	0	0	0	0	0	0	0	0	0	0	0	0	0	0	0	0	0	0	0	0	0	0	0	0	0	0	0	0	0	0	0	0	0	0	0	0	0	0	0	0	0
OPU_387	Faecalibacterium sp. 6	Bacteria;Firmicutes;Clostridia;Clostridiales;Ruminococcaceae;Faecalibacterium;Faecalibacterium sp. 6	39	0	0	1	0	0	0	0	0	0	0	0	0	1	0	0	0	0	0	0	0	0	0	0	0	0	0	0	0	0	0	0	0	0	0	0	0	0	0	0	0	1	0	0	3	0	0
OPU_180	Clostridium sp. 3	Bacteria;Firmicutes;Clostridia;Clostridiales;Clostridiaceae;Clostridium;Clostridium sp. 3	37	0	0	0	0	0	0	0	0	0	0	0	0	0	0	0	0	0	0	0	0	0	0	0	0	0	0	0	2	0	0	0	1	0	0	0	0	0	0	0	0	0	0	0	0	0	0
OPU_151	Roseburia sp. 1	Bacteria;Firmicutes;Clostridia;Clostridiales;Lachnospiraceae;Roseburia;Roseburia sp. 1	37	0	0	0	0	0	0	0	0	0	1	1	0	0	0	0	0	0	0	0	0	0	0	0	0	0	0	0	2	1	1	0	0	0	0	0	1	0	0	8	0	0	0	0	0	0	0
OPU_569	Bacteroides sp. 29	Bacteria;Bacteroidetes;Bacteroidia;Bacteroidales;Bacteroidaceae;Bacteroides;Bacteroides sp. 29	36	1	0	0	0	0	0	0	0	0	0	0	0	0	0	0	0	0	0	0	0	0	0	0	0	0	0	0	0	0	0	0	0	0	0	3	0	0	0	0	0	11	0	0	0	0	9
OPU_382	Faecalibacterium sp. 2	Bacteria;Firmicutes;Clostridia;Clostridiales;Ruminococcaceae;Faecalibacterium;Faecalibacterium sp. 2	36	0	0	0	1	0	0	0	0	0	1	0	0	0	1	0	1	1	3	0	0	0	0	0	0	0	0	0	2	1	0	0	0	1	0	0	0	0	0	1	0	1	0	0	2	0	0
OPU_049	Blautia sp. 2	Bacteria;Firmicutes;Clostridia;Unclassified Clostridiales;Unclassified family;Blautia;Blautia sp. 2	31	6	0	0	0	0	0	0	0	0	0	1	0	0	0	0	0	0	0	0	0	0	0	0	0	0	0	0	0	0	0	0	0	1	0	0	3	0	0	0	0	1	0	0	0	0	0
OPU_541	Bacteroides sp. 20	Bacteria;Bacteroidetes;Bacteroidia;Bacteroidales;Bacteroidaceae;Bacteroides;Bacteroides sp. 20	30	0	0	0	0	0	2	0	0	0	0	0	0	0	0	1	0	0	0	5	0	0	0	5	0	0	0	0	2	0	0	0	0	0	0	0	0	0	0	0	0	0	0	0	0	0	0
OPU_068	Blautia sp. 19	Bacteria;Firmicutes;Clostridia;Unclassified Clostridiales;Unclassified family;Blautia;Blautia sp. 19	29	0	0	0	0	0	0	0	1	0	0	0	0	0	1	0	0	1	0	0	0	0	2	0	0	0	0	0	0	0	0	0	0	0	0	0	0	0	0	0	0	3	0	0	1	0	2
OPU_150	Shuttleworthia sp.	Bacteria;Firmicutes;Clostridia;Clostridiales;Lachnospiraceae;Shuttleworthia;Shuttleworthia sp.	29	0	0	0	0	0	0	0	0	0	0	0	0	0	0	0	0	0	0	0	0	0	0	0	0	0	0	0	0	0	0	0	0	0	0	0	0	0	0	0	0	0	0	0	0	0	0
OPU_005	Eisenbergiella sp. 2	Bacteria;Firmicutes;Clostridia;Clostridiales;Clostridiaceae;Eisenbergiella;Eisenbergiella sp. 2	28	0	0	0	0	0	0	0	0	0	0	0	0	0	0	0	0	0	0	0	0	0	0	0	0	0	0	0	0	0	0	0	0	0	0	0	0	0	0	0	0	0	0	0	0	0	0
OPU_804	Neisseria sp. 1	Bacteria;Proteobacteria;Betaproteobacteria;Neisseriales;Neisseriaceae;Neisseria;Neisseria sp. 1	28	0	0	0	0	0	0	0	0	0	0	0	0	0	0	0	1	0	0	0	0	0	0	0	0	0	1	8	0	0	0	0	1	0	0	1	0	1	0	0	0	0	1	0	2	0	1
OPU_1231	Roseburia sp. 24	Bacteria;Firmicutes;Clostridia;Clostridiales;Lachnospiraceae;Roseburia;Roseburia sp. 24	28	0	0	0	0	0	0	0	0	0	0	0	3	0	0	0	0	0	0	0	0	0	0	0	0	0	0	0	0	0	0	0	0	0	0	0	0	0	0	1	1	0	0	0	0	0	0
OPU_1145	Eubacterium sp. 4	Bacteria;Firmicutes;Clostridia;Clostridiales;Eubacteriaceae;Eubacterium;Eubacterium sp. 4	27	0	0	0	0	0	0	0	0	0	0	0	0	0	0	0	0	0	0	0	1	0	0	0	0	1	0	0	0	0	0	0	0	3	0	0	0	0	0	0	0	0	0	0	1	0	0
OPU_1214	Roseburia sp. 12	Bacteria;Firmicutes;Clostridia;Clostridiales;Lachnospiraceae;Roseburia;Roseburia sp. 12	27	0	0	0	0	0	0	0	0	0	0	0	0	0	0	0	0	0	0	1	0	3	0	0	1	0	0	0	0	0	0	0	0	0	0	0	0	0	0	0	0	0	0	0	0	0	0
OPU_614	Butyricimonas sp. 2	Bacteria;Bacteroidetes;Bacteroidia;Bacteroidales;Porphyromonadaceae;Butyricimonas;Butyricimonas sp. 2	25	0	0	0	0	0	0	0	0	0	0	0	0	0	0	1	0	0	0	0	0	0	0	0	0	0	0	0	0	0	0	0	0	0	0	0	0	0	0	0	0	0	0	0	0	0	0
OPU_492	Bacteroides sp. 4	Bacteria;Bacteroidetes;Bacteroidia;Bacteroidales;Bacteroidaceae;Bacteroides;Bacteroides sp. 4	23	0	0	0	1	0	0	2	0	1	0	0	0	0	1	0	1	0	0	0	0	0	0	0	1	0	1	0	0	0	0	0	1	0	0	0	0	0	0	0	0	4	0	0	0	0	0
OPU_503	Bacteroides sp. 9	Bacteria;Bacteroidetes;Bacteroidia;Bacteroidales;Bacteroidaceae;Bacteroides;Bacteroides sp. 9	23	0	0	0	0	0	0	0	0	0	0	0	0	0	0	0	0	1	0	0	0	0	0	0	0	0	0	0	0	0	10	0	0	0	0	0	0	0	0	0	0	0	0	0	0	0	0
OPU_112	Blautia sp. 28	Bacteria;Firmicutes;Clostridia;Unclassified Clostridiales;Unclassified family;Blautia;Blautia sp. 28	23	0	0	0	0	0	0	0	0	0	0	0	0	0	0	0	0	0	0	0	0	0	0	0	0	0	0	0	0	0	0	0	0	0	0	0	0	0	0	0	0	0	0	0	0	0	0
OPU_785	Noviherbaspirillum sp.	Bacteria;Proteobacteria;Betaproteobacteria;Burkholderiales;Oxalobacteraceae;Noviherbaspirillum;Noviherbaspirillum sp.	23	23	0	0	0	0	0	0	0	0	0	0	0	0	0	0	0	0	0	0	0	0	0	0	0	0	0	0	0	0	0	0	0	0	0	0	0	0	0	0	0	0	0	0	0	0	0
OPU_885	Brevundimonas sp.	Bacteria;Proteobacteria;Alphaproteobacteria;Caulobacterales;Caulobacteraceae;Brevundimonas;Brevundimonas sp.	22	0	3	0	0	0	0	0	0	0	0	1	0	0	0	0	2	0	0	0	0	0	0	0	0	0	0	0	0	0	0	1	0	0	0	1	1	0	0	0	0	0	0	0	0	0	0
OPU_084	Marvinbryantia sp. 3	Bacteria;Firmicutes;Clostridia;Clostridiales;Lachnospiraceae;Marvinbryantia;Marvinbryantia sp. 3	22	1	0	0	0	0	0	0	0	0	0	0	0	0	0	1	0	0	0	0	0	0	0	0	0	1	1	0	0	0	0	0	0	0	0	0	0	0	0	0	0	0	0	0	0	0	0
OPU_856	Methylobacterium sp. 4	Bacteria;Proteobacteria;Alphaproteobacteria;Rhizobiales;Methylobacteriaceae;Methylobacterium;Methylobacterium sp. 4	22	0	0	0	0	0	0	0	0	1	0	0	0	0	0	2	0	0	0	0	0	0	0	1	0	0	0	0	0	0	0	0	0	0	0	0	0	0	0	0	0	0	0	0	0	0	0
OPU_1092	Streptococcus sp. 1	Bacteria;Firmicutes;Bacilli;Lactobacillales;Streptococcaceae;Streptococcus;Streptococcus sp. 1	22	0	0	2	0	0	0	0	0	0	0	0	0	0	0	0	0	5	0	0	0	0	0	0	0	0	0	0	0	0	0	0	1	0	0	0	0	0	1	0	0	0	0	0	1	0	0
OPU_490	Bacteroides sp. 3	Bacteria;Bacteroidetes;Bacteroidia;Bacteroidales;Bacteroidaceae;Bacteroides;Bacteroides sp. 3	21	0	0	0	0	0	0	0	0	0	0	0	0	0	0	0	0	0	0	0	0	0	0	0	0	2	0	0	0	0	0	0	0	0	0	0	0	0	0	0	0	0	4	0	0	0	0
OPU_863	Bosea sp. 1	Bacteria;Proteobacteria;Alphaproteobacteria;Rhizobiales;Bradyrhizobiaceae;Bosea;Bosea sp. 1	21	1	0	0	0	0	0	0	0	0	0	0	0	0	0	0	1	0	0	0	0	0	0	0	0	0	0	0	1	0	0	5	0	0	0	0	0	0	0	0	0	0	1	0	0	0	0
OPU_867	Paracoccus sp. 1	Bacteria;Proteobacteria;Alphaproteobacteria;Rhodobacterales;Rhodobacteraceae;Paracoccus;Paracoccus sp. 1	21	0	0	0	0	0	0	0	0	0	0	0	1	1	0	0	0	0	0	0	0	0	0	0	2	1	0	0	0	1	0	0	0	0	1	7	0	1	0	0	0	0	3	0	0	0	2
OPU_207	Clostridium sp. 6	Bacteria;Firmicutes;Clostridia;Clostridiales;Clostridiaceae;Clostridium;Clostridium sp. 6	20	0	0	0	0	0	0	0	0	0	0	0	0	0	0	0	0	0	0	0	0	0	0	0	0	0	0	0	0	0	0	0	0	0	0	0	0	0	0	0	0	0	0	0	0	0	0
OPU_1141	Clostridium sp. 11	Bacteria;Firmicutes;Clostridia;Clostridiales;Clostridiaceae;Clostridium;Clostridium sp. 11	20	0	1	0	0	0	0	0	0	0	0	0	0	0	0	0	0	0	0	0	0	0	0	0	0	0	0	0	0	0	0	0	0	0	0	0	0	0	0	0	0	0	0	0	0	0	0
OPU_069	Blautia sp. 20	Bacteria;Firmicutes;Clostridia;Unclassified Clostridiales;Unclassified family;Blautia;Blautia sp. 20	19	0	0	0	0	0	0	0	0	0	0	1	0	0	0	0	0	0	0	0	0	0	0	0	0	0	0	0	0	1	0	0	1	0	0	0	0	0	0	0	0	0	0	1	1	0	0
OPU_705	Haemophilus sp. 1	Bacteria;Proteobacteria;Gammaproteobacteria;Enterobacteriales;Enterobacteriaceae;Rahnella;Haemophilus sp. 1	19	0	0	0	0	0	0	0	0	0	0	0	0	0	0	0	0	0	0	0	0	0	0	0	0	1	0	0	0	0	0	0	0	0	0	0	0	0	0	0	0	0	0	0	0	0	0
OPU_587	Parabacteroides sp. 9	Bacteria;Bacteroidetes;Bacteroidia;Bacteroidales;Porphyromonadaceae;Parabacteroides;Parabacteroides sp. 9	19	0	0	0	0	0	0	0	0	0	0	0	0	0	0	0	0	0	0	0	0	0	0	0	0	0	0	0	0	0	0	0	0	0	0	0	0	0	0	0	0	0	0	0	0	0	0
OPU_056	Blautia sp. 9	Bacteria;Firmicutes;Clostridia;Unclassified Clostridiales;Unclassified family;Blautia;Blautia sp. 9	18	0	0	0	0	0	0	0	0	0	0	3	0	0	0	0	5	0	0	0	0	0	0	0	0	0	0	0	0	1	0	0	0	0	0	0	0	0	0	0	0	1	0	0	0	0	0
OPU_076	Blautia sp. 26	Bacteria;Firmicutes;Clostridia;Unclassified Clostridiales;Unclassified family;Blautia;Blautia sp. 26	17	0	0	0	0	0	0	0	0	0	0	0	0	0	0	0	0	0	0	0	0	0	0	0	0	0	0	0	0	0	0	0	0	0	0	0	0	0	0	0	0	0	0	0	0	0	0
OPU_383	Faecalibacterium sp. 3	Bacteria;Firmicutes;Clostridia;Clostridiales;Ruminococcaceae;Faecalibacterium;Faecalibacterium sp. 3	17	0	0	0	0	0	0	0	0	0	0	0	0	0	0	0	0	0	1	0	0	1	0	0	0	1	0	0	1	0	0	0	0	0	0	0	0	0	0	0	0	1	0	0	0	0	0
OPU_1159	Clostridium sp. 12	Bacteria;Firmicutes;Clostridia;Clostridiales;Clostridiaceae;Clostridium;Clostridium sp. 12	16	0	0	0	0	0	0	0	0	0	0	0	0	0	0	0	0	0	0	0	0	0	0	0	0	0	0	0	0	0	0	0	0	0	0	0	0	0	0	0	0	0	0	0	0	1	13
OPU_082	Marvinbryantia sp. 1	Bacteria;Firmicutes;Clostridia;Clostridiales;Lachnospiraceae;Marvinbryantia;Marvinbryantia sp. 1	16	0	0	0	0	0	0	0	0	0	0	0	0	0	3	0	0	0	0	0	0	0	0	0	0	0	0	0	0	0	0	0	0	0	0	0	0	0	0	0	0	0	0	0	0	0	0
OPU_1206	Roseburia sp. 9	Bacteria;Firmicutes;Clostridia;Clostridiales;Lachnospiraceae;Roseburia;Roseburia sp. 9	16	0	0	1	0	0	0	0	0	0	0	0	0	0	0	0	0	0	0	0	0	0	0	0	0	0	0	0	0	0	1	0	0	0	0	0	0	0	0	0	0	0	1	0	0	0	0
OPU_228	Clostridium sp. 10	Bacteria;Firmicutes;Clostridia;Clostridiales;Clostridiaceae;Clostridium;Clostridium sp. 10	15	0	0	0	0	0	0	0	0	0	0	0	0	0	0	0	0	0	0	0	0	0	0	0	0	0	0	0	0	0	1	0	0	0	0	0	0	0	0	0	0	0	0	0	0	0	0
OPU_868	Paracoccus sp. 2	Bacteria;Proteobacteria;Alphaproteobacteria;Rhodobacterales;Rhodobacteraceae;Paracoccus;Paracoccus sp. 2	15	0	0	0	0	0	0	0	0	0	0	1	0	0	0	0	0	0	0	0	0	0	0	0	1	0	0	0	0	0	0	0	1	0	0	6	0	0	0	0	1	0	2	0	0	0	0
OPU_1113	Streptococcus sp. 5	Bacteria;Firmicutes;Bacilli;Lactobacillales;Streptococcaceae;Streptococcus;Streptococcus sp. 5	15	0	0	0	0	0	0	0	0	0	0	0	0	0	0	0	0	0	0	0	0	0	0	0	0	0	0	0	0	0	0	0	0	0	0	0	0	0	0	0	0	0	0	0	0	0	0
OPU_344	Anaerofilum sp.	Bacteria;Firmicutes;Clostridia;Clostridiales;Ruminococcaceae;Anaerofilum;Anaerofilum sp.	14	0	0	1	0	0	1	0	0	0	0	0	0	0	0	2	0	0	1	0	0	0	0	0	0	0	0	0	1	1	0	0	0	0	0	0	0	0	0	0	0	0	0	0	0	1	0
OPU_791	Massilia sp. 3	Bacteria;Proteobacteria;Betaproteobacteria;Burkholderiales;Oxalobacteraceae;Massilia;Massilia sp. 3	14	0	0	0	0	0	0	0	0	0	0	14	0	0	0	0	0	0	0	0	0	0	0	0	0	0	0	0	0	0	0	0	0	0	0	0	0	0	0	0	0	0	0	0	0	0	0
OPU_757	Parasutterella sp. 3	Bacteria;Proteobacteria;Betaproteobacteria;Burkholderiales;Sutterellaceae;Parasutterella;Parasutterella sp. 3	14	3	0	0	0	0	0	0	0	0	0	0	0	0	0	0	0	0	0	0	0	0	0	0	0	0	0	0	0	0	0	0	0	0	0	0	0	0	0	0	0	0	0	0	0	0	0
OPU_064	Blautia sp. 15	Bacteria;Firmicutes;Clostridia;Unclassified Clostridiales;Unclassified family;Blautia;Blautia sp. 15	13	0	0	0	0	1	0	0	0	0	0	0	0	0	0	0	0	0	0	0	0	0	0	0	0	0	0	0	0	0	0	0	0	0	0	0	0	0	0	0	0	0	0	0	0	0	0
OPU_004	Eisenbergiella sp. 1	Bacteria;Firmicutes;Clostridia;Clostridiales;Clostridiaceae;Eisenbergiella;Eisenbergiella sp. 1	13	0	0	0	0	1	0	0	0	0	0	0	0	0	0	0	0	0	0	0	0	0	0	0	0	0	0	0	0	0	1	0	0	0	0	0	0	0	0	0	0	0	0	0	0	0	0
OPU_1149	Holdemania sp.	Bacteria;Firmicutes;Erysipelotrichia;Erysipelotrichales;Erysipelotrichaceae;Holdemania;Holdemania sp.	13	0	0	0	0	0	1	0	0	0	0	0	0	0	0	0	0	0	0	0	1	0	0	0	0	0	0	0	0	0	0	0	0	0	0	0	0	0	0	0	0	0	0	0	0	1	3
OPU_1229	Roseburia sp. 22	Bacteria;Firmicutes;Clostridia;Clostridiales;Lachnospiraceae;Roseburia;Roseburia sp. 22	13	0	0	0	0	0	0	0	0	0	0	0	0	0	0	0	0	0	0	0	0	0	0	0	0	0	0	0	1	1	0	0	0	0	0	0	0	0	0	0	0	1	0	0	0	0	0
OPU_548	Bacteroides sp. 24	Bacteria;Bacteroidetes;Bacteroidia;Bacteroidales;Bacteroidaceae;Bacteroides;Bacteroides sp. 24	12	0	0	0	0	0	0	0	0	0	0	0	0	0	0	0	0	0	0	0	0	0	0	0	0	0	0	0	0	0	0	0	0	0	0	0	0	0	0	0	0	0	0	0	0	0	0
OPU_075	Blautia sp. 25	Bacteria;Firmicutes;Clostridia;Unclassified Clostridiales;Unclassified family;Blautia;Blautia sp. 25	12	0	0	0	0	0	0	0	0	0	0	0	0	0	0	0	0	0	0	0	1	0	0	0	0	0	0	0	0	0	1	0	0	3	0	0	0	0	0	0	0	0	0	0	0	4	0
OPU_012	Coprococcus sp. 2	Bacteria;Firmicutes;Clostridia;Clostridiales;Lachnospiraceae;Coprococcus;Coprococcus sp. 2	12	0	0	0	0	0	0	0	0	0	0	0	0	0	0	0	0	0	0	0	0	0	0	0	0	0	0	0	0	0	0	0	0	0	0	0	0	0	0	0	0	0	0	0	0	0	0
OPU_016	Coprococcus sp. 6	Bacteria;Firmicutes;Clostridia;Clostridiales;Lachnospiraceae;Coprococcus;Coprococcus sp. 6	12	0	0	0	0	0	0	0	0	0	0	0	0	0	0	0	0	0	0	0	0	0	0	0	0	0	0	0	0	0	0	0	0	0	0	0	0	0	0	0	0	0	0	0	0	1	5
OPU_682	Cronobacter sp.	Bacteria;Proteobacteria;Gammaproteobacteria;Enterobacteriales;Enterobacteriaceae;Cronobacter;Cronobacter sp.	12	0	0	0	0	0	0	0	0	0	0	0	0	0	0	0	0	0	0	0	0	0	0	0	0	0	0	0	0	0	0	0	0	0	0	0	0	0	0	0	0	0	0	0	0	0	0
OPU_854	Methylobacterium sp. 3	Bacteria;Proteobacteria;Alphaproteobacteria;Rhizobiales;Methylobacteriaceae;Methylobacterium;Methylobacterium sp. 3	12	0	0	0	0	0	0	0	0	0	0	0	0	0	0	0	0	0	0	0	0	0	0	0	0	0	0	0	0	0	0	0	0	0	0	0	0	0	0	0	0	0	0	0	0	0	0
OPU_594	Parabacteroides sp. 12	Bacteria;Bacteroidetes;Bacteroidia;Bacteroidales;Porphyromonadaceae;Parabacteroides;Parabacteroides sp. 12	12	0	0	0	0	0	0	0	0	0	0	0	0	0	0	0	0	0	0	0	0	0	0	0	0	0	0	0	0	0	0	0	0	0	0	0	0	0	0	0	0	0	0	0	0	0	0
OPU_156	Roseburia sp. 5	Bacteria;Firmicutes;Clostridia;Clostridiales;Lachnospiraceae;Roseburia;Roseburia sp. 5	12	0	0	0	1	0	0	0	1	0	0	0	0	0	0	0	0	0	0	0	0	0	0	0	0	0	0	0	0	0	1	0	1	0	0	0	0	0	0	0	0	0	0	0	0	0	0
OPU_1215	Roseburia sp. 13	Bacteria;Firmicutes;Clostridia;Clostridiales;Lachnospiraceae;Roseburia;Roseburia sp. 13	12	0	0	1	0	0	0	0	0	0	0	0	0	0	0	0	0	0	0	0	0	0	0	0	0	0	0	0	0	1	0	0	0	0	0	0	0	0	0	0	0	0	0	0	0	0	0
OPU_714	Succinivibrio sp.	Bacteria;Proteobacteria;Gammaproteobacteria;Aeromonadales;Succinivibrionaceae;Succinivibrio;Succinivibrio sp.	12	0	0	0	0	0	0	0	0	0	0	0	0	0	0	4	0	0	0	0	0	0	0	0	0	0	0	0	0	0	0	0	0	0	0	0	0	0	0	0	0	0	0	0	0	0	0
OPU_017	Acetitomaculum sp.	Bacteria;Firmicutes;Clostridia;Clostridiales;Lachnospiraceae;Acetitomaculum;Acetitomaculum sp.	11	0	0	0	0	0	0	0	0	0	0	0	0	0	0	0	0	0	0	0	0	0	0	0	0	0	0	0	2	0	0	0	0	0	0	0	0	0	0	0	0	0	0	0	0	0	0
OPU_983	Brachybacterium sp. 1	Bacteria;Actinobacteria;Actinobacteria;Micrococcales;Dermabacteraceae;Brachybacterium;Brachybacterium sp. 1	11	0	0	0	0	0	0	0	0	0	0	0	0	0	0	0	0	0	0	0	0	0	1	0	0	0	0	0	0	0	0	1	0	0	1	3	0	0	0	0	3	0	0	0	0	0	0
OPU_218	Clostridium sp. 9	Bacteria;Firmicutes;Clostridia;Clostridiales;Clostridiaceae;Clostridium;Clostridium sp. 9	11	0	0	0	0	0	0	0	0	0	0	0	1	0	0	0	0	0	0	0	0	0	0	0	0	0	0	0	0	0	0	0	0	0	0	0	0	0	0	0	0	0	1	0	5	0	0
OPU_138	Eubacterium sp. 3	Bacteria;Firmicutes;Clostridia;Clostridiales;Eubacteriaceae;Eubacterium;Eubacterium sp. 3	11	0	0	0	0	0	0	0	0	0	3	0	0	0	0	0	0	0	0	0	0	1	0	0	0	0	0	0	0	0	0	0	0	0	0	0	0	0	0	0	0	0	0	0	0	0	0
OPU_083	Marvinbryantia sp. 2	Bacteria;Firmicutes;Clostridia;Clostridiales;Lachnospiraceae;Marvinbryantia;Marvinbryantia sp. 2	11	0	0	0	0	0	0	0	0	0	0	0	0	0	0	0	0	0	0	0	0	2	0	0	0	0	0	0	0	0	0	0	0	0	0	0	0	0	0	0	0	0	0	0	1	0	0
OPU_577	Parabacteroides sp. 5	Bacteria;Bacteroidetes;Bacteroidia;Bacteroidales;Porphyromonadaceae;Parabacteroides;Parabacteroides sp. 5	11	0	0	0	0	0	0	0	1	0	0	0	0	0	0	0	0	0	0	0	0	0	0	0	0	0	1	0	0	0	0	0	0	0	0	0	0	0	1	0	0	0	0	0	0	0	0
OPU_1258	Coprobacter sp. 2	Bacteria;Bacteroidetes;Bacteroidia;Bacteroidales;Porphyromonadaceae;Coprobacter;Coprobacter sp. 2	10	0	0	0	0	0	0	0	0	0	0	0	0	0	0	0	4	0	0	0	0	0	0	0	0	0	0	0	0	0	0	0	1	0	0	0	0	0	0	0	0	0	0	0	0	0	0
OPU_913	Novosphingobium sp. 2	Bacteria;Proteobacteria;Alphaproteobacteria;Sphingomonadales;Sphingomonadaceae;Novosphingobium;Novosphingobium sp. 2	10	0	0	0	0	0	0	0	0	0	0	0	0	0	0	0	0	0	0	0	0	0	0	0	0	0	0	0	0	0	0	0	0	0	0	0	0	0	0	0	0	0	0	0	0	0	0
OPU_746	Sutterella sp. 7	Bacteria;Proteobacteria;Betaproteobacteria;Burkholderiales;Alcaligenaceae;Sutterella;Sutterella sp. 7	10	0	0	0	0	0	0	0	0	0	0	0	0	0	0	0	0	0	0	0	0	0	0	0	0	0	0	0	0	0	0	0	0	0	0	0	0	0	0	0	0	0	0	0	0	0	0
OPU_551	Bacteroides sp. 25	Bacteria;Bacteroidetes;Bacteroidia;Bacteroidales;Bacteroidaceae;Bacteroides;Bacteroides sp. 25	9	0	0	0	0	0	0	0	0	0	0	0	0	0	0	0	0	0	0	0	0	0	0	0	0	0	0	0	0	0	0	0	0	1	0	0	0	0	0	0	0	0	0	0	0	0	0
OPU_134	Eubacterium sp. 1	Bacteria;Firmicutes;Clostridia;Clostridiales;Eubacteriaceae;Eubacterium;Eubacterium sp. 1	9	0	0	0	0	0	0	0	0	0	0	0	0	0	0	0	0	0	0	0	0	0	0	0	0	0	0	0	0	0	0	0	0	0	0	0	0	0	0	0	0	0	0	0	0	0	0
OPU_943	Gordonia sp.	Bacteria;Actinobacteria;Actinobacteria;Corynebacteriales;Nocardiaceae; Gordonia;Gordonia sp.	9	0	0	0	0	0	0	0	0	0	0	1	0	0	0	0	0	0	0	0	0	0	0	0	0	0	0	0	0	0	0	0	0	0	0	0	0	0	0	0	0	0	0	0	0	0	1
OPU_170	Lachnospira sp. 1	Bacteria;Firmicutes;Clostridia;Clostridiales;Lachnospiraceae;Lachnospira;Lachnospira sp. 1	9	0	0	0	0	0	0	0	0	0	0	0	0	0	0	0	0	0	0	0	0	0	0	0	0	0	1	0	0	0	1	0	0	0	0	0	0	0	0	1	0	0	0	0	0	0	0
OPU_575	Parabacteroides sp. 3	Bacteria;Bacteroidetes;Bacteroidia;Bacteroidales;Porphyromonadaceae;Parabacteroides;Parabacteroides sp. 3	9	0	0	0	1	0	0	0	0	0	0	0	0	0	0	0	0	0	0	0	0	0	0	0	0	0	0	0	0	0	0	0	0	0	0	1	0	0	2	0	0	0	0	0	0	0	0
OPU_149	Pseudobutyrivibrio sp. 2	Bacteria;Firmicutes;Clostridia;Clostridiales;Lachnospiraceae;Pseudobutyrivibrio;Pseudobutyrivibrio sp. 2	9	0	0	1	0	2	0	0	0	0	0	0	0	0	0	0	0	0	0	0	0	0	0	0	0	0	0	0	0	0	0	0	0	0	0	0	0	0	0	0	0	0	0	6	0	0	0
OPU_1225	Roseburia sp. 20	Bacteria;Firmicutes;Clostridia;Clostridiales;Lachnospiraceae;Roseburia;Roseburia sp. 20	9	0	0	0	0	0	0	0	0	0	0	0	0	0	0	0	0	0	0	0	0	1	0	0	0	0	0	0	0	0	0	0	0	0	0	0	0	0	0	0	0	0	0	0	0	0	0
OPU_751	Sutterella sp. 10	Bacteria;Proteobacteria;Betaproteobacteria;Burkholderiales;Alcaligenaceae;Sutterella;Sutterella sp. 10	9	0	0	0	0	4	0	0	0	0	0	2	0	0	0	0	0	0	2	0	0	0	0	0	0	0	1	0	0	0	0	0	0	0	0	0	0	0	0	0	0	0	0	0	0	0	0
OPU_165	Eubacterium sp. 3	Bacteria;Firmicutes;Clostridia;Clostridiales;Eubacteriaceae;Eubacterium;Eubacterium sp. 3	8	0	0	0	0	1	0	0	0	0	0	0	0	0	0	0	0	0	0	0	0	0	0	1	0	1	0	0	0	0	0	0	0	0	0	0	0	0	0	0	0	0	0	0	0	1	0
OPU_763	Acidovorax sp.	Bacteria;Proteobacteria;Betaproteobacteria;Burkholderiales;Comamonadaceae;Acidovorax;Acidovorax sp.	8	0	0	0	0	0	0	0	0	0	0	8	0	0	0	0	0	0	0	0	0	0	0	0	0	0	0	0	0	0	0	0	0	0	0	0	0	0	0	0	0	0	0	0	0	0	0
OPU_326	Anaerotruncus sp. 2	Bacteria;Firmicutes;Clostridia;Clostridiales;Ruminococcaceae;Anaerotruncus;Anaerotruncus sp. 2	8	0	0	0	0	0	0	0	0	0	0	1	0	0	0	0	0	0	1	0	0	0	0	0	0	0	0	0	0	0	0	0	0	0	0	0	0	0	0	0	0	0	0	0	0	0	0
OPU_509	Bacteroides sp. 11	Bacteria;Bacteroidetes;Bacteroidia;Bacteroidales;Bacteroidaceae;Bacteroides;Bacteroides sp. 11	8	0	0	0	0	0	0	0	0	0	0	0	0	0	0	0	0	0	0	0	0	0	0	0	0	0	0	0	0	0	0	0	0	0	0	0	0	0	0	0	0	0	0	0	0	0	0
OPU_671	Hydrotalea sp.	Bacteria;Bacteroidetes;Sphingobacteriia;Sphingobacteriales;Chitinophagaceae; Hydrotalea;Hydrotalea sp.	8	0	0	0	0	0	0	0	0	0	0	0	0	0	0	0	0	0	0	0	0	0	0	0	0	0	0	0	0	0	0	0	0	0	0	0	0	0	0	0	0	0	0	0	0	0	0
OPU_1228	Roseburia sp. 21	Bacteria;Firmicutes;Clostridia;Clostridiales;Lachnospiraceae;Roseburia;Roseburia sp. 21	8	0	0	0	0	0	0	0	0	0	0	0	0	0	0	0	0	0	0	0	0	0	0	0	0	0	0	0	0	0	0	0	0	0	0	0	0	0	0	0	0	0	0	0	0	0	0
OPU_258	Terrisporobacter sp. 2	Bacteria;Firmicutes;Clostridia;Clostridiales;Clostridiaceae;Terrisporobacter;Terrisporobacter sp. 2	8	0	0	0	0	7	0	0	0	0	0	0	0	0	0	0	0	0	0	0	0	0	0	0	0	0	0	0	0	0	0	0	0	0	0	0	0	0	0	0	0	0	0	0	0	0	0
OPU_324	Anaerotruncus sp. 1	Bacteria;Firmicutes;Clostridia;Clostridiales;Ruminococcaceae;Anaerotruncus;Anaerotruncus sp. 1	7	0	0	0	0	0	0	0	0	0	0	0	0	0	0	0	0	0	0	0	0	0	0	0	0	0	0	0	0	0	0	0	0	0	0	0	0	0	0	0	0	0	0	0	0	0	2
OPU_066	Blautia sp. 17	Bacteria;Firmicutes;Clostridia;Unclassified Clostridiales;Unclassified family;Blautia;Blautia sp. 17	7	0	0	0	0	0	0	0	0	0	0	0	0	0	0	0	0	0	0	0	0	0	0	0	0	0	0	0	0	0	0	0	0	0	0	0	0	0	0	0	0	0	0	0	0	0	0
OPU_015	Coprococcus sp. 5	Bacteria;Firmicutes;Clostridia;Clostridiales;Lachnospiraceae;Coprococcus;Coprococcus sp. 5	7	0	0	0	0	0	0	0	0	0	0	0	0	0	0	0	0	0	0	0	0	0	0	0	0	0	0	0	0	0	0	0	0	0	0	0	0	0	0	0	0	0	0	0	0	0	0
OPU_1130	Deinococcus sp. 2	Bacteria;Deinococcus-Thermus;Deinococci;Deinococcales;Deinococcaceae;Deinococcus;Deinococcus sp. 2	7	0	0	2	0	0	0	0	0	0	0	0	0	0	0	0	0	0	0	0	0	0	0	0	0	0	0	0	0	0	0	0	0	0	0	0	0	0	0	0	0	0	0	0	0	0	5
OPU_312	Ruminococcus sp. 4	Bacteria;Firmicutes;Clostridia;Clostridiales;Ruminococcaceae;Ruminococcus;Ruminococcus sp. 4	7	0	0	0	0	0	0	0	0	0	0	0	0	0	0	0	0	0	0	0	0	0	0	0	0	0	0	0	5	0	0	0	0	0	0	0	0	0	0	0	0	0	0	0	0	0	0
OPU_710	Haemophilus sp. 2	Bacteria;Proteobacteria;Gammaproteobacteria;Pasteurellales;Pasteurellaceae;Haemophilus;Haemophilus sp. 2	6	0	0	0	0	0	0	1	0	0	0	0	0	0	0	0	0	0	0	0	0	0	0	0	0	0	0	0	0	0	0	0	0	0	0	0	0	0	0	5	0	0	0	0	0	0	0
OPU_176	Hespellia sp.	Bacteria;Firmicutes;Clostridia;Clostridiales;Lachnospiraceae;Hespellia;Hespellia sp.	6	0	0	0	0	0	0	0	0	0	0	0	0	0	0	0	0	0	0	0	0	0	0	0	0	0	0	0	0	0	0	0	0	0	0	0	0	0	0	0	0	0	0	0	0	0	0
OPU_338	Ruminococcus sp. 7	Bacteria;Firmicutes;Clostridia;Clostridiales;Ruminococcaceae;Ruminococcus;Ruminococcus sp. 7	6	0	0	0	0	0	0	0	0	0	0	0	0	0	0	0	0	0	0	0	0	0	0	0	0	0	0	0	5	0	0	0	1	0	0	0	0	0	0	0	0	0	0	0	0	0	0
OPU_903	Sphingomonas sp. 3	Bacteria;Proteobacteria;Alphaproteobacteria;Sphingomonadales;Sphingomonadaceae;Sphingomonas;Sphingomonas sp. 3	6	0	0	0	0	0	0	0	0	0	0	0	0	0	0	0	0	0	0	0	0	1	0	0	0	0	0	0	0	0	0	0	0	0	0	0	0	0	0	0	0	0	0	0	0	0	0
OPU_743	Sutterella sp. 4	Bacteria;Proteobacteria;Betaproteobacteria;Burkholderiales;Alcaligenaceae;Sutterella;Sutterella sp. 4	6	0	0	0	0	0	0	0	0	0	0	0	0	0	0	0	0	1	0	0	0	0	0	0	0	0	0	0	0	0	0	0	0	0	1	0	0	0	0	0	0	0	0	0	0	0	0
OPU_1260	Aquabacterium sp.	Bacteria;Proteobacteria;Betaproteobacteria;Burkholderiales;Comamonadaceae;Aquabacterium;Aquabacterium sp.	5	0	0	0	0	0	0	0	0	0	0	0	0	0	0	0	0	0	0	0	0	0	0	0	0	0	0	0	0	0	0	0	0	0	0	0	0	0	0	0	0	0	0	0	0	0	0
OPU_684	Enterobacter sp. 2	Bacteria;Proteobacteria;Gammaproteobacteria;Enterobacteriales;Enterobacteriaceae;Enterobacter;Enterobacter sp. 2	5	0	0	0	0	0	0	0	0	0	0	0	0	0	1	0	0	0	0	0	0	0	0	0	0	0	1	0	0	0	0	0	0	0	0	0	0	0	0	0	0	0	0	0	0	0	0
OPU_321	Hydrogenoanaerobacterium sp. 1	Bacteria;Firmicutes;Clostridia;Clostridiales;Ruminococcaceae;Hydrogenoanaerobacterium;Hydrogenoanaerobacterium sp. 1	5	0	0	0	0	0	1	0	0	0	0	0	0	0	0	0	0	0	0	0	0	0	0	0	0	0	0	0	0	0	0	0	0	0	0	0	0	0	0	0	0	0	0	0	0	0	0
OPU_961	Nocardioides sp. 4	Bacteria;Actinobacteria;Actinobacteria;Actinomycetales;Propionibacterineae;Nocardioides;Nocardioides sp. 4	5	0	0	0	0	0	0	0	0	0	0	0	0	0	0	0	0	0	0	0	0	0	0	0	0	0	0	0	0	0	0	0	0	0	0	0	0	0	0	0	0	0	0	0	0	0	0
OPU_024	Oribacterium sp.	Bacteria;Firmicutes;Clostridia;Clostridiales;Lachnospiraceae;Oribacterium;Oribacterium sp.	5	0	0	0	0	0	0	0	0	0	0	0	0	0	0	0	0	0	0	0	0	0	0	0	0	0	0	0	0	0	0	0	0	0	0	0	0	0	0	0	0	0	0	0	0	0	0
OPU_596	Parabacteroides sp. 14	Bacteria;Bacteroidetes;Bacteroidia;Bacteroidales;Porphyromonadaceae;Parabacteroides;Parabacteroides sp. 14	5	0	0	0	0	0	0	0	0	0	0	0	0	0	0	0	0	0	0	0	0	0	0	0	0	0	0	0	0	0	0	2	0	0	0	0	0	0	0	0	0	0	0	0	0	0	0
OPU_954	Pseudonocardia sp.	Bacteria;Actinobacteria;Actinobacteria;Actinomycetales;Pseudonocardineae;Pseudonocardia;Pseudonocardia sp.	5	0	0	0	0	0	0	0	0	0	0	1	0	0	0	0	0	0	0	0	0	0	0	1	0	0	0	0	0	0	0	0	0	0	0	0	0	0	0	0	0	0	0	0	0	0	0
OPU_250	Romboutsia sp.	Bacteria;Firmicutes;Clostridia;Clostridiales;Clostridiaceae;Romboutsia;Romboutsia sp.	5	0	0	0	0	0	0	0	0	0	0	0	0	1	0	0	0	0	0	0	0	0	0	0	0	0	0	0	0	0	0	0	0	0	0	0	0	1	0	0	0	0	0	0	0	0	0
OPU_825	Sulfuricaulis sp.	Bacteria;Proteobacteria;Gammaproteobacteria;Acidiferrobacterales; Acidiferrobacterceae;Sulfuricaulis;Sulfuricaulis sp.	5	0	0	0	0	0	0	0	0	0	0	0	0	0	0	0	0	0	0	0	0	0	0	0	0	0	0	0	0	0	0	0	0	0	0	0	0	0	0	0	0	0	0	0	0	0	0
OPU_167	Eubacterium sp. 5	Bacteria;Firmicutes;Clostridia;Clostridiales;Eubacteriaceae;Eubacterium;Eubacterium sp. 5	4	0	0	0	0	1	0	0	0	0	0	0	0	0	0	0	0	0	0	0	0	0	0	0	0	0	0	0	0	0	0	0	0	0	0	0	0	0	0	0	0	0	0	0	0	0	0
OPU_981	Arthrobacter sp.	Bacteria;Actinobacteria;Actinobacteria;Micrococcales;Micrococcaceae;Arthrobacter;Arthrobacter sp.	4	0	0	0	0	0	0	0	0	0	0	0	0	0	0	0	0	0	0	0	0	0	0	0	0	0	0	0	0	0	0	0	0	0	0	0	0	0	0	0	0	0	0	0	0	0	0
OPU_519	Bacteroides sp. 12	Bacteria;Bacteroidetes;Bacteroidia;Bacteroidales;Bacteroidaceae;Bacteroides;Bacteroides sp. 12	4	0	0	0	0	0	0	0	0	0	0	0	0	0	0	0	0	0	0	0	0	0	0	0	0	0	0	0	0	0	0	0	0	0	0	0	0	0	0	0	0	0	0	0	0	0	0
OPU_524	Bacteroides sp. 13	Bacteria;Bacteroidetes;Bacteroidia;Bacteroidales;Bacteroidaceae;Bacteroides;Bacteroides sp. 13	4	0	0	0	0	0	1	0	0	0	0	0	0	0	0	0	0	0	0	0	0	2	0	0	0	0	0	0	0	0	0	0	0	0	0	0	0	0	0	0	0	0	0	0	0	0	0
OPU_604	Barnesiella sp. 2	Bacteria;Bacteroidetes;Bacteroidia;Bacteroidales;Porphyromonadaceae;Barnesiella;Barnesiella sp. 2	4	0	0	0	0	0	0	0	0	0	0	0	0	0	0	0	0	0	0	0	0	0	1	0	0	0	0	0	0	0	0	0	0	0	0	0	0	0	1	0	0	0	0	0	0	0	0
OPU_051	Blautia sp. 4	Bacteria;Firmicutes;Clostridia;Unclassified Clostridiales;Unclassified family;Blautia;Blautia sp. 4	4	0	0	0	0	0	0	0	0	0	0	0	0	0	0	0	0	0	0	0	0	0	0	0	0	0	0	0	0	3	0	0	0	0	0	0	0	0	0	0	0	0	0	0	0	0	0
OPU_060	Blautia sp. 11	Bacteria;Firmicutes;Clostridia;Unclassified Clostridiales;Unclassified family;Blautia;Blautia sp. 11	4	0	0	0	0	0	0	0	0	0	0	0	0	0	0	0	0	0	0	0	0	0	0	0	0	0	0	0	0	0	0	0	0	0	0	0	0	0	0	0	0	0	0	0	0	0	1
OPU_080	Blautia sp. 27	Bacteria;Firmicutes;Clostridia;Unclassified Clostridiales;Unclassified family;Blautia;Blautia sp. 27	4	0	0	0	0	0	0	0	0	0	0	0	0	0	0	0	0	0	0	0	0	0	0	0	0	0	0	0	0	0	0	0	0	0	0	0	0	0	0	0	0	0	0	0	0	0	0
OPU_202	Clostridium sp. 5	Bacteria;Firmicutes;Clostridia;Clostridiales;Clostridiaceae;Clostridium;Clostridium sp. 5	4	0	0	0	0	0	0	0	0	0	0	0	0	0	0	0	0	0	0	0	0	0	0	0	0	0	0	0	0	0	0	0	0	0	0	0	0	0	0	0	0	0	0	0	0	0	0
OPU_208	Clostridium sp. 7	Bacteria;Firmicutes;Clostridia;Clostridiales;Clostridiaceae;Clostridium;Clostridium sp. 7	4	0	0	0	0	2	0	0	0	0	0	0	0	0	0	0	0	0	0	0	0	0	0	0	0	0	0	0	1	0	0	0	0	0	0	0	0	0	0	0	0	0	0	0	0	0	0
OPU_1139	Clostridium sp. 14	Bacteria;Firmicutes;Clostridia;Clostridiales;Clostridiaceae;Clostridium;Clostridium sp. 14	4	0	0	0	0	0	0	0	0	0	0	0	0	0	0	0	0	0	0	0	0	0	0	0	0	0	0	0	0	0	0	0	0	0	0	0	0	0	0	0	0	0	0	0	0	0	0
OPU_1189	Desulfovibrio sp. 1	Bacteria;Proteobacteria;Deltaproteobacteria;Desulfovibrionales;Desulfovibrionaceae;Desulfovibrio;Desulfovibrio sp. 1	4	0	0	0	0	0	0	0	0	0	0	0	0	0	0	0	0	0	0	0	0	0	0	0	0	0	0	0	0	0	0	0	0	0	0	0	0	0	0	0	0	0	0	0	0	0	0
OPU_141	Fusicatenibacter sp. 2	Bacteria;Firmicutes;Clostridia;Clostridiales;Clostridiaceae;Fusicatenibacter;Fusicatenibacter sp. 2	4	0	0	0	0	0	0	0	0	0	0	0	0	0	0	0	0	0	0	0	0	0	0	0	0	0	0	0	0	0	0	0	0	0	0	0	0	0	0	0	0	0	0	1	0	0	0
OPU_822	Lysobacter sp.	Bacteria;Proteobacteria;Gammaproteobacteria;Lysobacteriales;Lysobacteraceae;Lysobacter;Lysobacter sp.	4	3	0	0	0	0	0	0	0	0	0	0	0	0	0	0	0	0	0	0	0	0	0	0	0	0	0	0	0	0	0	0	0	0	0	0	0	0	0	0	0	0	0	0	0	0	0
OPU_971	Micrococcus sp.	Bacteria;Actinobacteria;Actinobacteria;Micrococcales;Micrococcaceae;Micrococcus;Micrococcus sp.	4	0	0	0	0	0	0	0	0	0	0	0	0	0	0	0	0	0	0	0	0	0	3	0	0	0	1	0	0	0	0	0	0	0	0	0	0	0	0	0	0	0	0	0	0	0	0
OPU_627	Odoribacter sp. 1	Bacteria;Bacteroidetes;Bacteroidia;Bacteroidales;Porphyromonadaceae;Odoribacter;Odoribacter sp. 1	4	0	0	0	0	0	0	0	0	0	0	0	0	0	0	0	0	0	0	0	0	0	0	0	0	0	0	0	0	0	0	0	0	0	0	0	0	0	0	0	0	0	0	0	0	0	0
OPU_628	Odoribacter sp. 2	Bacteria;Bacteroidetes;Bacteroidia;Bacteroidales;Porphyromonadaceae;Odoribacter;Odoribacter sp. 2	4	0	0	0	0	0	0	0	0	0	0	0	0	0	0	0	0	0	0	0	0	0	0	0	0	0	0	0	0	0	0	0	0	0	0	0	0	0	0	0	0	0	0	0	0	0	0
OPU_845	Pseudolabrys sp.	Bacteria;Proteobacteria;Alphaproteobacteria;Rhizobiales;Xanthobacteraceae; Pseudolabrys;Pseudolabrys sp.	4	0	0	0	0	0	0	0	0	0	0	0	0	0	0	0	0	0	1	2	0	0	0	0	0	0	0	0	0	0	0	0	0	0	0	0	0	0	0	0	0	0	0	0	0	0	0
OPU_841	Rhodopseudomonas sp.	Bacteria;Proteobacteria;Alphaproteobacteria;Rhizobiales;Bradyrhizobiaceae;Rhodopseudomonas;Rhodopseudomonas sp.	4	0	0	0	0	0	0	0	0	0	0	0	0	0	0	0	0	0	0	0	0	0	0	0	0	0	0	0	0	0	0	0	0	0	0	0	0	0	0	0	0	0	0	0	0	0	0
OPU_296	Ruminococcus sp. 2	Bacteria;Firmicutes;Clostridia;Clostridiales;Ruminococcaceae;Ruminococcus;Ruminococcus sp. 2	4	0	0	0	0	0	0	0	0	0	0	0	0	0	0	0	0	0	0	0	0	0	0	0	0	0	2	0	0	0	0	0	0	0	0	0	0	0	0	0	0	0	1	0	0	0	0
OPU_904	Sphingomonas sp. 4	Bacteria;Proteobacteria;Alphaproteobacteria;Sphingomonadales;Sphingomonadaceae;Sphingomonas;Sphingomonas sp. 4	4	0	0	0	0	0	0	0	0	0	0	0	0	0	0	0	0	0	0	0	0	0	0	0	0	0	0	0	0	0	0	0	0	0	0	0	0	0	0	0	0	0	0	0	1	0	0
OPU_906	Sphingomonas sp. 6	Bacteria;Proteobacteria;Alphaproteobacteria;Sphingomonadales;Sphingomonadaceae;Sphingomonas;Sphingomonas sp. 6	4	1	0	0	0	0	0	0	0	0	0	0	0	0	0	0	0	0	0	0	0	0	0	0	0	0	0	0	0	0	0	0	0	0	0	0	0	3	0	0	0	0	0	0	0	0	0
OPU_876	Amaricoccus sp. 1	Bacteria;Proteobacteria;Alphaproteobacteria;Rhodobacterales;Rhodobacteraceae;Amaricoccus;Amaricoccus sp. 1	3	0	0	0	0	0	0	0	0	0	0	0	0	0	0	0	0	0	0	0	0	1	1	0	0	0	0	0	0	0	0	0	0	0	0	1	0	0	0	0	0	0	0	0	0	0	0
OPU_782	Azonexus sp.	Bacteria;Proteobacteria;Betaproteobacteria;Rhodocyclales;Rhodocyclaceae;Azonexus;Azonexus sp.	3	0	0	0	0	0	0	0	0	0	0	0	0	0	0	0	0	0	0	0	0	0	0	0	3	0	0	0	0	0	0	0	0	0	0	0	0	0	0	0	0	0	0	0	0	0	0
OPU_504	Bacteroides sp. 10	Bacteria;Bacteroidetes;Bacteroidia;Bacteroidales;Bacteroidaceae;Bacteroides;Bacteroides sp. 10	3	0	0	0	0	0	0	0	0	0	0	0	0	0	0	0	0	0	0	0	0	0	0	0	0	0	0	0	0	0	0	0	0	0	0	0	0	0	0	0	0	0	0	0	0	0	0
OPU_540	Bacteroides sp. 19	Bacteria;Bacteroidetes;Bacteroidia;Bacteroidales;Bacteroidaceae;Bacteroides;Bacteroides sp. 19	3	1	0	0	0	0	0	0	0	0	0	0	0	0	0	0	0	0	0	0	0	0	0	0	0	0	0	0	0	0	0	0	0	0	0	0	0	0	0	0	0	0	0	0	0	0	0
OPU_1193	Bilophila sp.	Bacteria;Proteobacteria;Deltaproteobacteria;Desulfovibrionales;Desulfovibrionaceae;Bilophila;Bilophila sp.	3	0	0	0	0	0	0	0	0	0	1	0	0	0	0	0	0	0	0	0	1	0	0	0	0	0	0	0	0	0	0	0	0	0	0	0	0	1	0	0	0	0	0	0	0	0	0
OPU_054	Blautia sp. 7	Bacteria;Firmicutes;Clostridia;Unclassified Clostridiales;Unclassified family;Blautia;Blautia sp. 7	3	0	0	0	0	0	0	0	0	0	0	0	0	0	0	0	0	0	0	0	0	0	0	0	0	0	0	0	0	0	0	0	0	0	0	0	0	0	0	0	0	0	0	0	0	0	0
OPU_073	Blautia sp. 23	Bacteria;Firmicutes;Clostridia;Unclassified Clostridiales;Unclassified family;Blautia;Blautia sp. 23	3	0	0	0	0	0	0	0	0	0	0	0	0	0	0	0	0	0	0	0	0	0	0	0	0	1	0	0	0	0	0	0	0	0	0	0	0	0	0	0	0	0	0	0	0	0	0
OPU_074	Blautia sp. 24	Bacteria;Firmicutes;Clostridia;Unclassified Clostridiales;Unclassified family;Blautia;Blautia sp. 24	3	0	0	0	0	0	0	0	0	0	0	0	0	0	0	0	0	0	0	0	0	0	1	0	0	0	0	0	0	0	0	0	0	0	0	0	0	0	0	0	0	0	0	0	0	0	0
OPU_033	Clostridium sp. 1	Bacteria;Firmicutes;Clostridia;Clostridiales;Clostridiaceae;Clostridium;Clostridium sp. 1	3	0	0	0	0	0	0	0	0	0	0	0	0	0	0	0	0	0	0	0	0	0	0	0	0	0	0	0	0	0	0	0	0	0	0	0	0	0	0	0	0	0	0	3	0	0	0
OPU_1019	Collinsella sp. 2	Bacteria;Actinobacteria;Coriobacteriia;Coriobacteriales;Coriobacteriaceae;Collinsella;Collinsella sp. 2	3	0	0	0	0	0	0	0	0	0	0	0	0	0	0	0	0	0	0	0	0	0	0	0	0	0	2	0	0	0	0	0	0	0	0	0	0	0	0	0	0	0	0	0	0	1	0
OPU_1129	Deinococcus sp. 1	Bacteria;Deinococcus-Thermus;Deinococci;Deinococcales;Deinococcaceae;Deinococcus;Deinococcus sp. 1	3	0	0	0	0	0	0	0	0	0	0	0	0	0	0	0	0	0	0	0	0	0	3	0	0	0	0	0	0	0	0	0	0	0	0	0	0	0	0	0	0	0	0	0	0	0	0
OPU_653	Empedobacter sp.	Bacteria;Bacteroidetes;Flavobacteriia;Flavobacteriales;Flavobacteriaceae;Empedobacter;Empedobacter sp.	3	0	0	0	0	0	0	0	0	0	0	2	0	0	0	0	0	0	0	0	0	0	0	0	0	0	0	0	0	0	0	0	0	0	0	0	0	0	0	0	0	0	0	0	0	0	0
OPU_1227	Eubacterium sp. 5	Bacteria;Firmicutes;Clostridia;Clostridiales;Eubacteriaceae;Eubacterium;Eubacterium sp. 5	3	0	0	0	0	0	0	0	0	0	0	0	0	0	0	0	0	0	0	0	3	0	0	0	0	0	0	0	0	0	0	0	0	0	0	0	0	0	0	0	0	0	0	0	0	0	0
OPU_384	Faecalibacterium sp. 4	Bacteria;Firmicutes;Clostridia;Clostridiales;Ruminococcaceae;Faecalibacterium;Faecalibacterium sp. 4	3	0	0	0	0	0	0	0	0	0	0	0	0	0	0	0	0	0	1	0	0	0	0	0	1	0	0	0	0	0	0	0	0	0	0	0	0	0	0	0	0	0	0	0	0	0	0
OPU_647	Flavobacterium sp. 1	Bacteria;Bacteroidetes;Flavobacteriia;Flavobacteriales;Flavobacteriaceae;Flavobacterium;Flavobacterium sp. 1	3	0	0	0	0	0	0	0	0	0	0	3	0	0	0	0	0	0	0	0	0	0	0	0	0	0	0	0	0	0	0	0	0	0	0	0	0	0	0	0	0	0	0	0	0	0	0
OPU_648	Flavobacterium sp. 2	Bacteria;Bacteroidetes;Flavobacteriia;Flavobacteriales;Flavobacteriaceae;Flavobacterium;Flavobacterium sp. 2	3	0	0	0	0	0	0	0	0	0	0	0	0	0	0	0	0	0	0	0	0	0	0	0	0	0	0	0	0	0	0	0	0	0	0	0	0	0	0	0	0	0	0	0	0	0	0
OPU_1175	Fusobacterium sp. 4	Bacteria;Fusobacteria;Fusobacteriia;Fusobacteriales;Fusobacteriaceae;Fusobacterium;Fusobacterium sp. 4	3	0	0	0	0	0	0	0	0	0	0	0	0	0	0	0	0	0	0	0	0	0	3	0	0	0	0	0	0	0	0	0	0	0	0	0	0	0	0	0	0	0	0	0	0	0	0
OPU_254	Intestinibacter sp. 1	Bacteria;Firmicutes;Clostridia;Clostridiales;Clostridiaceae;Intestinibacter;Intestinibacter sp. 1	3	0	0	0	0	0	0	0	0	0	0	0	0	0	0	0	0	0	0	0	0	0	0	0	0	0	1	0	0	0	0	0	0	0	0	0	0	0	0	0	0	0	0	0	1	0	0
OPU_171	Lachnospira sp. 2	Bacteria;Firmicutes;Clostridia;Clostridiales;Lachnospiraceae;Lachnospira;Lachnospira sp. 2	3	0	0	0	0	0	0	0	0	0	0	0	0	0	0	0	0	0	0	0	0	0	0	0	0	0	0	0	0	0	0	0	0	0	0	0	0	0	0	0	0	0	0	0	0	0	0
OPU_929	Luteolibacter sp.	Bacteria;Verrucomicrobia;Verrucomicrobiae;Verrucomicrobiales;Verrucomicrobiaceae;Luteolibacter;Luteolibacter sp.	3	0	0	0	0	0	0	0	0	0	0	0	0	0	0	0	0	0	0	0	0	0	0	0	0	0	0	0	0	0	0	0	0	0	0	0	0	0	0	0	0	0	0	0	0	0	0
OPU_576	Parabacteroides sp. 4	Bacteria;Bacteroidetes;Bacteroidia;Bacteroidales;Porphyromonadaceae;Parabacteroides;Parabacteroides sp. 4	3	0	0	0	0	0	0	0	0	0	0	0	0	0	0	0	0	0	0	0	0	0	0	0	0	0	0	0	1	0	0	0	1	0	0	1	0	0	0	0	0	0	0	0	0	0	0
OPU_592	Parabacteroides sp. 11	Bacteria;Bacteroidetes;Bacteroidia;Bacteroidales;Porphyromonadaceae;Parabacteroides;Parabacteroides sp. 11	3	0	0	0	0	0	0	0	0	0	0	0	0	0	0	0	0	0	0	0	0	0	0	0	0	0	0	0	0	0	0	0	0	0	0	0	0	0	0	0	0	0	0	0	0	0	0
OPU_1039	Planomicrobium sp. 1	Bacteria;Firmicutes;Bacilli;Bacillales;Planococcaceae;Planomicrobium;Planomicrobium sp. 1	3	0	0	0	0	0	0	0	0	0	0	0	0	0	0	0	0	0	0	0	0	0	0	0	0	0	0	0	0	0	0	0	0	0	0	0	0	0	0	0	0	0	3	0	0	0	0
OPU_598	Porphyromonas sp.	Bacteria;Bacteroidetes;Bacteroidia;Bacteroidales;Porphyromonadaceae;Porphyromonas;Porphyromonas sp.	3	0	0	0	0	0	0	0	0	0	0	0	0	0	0	0	0	0	0	0	0	0	0	0	0	0	0	0	0	0	0	0	0	0	0	0	0	0	0	0	0	0	0	0	0	0	0
OPU_945	Rhodococcus sp.	Bacteria;Actinobacteria;Actinobacteria;Actinomycetales;Nocardiaceae;Rhodococcus;Rhodococcus sp.	3	0	0	0	0	0	0	0	0	0	0	0	0	0	0	0	0	0	0	0	0	0	0	0	0	0	0	0	0	0	0	0	0	0	0	0	0	0	0	0	0	0	0	0	0	0	0
OPU_1205	Roseburia sp. 8	Bacteria;Firmicutes;Clostridia;Clostridiales;Lachnospiraceae;Roseburia;Roseburia sp. 8	3	0	0	0	0	0	0	0	0	0	0	0	0	0	0	0	0	0	0	0	0	0	0	0	0	0	0	0	0	0	0	0	0	0	0	0	0	0	0	0	0	1	0	0	0	0	0
OPU_897	Sphingomonas sp. 1	Bacteria;Proteobacteria;Alphaproteobacteria;Sphingomonadales;Sphingomonadaceae;Sphingomonas;Sphingomonas sp. 1	3	0	0	0	0	0	0	0	0	0	0	0	0	0	0	0	0	0	1	1	0	0	0	1	0	0	0	0	0	0	0	0	0	0	0	0	0	0	0	0	0	0	0	0	0	0	0
OPU_898	Sphingomonas sp. 2	Bacteria;Proteobacteria;Alphaproteobacteria;Sphingomonadales;Sphingomonadaceae;Sphingomonas;Sphingomonas sp. 2	3	0	0	0	0	0	3	0	0	0	0	0	0	0	0	0	0	0	0	0	0	0	0	0	0	0	0	0	0	0	0	0	0	0	0	0	0	0	0	0	0	0	0	0	0	0	0
OPU_905	Sphingomonas sp. 5	Bacteria;Proteobacteria;Alphaproteobacteria;Sphingomonadales;Sphingomonadaceae;Sphingomonas;Sphingomonas sp. 5	3	0	0	0	0	0	0	0	0	0	0	0	0	0	0	0	2	0	0	0	0	0	0	0	0	0	0	0	0	0	0	0	0	0	0	0	0	0	0	0	0	0	0	0	0	0	1
OPU_835	Tianweitania sp.	Bacteria;Proteobacteria;Alphaproteobacteria;Rhizobiales;Phyllobacteriaceae; Tianweitania;Tianweitania sp.	3	0	0	0	0	0	0	0	0	0	0	0	0	0	0	0	0	0	0	0	0	0	0	0	0	0	0	0	0	0	0	0	0	0	0	0	0	0	0	0	0	0	1	0	0	0	0
OPU_163	Eubacterium sp. 1	Bacteria;Firmicutes;Clostridia;Clostridiales;Eubacteriaceae;Eubacterium;Eubacterium sp. 1	2	0	0	0	0	0	0	0	0	0	0	0	0	0	0	0	0	0	0	0	0	0	0	0	0	0	0	0	0	0	0	0	0	0	0	0	0	0	0	0	0	0	0	0	0	0	0
OPU_168	Eubacterium sp. 6	Bacteria;Firmicutes;Clostridia;Clostridiales;Eubacteriaceae;Eubacterium;Eubacterium sp. 6	2	0	0	0	0	0	0	0	0	0	0	0	0	0	0	0	0	0	0	0	0	0	0	0	0	0	0	0	0	0	0	0	0	0	0	0	0	0	0	0	0	0	0	0	0	0	0
OPU_530	Bacteroides sp. 16	Bacteria;Bacteroidetes;Bacteroidia;Bacteroidales;Bacteroidaceae;Bacteroides;Bacteroides sp. 16	2	0	0	0	0	0	0	0	0	0	0	0	0	0	0	0	0	0	0	0	0	0	0	0	0	0	0	0	0	0	0	0	0	0	0	0	0	0	0	0	0	0	0	0	0	0	0
OPU_605	Barnesiella sp. 3	Bacteria;Bacteroidetes;Bacteroidia;Bacteroidales;Porphyromonadaceae;Barnesiella;Barnesiella sp. 3	2	0	0	0	0	0	0	0	0	0	0	0	0	0	0	0	1	0	0	0	0	0	0	0	0	0	0	0	0	0	0	0	0	0	0	0	0	0	0	0	0	0	0	0	0	0	0
OPU_1006	Blastococcus sp.	Bacteria;Actinobacteria;Actinobacteria;Geodermatophilales;Geodermatophilaceae;Blastococcus;Blastococcus sp.	2	0	0	0	0	0	0	0	0	0	0	0	0	0	0	0	0	0	0	0	0	0	0	0	0	0	0	0	0	0	0	0	1	0	0	1	0	0	0	0	0	0	0	0	0	0	0
OPU_052	Blautia sp. 5	Bacteria;Firmicutes;Clostridia;Unclassified Clostridiales;Unclassified family;Blautia;Blautia sp. 5	2	0	0	0	0	0	0	0	0	0	0	0	0	0	0	0	0	0	0	0	0	1	0	0	0	0	0	0	0	0	0	0	0	0	0	0	0	0	0	0	0	0	0	0	0	0	0
OPU_055	Blautia sp. 8	Bacteria;Firmicutes;Clostridia;Unclassified Clostridiales;Unclassified family;Blautia;Blautia sp. 8	2	0	0	0	0	0	0	0	0	0	0	0	0	0	0	0	0	0	0	0	0	0	0	0	0	0	0	0	0	0	0	0	0	0	0	0	0	0	0	0	0	0	0	0	0	0	0
OPU_067	Blautia sp. 18	Bacteria;Firmicutes;Clostridia;Unclassified Clostridiales;Unclassified family;Blautia;Blautia sp. 18	2	0	0	0	0	0	0	0	0	0	0	0	0	0	0	0	0	0	0	0	0	0	0	0	0	0	0	0	0	0	0	0	0	0	0	0	0	0	0	0	0	0	0	0	0	0	0
OPU_618	Butyricimonas sp. 4	Bacteria;Bacteroidetes;Bacteroidia;Bacteroidales;Porphyromonadaceae;Butyricimonas;Butyricimonas sp. 4	2	0	0	0	0	0	0	0	0	0	0	0	0	0	0	0	0	0	0	0	0	0	0	0	0	0	0	0	0	0	0	0	0	0	0	0	0	0	0	0	0	0	1	0	0	0	0
OPU_619	Butyricimonas sp. 5	Bacteria;Bacteroidetes;Bacteroidia;Bacteroidales;Porphyromonadaceae;Butyricimonas;Butyricimonas sp. 5	2	0	0	0	0	0	0	0	0	0	0	0	0	0	0	0	0	0	0	0	0	0	0	0	0	0	0	0	0	0	0	0	0	0	0	0	0	0	0	0	0	0	0	0	0	0	0
OPU_1257	Butyricimonas sp. 7	Bacteria;Bacteroidetes;Bacteroidia;Bacteroidales;Porphyromonadaceae;Butyricimonas;Butyricimonas sp. 7	2	0	0	0	0	0	0	0	0	0	0	0	0	0	0	0	0	0	0	0	0	0	0	0	0	0	0	0	0	0	0	0	0	0	0	0	0	0	0	0	0	0	0	0	0	0	0
OPU_201	Butyrivibrio sp. 2	Bacteria;Firmicutes;Clostridia;Clostridiales;Lachnospiraceae;Butyrivibrio;Butyrivibrio sp. 2	2	0	0	0	0	0	0	0	0	0	0	0	0	0	0	0	0	0	0	0	0	0	0	0	0	0	0	0	0	0	0	0	0	0	0	0	0	0	0	0	0	0	0	0	0	0	0
OPU_200	Clostridium sp. 4	Bacteria;Firmicutes;Clostridia;Clostridiales;Clostridiaceae;Clostridium;Clostridium sp. 4	2	0	0	0	0	0	0	0	0	0	0	0	0	0	0	0	0	0	0	0	0	0	0	0	0	0	0	0	0	0	0	0	0	0	0	0	0	0	0	0	0	0	0	0	0	0	0
OPU_608	Coprobacter sp. 1	Bacteria;Bacteroidetes;Bacteroidia;Bacteroidales;Porphyromonadaceae;Coprobacter;Coprobacter sp. 1	2	0	0	0	0	0	0	0	0	0	0	0	0	0	0	0	0	0	0	0	0	0	0	0	0	0	0	0	0	0	0	0	0	0	0	0	0	0	0	0	0	0	0	0	0	0	0
OPU_013	Coprococcus sp. 3	Bacteria;Firmicutes;Clostridia;Clostridiales;Lachnospiraceae;Coprococcus;Coprococcus sp. 3	2	0	0	0	0	0	0	0	0	0	0	0	0	0	0	0	0	0	0	0	0	0	0	0	0	0	0	0	0	0	0	0	0	0	0	0	0	0	0	0	0	0	0	0	0	0	0
OPU_1131	Deinococcus sp. 3	Bacteria;Deinococcus-Thermus;Deinococci;Deinococcales;Deinococcaceae;Deinococcus;Deinococcus sp. 3	2	0	0	0	0	0	0	0	0	0	0	0	0	0	0	0	0	0	0	0	0	0	0	0	0	0	0	0	0	0	0	0	0	0	0	2	0	0	0	0	0	0	0	0	0	0	0
OPU_767	Diaphorobacter sp.	Bacteria;Proteobacteria;Betaproteobacteria;Burkholderiales;Comamonadaceae;Diaphorobacter;Diaphorobacter sp.	2	0	0	0	0	0	0	0	0	0	0	0	0	0	0	0	0	0	0	0	0	0	0	0	1	0	0	0	0	0	0	0	0	0	0	0	0	0	0	0	0	0	0	0	0	0	0
OPU_137	Eubacterium sp. 2	Bacteria;Firmicutes;Clostridia;Clostridiales;Eubacteriaceae;Eubacterium;Eubacterium sp. 2	2	0	0	0	0	0	0	0	0	0	0	0	0	0	0	0	0	0	0	0	0	0	0	0	0	0	1	0	0	0	0	0	0	0	0	0	0	0	0	0	0	0	0	0	0	0	0
OPU_666	Flavitalea sp.	Bacteria;Bacteroidetes;Sphingobacteriia;Sphingobacteriales;Chitinophagaceae;Flavitalea;Flavitalea sp.	2	0	0	0	0	0	0	0	0	0	0	0	0	0	0	0	0	0	0	0	0	0	0	0	0	0	0	0	0	0	0	0	0	0	0	0	0	0	0	0	0	0	0	0	1	0	0
OPU_649	Flavobacterium sp. 3	Bacteria;Bacteroidetes;Flavobacteriia;Flavobacteriales;Flavobacteriaceae;Capnocytophaga;Flavobacterium sp. 3	2	0	0	0	0	0	0	0	0	0	0	0	0	0	0	0	0	0	0	0	0	0	0	0	1	0	0	0	0	0	0	0	0	0	0	1	0	0	0	0	0	0	0	0	0	0	0
OPU_698	Hafnia sp.	Bacteria;Proteobacteria;Gammaproteobacteria;Enterobacteriales;Enterobacteriaceae;Serratia;Hafnia sp.	2	0	0	0	0	0	0	0	0	0	0	0	0	0	0	0	0	0	0	0	0	0	0	0	0	0	0	0	0	0	0	0	0	0	0	0	0	0	0	0	0	0	0	0	0	0	0
OPU_322	Hydrogenoanaerobacterium sp. 2	Bacteria;Firmicutes;Clostridia;Clostridiales;Ruminococcaceae;Hydrogenoanaerobacterium;Hydrogenoanaerobacterium sp. 2	2	0	0	0	0	0	0	0	0	0	0	0	0	0	0	0	0	0	0	0	0	0	0	0	0	0	0	0	0	0	0	0	0	0	0	0	0	0	0	0	0	0	0	0	0	0	0
OPU_255	Intestinibacter sp. 2	Bacteria;Firmicutes;Clostridia;Clostridiales;Clostridiaceae;Intestinibacter;Intestinibacter sp. 2	2	0	0	0	0	0	0	0	0	0	0	0	0	0	0	0	0	0	0	0	0	0	0	0	0	0	0	0	1	0	0	0	0	0	0	0	0	0	0	0	0	0	0	0	0	0	0
OPU_259	Intestinibacter sp. 4	Bacteria;Firmicutes;Clostridia;Clostridiales;Clostridiaceae;Intestinibacter;Intestinibacter sp. 4	2	0	0	0	0	0	0	0	0	0	0	0	0	0	0	0	0	0	0	0	0	0	0	0	0	0	0	0	0	0	0	0	0	0	0	0	0	0	0	0	0	0	0	0	0	0	0
OPU_823	Luteimonas sp.	Bacteria;Proteobacteria;Gammaproteobacteria;Lysobacteriales;Lysobacteraceae;Luteimonas;Luteimonas sp.	2	0	0	0	0	0	0	0	0	0	0	0	1	0	0	0	0	0	0	0	0	0	0	0	0	0	0	0	0	0	0	0	0	0	0	0	0	0	0	0	0	0	0	0	0	0	0
OPU_793	Massilia sp. 4	Bacteria;Proteobacteria;Betaproteobacteria;Burkholderiales;Oxalobacteraceae;Massilia;Massilia sp. 4	2	0	0	0	0	0	0	0	0	0	0	0	0	0	0	0	0	0	0	0	0	0	0	0	0	0	0	0	0	0	0	0	0	0	0	0	0	0	0	0	0	0	0	0	0	0	0
OPU_964	Naumannella sp.	Bacteria;Actinobacteria;Actinobacteria;Actinomycetales;Propionibacteriaceae;Naumannella;Naumannella sp.	2	0	0	0	0	0	0	0	0	0	0	0	0	0	0	0	0	0	0	0	0	0	0	0	0	0	0	0	0	0	0	0	0	0	0	0	0	0	0	0	0	0	0	0	0	0	1
OPU_807	Neisseria sp. 2	Bacteria;Proteobacteria;Betaproteobacteria;Neisseriales;Neisseriaceae;Neisseria;Neisseria sp. 2	2	0	0	0	0	0	0	0	0	0	0	0	0	0	0	0	0	0	0	0	0	0	0	0	0	0	1	1	0	0	0	0	0	0	0	0	0	0	0	0	0	0	0	0	0	0	0
OPU_574	Parabacteroides sp. 2	Bacteria;Bacteroidetes;Bacteroidia;Bacteroidales;Porphyromonadaceae;Parabacteroides;Parabacteroides sp. 2	2	0	0	0	0	0	0	0	0	0	0	0	0	0	0	0	0	0	0	0	0	0	0	0	0	0	0	0	0	0	0	0	0	0	0	0	0	0	0	0	0	0	0	0	0	0	1
OPU_578	Parabacteroides sp. 6	Bacteria;Bacteroidetes;Bacteroidia;Bacteroidales;Porphyromonadaceae;Parabacteroides;Parabacteroides sp. 6	2	0	0	0	0	0	0	0	0	0	0	0	0	0	0	0	0	0	0	0	0	0	0	0	0	0	0	0	0	0	0	0	0	0	0	0	0	0	0	0	0	0	0	0	0	0	0
OPU_595	Parabacteroides sp. 13	Bacteria;Bacteroidetes;Bacteroidia;Bacteroidales;Porphyromonadaceae;Parabacteroides;Parabacteroides sp. 13	2	0	0	0	0	0	0	0	0	0	0	0	0	0	0	0	0	0	0	0	0	0	0	0	0	0	0	0	0	0	0	0	0	0	0	0	0	0	0	0	0	0	0	0	0	0	0
OPU_287	Parvimonas sp.	Bacteria;Firmicutes;Clostridia;Unclassified Clostridiales;Unclassified family;Parvimonas;Parvimonas sp.	2	0	0	0	0	0	0	0	0	0	0	0	0	0	0	0	0	0	0	0	0	0	0	0	0	0	0	0	0	0	0	0	0	0	0	0	0	0	0	0	0	0	0	0	0	0	0
OPU_1041	Planomicrobium sp. 2	Bacteria;Firmicutes;Bacilli;Bacillales;Planococcaceae;Planomicrobium;Planomicrobium sp. 2	2	0	0	0	0	0	0	0	0	0	0	1	0	0	0	0	0	0	0	0	0	0	0	0	0	0	0	0	1	0	0	0	0	0	0	0	0	0	0	0	0	0	0	0	0	0	0
OPU_966	Propionibacterium sp.1	Bacteria;Actinobacteria;Actinobacteria;Propionibacteriales;Propionibacteriaceae;Propionibacterium;Propionibacterium sp.1	2	0	0	0	0	0	0	0	0	0	0	0	0	0	0	0	0	0	0	0	0	0	1	0	0	0	0	0	0	0	0	0	0	0	0	0	0	0	0	0	0	0	0	0	0	0	0
OPU_119	Ruminococcus sp. 1	Bacteria;Firmicutes;Clostridia;Clostridiales;Ruminococcaceae;Ruminococcus;Ruminococcus sp. 1	2	0	0	0	0	0	0	0	0	0	0	0	0	0	0	0	0	0	0	0	0	0	0	0	0	0	0	0	0	0	0	0	0	0	0	0	0	0	0	0	0	0	0	0	0	0	0
OPU_1026	Solirubrobacter sp.	Bacteria;Actinobacteria;Thermoleophilia;Solirubrobacterales;Solirubrobacteraceae;Solirubrobacter;Solirubrobacter sp.	2	0	0	0	0	0	0	0	0	0	0	0	0	0	0	0	0	0	0	0	0	0	0	0	0	0	0	0	0	0	0	0	0	0	0	1	0	0	0	0	0	0	0	0	0	0	0
OPU_1106	Streptococcus sp. 4	Bacteria;Firmicutes;Bacilli;Lactobacillales;Streptococcaceae;Streptococcus;Streptococcus sp. 4	2	0	0	0	0	0	0	0	0	0	0	0	0	0	0	0	0	0	0	0	0	0	0	0	0	0	0	0	0	0	0	0	0	0	0	0	0	0	0	2	0	0	0	0	0	0	0
OPU_355	Subdoligranulum sp. 1	Bacteria;Firmicutes;Clostridia;Clostridiales;Ruminococcaceae;Subdoligranulum;Subdoligranulum sp. 1	2	0	0	0	0	0	0	0	0	0	0	0	0	0	0	0	0	0	0	0	0	0	0	0	0	0	0	0	0	0	0	0	0	0	0	0	0	0	0	0	0	0	0	0	0	0	0
OPU_356	Subdoligranulum sp. 2	Bacteria;Firmicutes;Clostridia;Clostridiales;Ruminococcaceae;Subdoligranulum;Subdoligranulum sp. 2	2	0	0	0	0	0	0	0	0	0	0	0	0	0	0	0	0	0	0	0	0	0	0	0	0	0	0	0	0	0	0	0	0	0	0	0	0	0	0	0	0	0	0	1	0	0	0
OPU_819	Thermomonas sp.	Bacteria;Proteobacteria;Gammaproteobacteria;Lysobacteriales;Lysobacteraceae;Thermomonas;Thermomonas sp.	2	0	0	0	0	0	0	0	0	0	0	0	0	0	0	0	0	0	0	0	0	0	0	0	0	0	0	0	0	0	0	0	0	0	0	0	0	0	0	0	0	0	0	0	0	0	0
OPU_732	Acinetobacter sp. 1	Bacteria;Proteobacteria;Gammaproteobacteria;Pseudomonadales;Moraxellaceae;Acinetobacter;Acinetobacter sp. 1	1	0	0	0	0	0	0	0	0	0	0	0	0	0	0	0	0	0	0	0	0	0	0	0	0	0	0	0	0	0	0	0	0	0	0	0	0	0	0	0	0	0	0	0	0	0	0
OPU_735	Acinetobacter sp. 2	Bacteria;Proteobacteria;Gammaproteobacteria;Pseudomonadales;Moraxellaceae;Acinetobacter;Acinetobacter sp. 2	1	0	0	0	0	0	0	0	0	0	0	0	0	0	0	0	1	0	0	0	0	0	0	0	0	0	0	0	0	0	0	0	0	0	0	0	0	0	0	0	0	0	0	0	0	0	0
OPU_986	Actinomyces sp.	Bacteria;Actinobacteria;Actinobacteria;Actinomycetales;Actinomycetaceae;Actinomyces;Actinomyces sp.	1	0	0	0	0	0	0	0	0	0	0	0	0	0	0	0	0	0	0	0	0	0	0	0	0	0	0	0	0	0	0	0	0	0	0	0	0	0	0	0	0	0	0	0	0	0	0
OPU_736	Alkanindiges sp.	Bacteria;Proteobacteria;Gammaproteobacteria;Pseudomonadales;Moraxellaceae;Acinetobacter;Alkanindiges sp.	1	0	0	0	0	0	0	0	0	0	0	0	0	0	0	0	0	0	0	0	0	0	0	0	0	0	0	0	0	0	0	0	0	0	0	0	0	0	0	0	0	0	0	0	0	0	0
OPU_912	Altererythrobacter sp.	Bacteria;Proteobacteria;Alphaproteobacteria;Sphingomonadales;Erythrobacterceae;Altererythrobacter;Altererythrobacter sp.	1	0	0	0	0	0	0	0	0	0	0	0	1	0	0	0	0	0	0	0	0	0	0	0	0	0	0	0	0	0	0	0	0	0	0	0	0	0	0	0	0	0	0	0	0	0	0
OPU_877	Amaricoccus sp. 2	Bacteria;Proteobacteria;Alphaproteobacteria;Rhodobacterales;Rhodobacteraceae;Amaricoccus;Amaricoccus sp. 2	1	0	0	0	0	0	0	0	0	0	0	0	0	0	0	0	0	0	0	0	0	0	1	0	0	0	0	0	0	0	0	0	0	0	0	0	0	0	0	0	0	0	0	0	0	0	0
OPU_878	Amaricoccus sp. 3	Bacteria;Proteobacteria;Alphaproteobacteria;Rhodobacterales;Rhodobacteraceae;Amaricoccus;Amaricoccus sp. 3	1	0	0	0	0	0	0	0	0	0	0	0	0	0	0	0	0	0	0	0	0	0	0	0	0	0	0	0	0	1	0	0	0	0	0	0	0	0	0	0	0	0	0	0	0	0	0
OPU_893	Asticcacaulis sp.	Bacteria;Proteobacteria;Alphaproteobacteria;Caulobacterales;Caulobacteraceae;Asticcacaulis;Asticcacaulis sp.	1	0	0	0	0	0	0	0	0	0	0	0	0	0	0	0	0	0	0	0	0	0	0	0	0	0	0	0	0	0	0	0	0	0	0	0	0	0	0	0	0	0	0	0	0	0	0
OPU_1023	Atopobium sp.	Bacteria;Actinobacteria;Coriobacteriia;Coriobacteriales;Atopobacteriaceae;Atopobium;Atopobium sp.	1	0	0	0	0	0	0	0	0	0	0	0	0	0	0	0	0	0	0	0	0	0	0	0	0	0	0	0	0	0	0	0	0	0	0	0	0	0	0	0	0	0	0	0	0	0	0
OPU_838	Aureimonas sp.	Bacteria;Proteobacteria;Alphaproteobacteria;Rhizobiales;Aurantimonadaceae;Aureimonas;Aureimonas sp.	1	1	0	0	0	0	0	0	0	0	0	0	0	0	0	0	0	0	0	0	0	0	0	0	0	0	0	0	0	0	0	0	0	0	0	0	0	0	0	0	0	0	0	0	0	0	0
OPU_775	Azohydromonas sp.	Bacteria;Proteobacteria;Betaproteobacteria;Burkholderiales;Alcaligenaceae;Azohydromonas;Azohydromonas sp.	1	0	0	0	0	0	0	1	0	0	0	0	0	0	0	0	0	0	0	0	0	0	0	0	0	0	0	0	0	0	0	0	0	0	0	0	0	0	0	0	0	0	0	0	0	0	0
OPU_542	Bacteroides sp. 21	Bacteria;Bacteroidetes;Bacteroidia;Bacteroidales;Bacteroidaceae;Bacteroides;Bacteroides sp. 21	1	0	0	0	0	0	0	0	0	0	0	0	0	0	0	0	0	0	0	0	0	0	0	0	0	0	0	0	0	0	0	0	0	0	0	0	0	0	0	0	0	0	0	0	0	0	0
OPU_864	Bosea sp. 2	Bacteria;Proteobacteria;Alphaproteobacteria;Rhizobiales;Bradyrhizobiaceae;Bosea;Bosea sp. 2	1	0	0	0	0	0	0	0	0	0	0	0	0	0	0	0	0	0	0	0	0	0	0	0	0	0	0	0	0	0	1	0	0	0	0	0	0	0	0	0	0	0	0	0	0	0	0
OPU_985	Brachybacterium sp. 2	Bacteria;Actinobacteria;Actinobacteria;Micrococcales;Dermabacteraceae;Brachybacterium;Brachybacterium sp. 2	1	0	0	0	0	0	0	0	0	0	0	0	0	0	0	0	0	0	0	0	0	0	1	0	0	0	0	0	0	0	0	0	0	0	0	0	0	0	0	0	0	0	0	0	0	0	0
OPU_861	Camelimonas sp.	Bacteria;Proteobacteria;Alphaproteobacteria;Rhizobiales;Beijerinckiaceae;Camelimonas;Camelimonas sp.	1	0	0	0	0	0	0	0	0	0	0	0	0	0	0	0	0	0	0	0	0	0	0	0	0	0	0	0	0	0	0	0	0	0	0	1	0	0	0	0	0	0	0	0	0	0	0
OPU_1163	Catenibacterium sp.	Bacteria;Firmicutes;Erysipelotrichia;Erysipelotrichales;Erysipelotrichaceae;Catenibacterium;Catenibacterium sp.	1	0	0	0	0	0	0	0	0	0	0	0	0	0	0	0	0	0	0	0	0	0	0	0	0	0	0	0	0	0	0	0	0	0	0	0	0	0	0	0	0	0	0	0	0	0	0
OPU_651	Chryseobacterium sp.	Bacteria;Bacteroidetes;Flavobacteriia;Flavobacteriales;Flavobacteriaceae;Chryseobacterium;Chryseobacterium sp.	1	0	0	0	0	0	0	0	0	0	0	0	0	0	0	0	0	0	0	0	0	0	0	0	0	0	0	0	0	0	0	0	0	0	0	1	0	0	0	0	0	0	0	0	0	0	0
OPU_1055	Cohnells sp.	Bacteria;Firmicutes;Bacilli;Bacillales;Paenibacillaceae;Cohnells;Cohnells sp.	1	0	0	0	0	0	0	0	0	0	0	0	0	0	0	0	0	0	0	0	0	0	0	0	0	0	0	0	0	1	0	0	0	0	0	0	0	0	0	0	0	0	0	0	0	0	0
OPU_946	Corynebacterium sp. 1	Bacteria;Actinobacteria;Actinobacteria;Corynebacteriales;Corynebacteriaceae;Corynebacterium;Corynebacterium sp. 1	1	0	0	0	0	0	0	0	0	0	0	0	0	0	0	0	0	0	0	0	0	0	0	0	0	0	0	0	0	0	0	0	0	0	0	0	0	0	0	0	0	0	0	0	0	0	0
OPU_947	Corynebacterium sp. 2	Bacteria;Actinobacteria;Actinobacteria;Corynebacteriales;Corynebacteriaceae;Corynebacterium;Corynebacterium sp. 2	1	0	0	0	0	0	0	0	0	0	0	0	0	0	0	0	0	0	0	0	0	0	1	0	0	0	0	0	0	0	0	0	0	0	0	0	0	0	0	0	0	0	0	0	0	0	0
OPU_1262	Desulfovibrio sp. 2	Bacteria;Proteobacteria;Deltaproteobacteria;Desulfovibrionales;Desulfovibrionaceae;Desulfovibrio;Desulfovibrio sp. 2	1	1	0	0	0	0	0	0	0	0	0	0	0	0	0	0	0	0	0	0	0	0	0	0	0	0	0	0	0	0	0	0	0	0	0	0	0	0	0	0	0	0	0	0	0	0	0
OPU_881	Devosia sp.	Bacteria;Proteobacteria;Alphaproteobacteria;Rhizobiales;Hyphomicrobiaceae;Devosia;Devosia sp.	1	0	0	0	0	0	0	0	0	0	0	0	0	0	0	0	0	0	0	0	0	0	0	0	0	0	0	0	0	0	0	0	0	0	0	0	0	0	0	0	0	0	0	0	0	1	0
OPU_921	Dongia sp.	Bacteria;Proteobacteria;Alphaproteobacteria;Rhodospirillales;Rhodospirillaceae;Dongia;Dongia sp.	1	0	0	0	0	0	0	0	0	0	0	0	0	0	0	0	0	0	0	0	0	0	0	0	0	0	0	0	0	0	0	0	0	0	0	0	0	0	0	0	0	0	0	0	0	0	0
OPU_679	Enterobacter sp. 1	Bacteria;Proteobacteria;Gammaproteobacteria;Enterobacteriales;Enterobacteriaceae;Enterobacter;Enterobacter sp. 1	1	0	0	0	0	0	0	0	0	0	0	0	0	0	0	0	0	0	0	0	0	1	0	0	0	0	0	0	0	0	0	0	0	0	0	0	0	0	0	0	0	0	0	0	0	0	0
OPU_667	Flavisolibacter sp. 1	Bacteria;Bacteroidetes;Sphingobacteriia;Sphingobacteriales;Chitinophagaceae;Flavisolibacter;Flavisolibacter sp. 1	1	0	0	0	0	0	0	0	0	0	0	0	1	0	0	0	0	0	0	0	0	0	0	0	0	0	0	0	0	0	0	0	0	0	0	0	0	0	0	0	0	0	0	0	0	0	0
OPU_668	Flavisolibacter sp. 2	Bacteria;Bacteroidetes;Sphingobacteriia;Sphingobacteriales;Chitinophagaceae;Flavisolibacter;Flavisolibacter sp. 2	1	0	0	0	0	0	0	0	0	0	0	0	1	0	0	0	0	0	0	0	0	0	0	0	0	0	0	0	0	0	0	0	0	0	0	0	0	0	0	0	0	0	0	0	0	0	0
OPU_669	Flavisolibacter sp. 3	Bacteria;Bacteroidetes;Sphingobacteriia;Sphingobacteriales;Chitinophagaceae;Flavisolibacter;Flavisolibacter sp. 3	1	0	0	0	0	0	0	0	0	0	0	0	0	0	0	0	0	0	0	0	0	0	0	0	0	0	0	0	0	0	0	0	0	0	0	1	0	0	0	0	0	0	0	0	0	0	0
OPU_962	Friedmanniella sp.	Bacteria;Actinobacteria;Actinobacteria;Actinomycetales;Propionibacteriaceae;Friedmanniella;Friedmanniella sp.	1	0	0	0	0	0	0	0	0	0	0	0	0	0	0	0	0	0	0	0	0	0	0	0	0	0	1	0	0	0	0	0	0	0	0	0	0	0	0	0	0	0	0	0	0	0	0
OPU_1168	Fusobacterium sp. 2	Bacteria;Fusobacteria;Fusobacteriia;Fusobacteriales;Fusobacteriaceae;Fusobacterium;Fusobacterium sp. 2	1	0	0	0	0	0	0	0	0	0	0	0	0	0	0	0	0	0	0	0	0	0	0	0	0	0	0	0	0	0	0	0	0	0	0	0	0	0	0	0	0	0	0	0	0	0	0
OPU_712	Haemophilus sp. 3	Bacteria;Proteobacteria;Gammaproteobacteria;Pasteurellales;Pasteurellaceae;Haemophilus;Haemophilus sp. 3	1	0	0	0	0	0	0	0	0	0	0	0	0	0	1	0	0	0	0	0	0	0	0	0	0	0	0	0	0	0	0	0	0	0	0	0	0	0	0	0	0	0	0	0	0	0	0
OPU_786	Herbaspirillum sp.	Bacteria;Proteobacteria;Betaproteobacteria;Burkholderiales;Oxalobacteraceae;Herbaspirillum;Herbaspirillum sp.	1	1	0	0	0	0	0	0	0	0	0	0	0	0	0	0	0	0	0	0	0	0	0	0	0	0	0	0	0	0	0	0	0	0	0	0	0	0	0	0	0	0	0	0	0	0	0
OPU_664	Hymenobacter sp.	Bacteria;Bacteroidetes;Cytophagia;Cytophagales;Cytophagaceae;Hymenobacter;Hymenobacter sp.	1	0	0	0	0	0	0	0	0	0	0	0	0	0	0	0	0	0	0	0	0	0	0	0	0	0	0	0	0	0	0	0	0	0	0	0	0	0	0	0	0	0	0	0	0	0	0
OPU_1060	Lactobacillus sp. 1	Bacteria;Firmicutes;Bacilli;Lactobacillales;Lactobacillaceae;Lactobacillus;Lactobacillus sp. 1	1	0	0	0	0	0	0	0	0	0	0	0	0	0	0	0	0	0	0	0	0	0	0	0	0	0	0	0	0	0	0	0	0	0	0	0	0	0	0	1	0	0	0	0	0	0	0
OPU_1061	Lactobacillus sp. 2	Bacteria;Firmicutes;Bacilli;Lactobacillales;Lactobacillaceae;Lactobacillus;Lactobacillus sp. 2	1	0	0	0	0	0	0	0	0	0	0	0	0	0	0	0	0	0	0	0	0	0	0	0	0	0	0	0	0	0	0	1	0	0	0	0	0	0	0	0	0	0	0	0	0	0	0
OPU_1115	Lactococcus sp.	Bacteria;Firmicutes;Bacilli;Lactobacillales;Streptococcaceae;Lactococcus;Lactococcus sp.	1	0	0	0	0	0	0	0	0	0	0	0	0	0	0	0	0	0	0	0	0	0	0	0	0	0	0	0	0	0	0	0	0	0	0	0	0	0	0	0	0	0	0	0	0	0	0
OPU_1261	Marimicrobium sp.	Bacteria;Proteobacteria;Gammaproteobacteria;Cellvibrionales;Halieaceae;Marimicrobium;Marimicrobium sp.	1	0	0	0	0	0	0	0	0	0	0	0	0	0	0	0	0	0	0	0	0	0	0	0	0	0	0	0	0	0	0	0	0	0	0	1	0	0	0	0	0	0	0	0	0	0	0
OPU_789	Massilia sp. 1	Bacteria;Proteobacteria;Betaproteobacteria;Burkholderiales;Oxalobacteraceae;Massilia;Massilia sp. 1	1	0	0	0	0	0	0	0	0	0	0	0	1	0	0	0	0	0	0	0	0	0	0	0	0	0	0	0	0	0	0	0	0	0	0	0	0	0	0	0	0	0	0	0	0	0	0
OPU_790	Massilia sp. 2	Bacteria;Proteobacteria;Betaproteobacteria;Burkholderiales;Oxalobacteraceae;Massilia;Massilia sp. 2	1	0	0	0	0	0	0	0	0	0	0	1	0	0	0	0	0	0	0	0	0	0	0	0	0	0	0	0	0	0	0	0	0	0	0	0	0	0	0	0	0	0	0	0	0	0	0
OPU_794	Massilia sp. 5	Bacteria;Proteobacteria;Betaproteobacteria;Burkholderiales;Oxalobacteraceae;Massilia;Massilia sp. 5	1	0	0	0	0	0	0	0	0	0	0	0	0	0	0	0	0	0	0	0	0	0	0	0	0	1	0	0	0	0	0	0	0	0	0	0	0	0	0	0	0	0	0	0	0	0	0
OPU_851	Methylobacterium sp. 1	Bacteria;Proteobacteria;Alphaproteobacteria;Rhizobiales;Methylobacteriaceae;Methylobacterium;Methylobacterium sp. 1	1	0	0	0	0	0	0	0	0	0	0	0	0	0	0	0	0	0	0	0	0	0	0	0	0	0	0	0	0	0	0	0	0	0	0	0	0	0	0	0	0	0	0	0	0	0	0
OPU_852	Methylobacterium sp. 2	Bacteria;Proteobacteria;Alphaproteobacteria;Rhizobiales;Methylobacteriaceae;Methylobacterium;Methylobacterium sp. 2	1	0	0	0	0	0	0	0	0	0	0	0	0	0	0	0	0	0	0	0	0	0	0	0	0	0	0	0	0	0	0	0	0	0	0	0	0	0	0	0	0	0	0	0	0	0	0
OPU_996	Microbacterium sp. 1	Bacteria;Actinobacteria;Actinobacteria;Micrococcales;Microbacteriaceae;Microbacterium;Microbacterium sp. 1	1	0	0	0	0	1	0	0	0	0	0	0	0	0	0	0	0	0	0	0	0	0	0	0	0	0	0	0	0	0	0	0	0	0	0	0	0	0	0	0	0	0	0	0	0	0	0
OPU_1000	Microbacterium sp. 2	Bacteria;Actinobacteria;Actinobacteria;Micrococcales;Microbacteriaceae;Microbacterium;Microbacterium sp. 2	1	0	0	0	0	0	0	0	0	0	0	0	0	0	0	0	0	0	0	0	0	0	0	0	0	0	0	0	0	0	0	0	0	0	0	0	0	0	0	0	0	0	0	0	0	0	0
OPU_857	Microvirga sp. 1	Bacteria;Proteobacteria;Alphaproteobacteria;Rhizobiales;Methylobacteriaceae;Microvirga;Microvirga sp. 1	1	0	0	0	0	0	0	0	0	0	0	0	0	0	0	0	0	0	0	0	0	0	1	0	0	0	0	0	0	0	0	0	0	0	0	0	0	0	0	0	0	0	0	0	0	0	0
OPU_858	Microvirga sp. 2	Bacteria;Proteobacteria;Alphaproteobacteria;Rhizobiales;Methylobacteriaceae;Microvirga;Microvirga sp. 2	1	1	0	0	0	0	0	0	0	0	0	0	0	0	0	0	0	0	0	0	0	0	0	0	0	0	0	0	0	0	0	0	0	0	0	0	0	0	0	0	0	0	0	0	0	0	0
OPU_860	Microvirga sp. 3	Bacteria;Proteobacteria;Alphaproteobacteria;Rhizobiales;Methylobacteriaceae;Microvirga;Microvirga sp. 3	1	0	0	0	0	0	0	0	0	0	0	0	0	0	0	0	0	0	0	0	0	0	0	0	0	0	0	0	0	0	0	0	0	0	0	0	0	0	0	0	0	0	0	0	0	0	0
OPU_1008	Nakamurella sp.	Bacteria;Actinobacteria;Actinobacteria;Nakamurellales;Nakamurellaceae;Nakamurella;Nakamurella sp.	1	0	0	0	0	0	0	0	0	0	0	0	0	0	0	0	0	0	0	0	0	0	0	0	0	0	0	0	0	0	0	0	1	0	0	0	0	0	0	0	0	0	0	0	0	0	0
OPU_958	Nocardioides sp. 1	Bacteria;Actinobacteria;Actinobacteria;Actinomycetales;Propionibacterineae;Nocardioides;Nocardioides sp. 1	1	0	0	0	0	0	0	0	0	0	0	0	0	0	0	0	0	0	0	0	0	0	0	0	0	0	0	0	0	0	0	0	0	0	0	0	0	0	0	0	0	0	0	0	0	0	0
OPU_959	Nocardioides sp. 2	Bacteria;Actinobacteria;Actinobacteria;Actinomycetales;Propionibacterineae;Nocardioides;Nocardioides sp. 2	1	0	0	0	0	0	0	0	0	0	0	0	0	0	0	0	0	0	0	0	0	0	0	0	0	0	0	1	0	0	0	0	0	0	0	0	0	0	0	0	0	0	0	0	0	0	0
OPU_960	Nocardioides sp. 3	Bacteria;Actinobacteria;Actinobacteria;Actinomycetales;Propionibacterineae;Nocardioides;Nocardioides sp. 3	1	0	0	0	0	0	0	0	0	0	0	0	0	0	0	0	1	0	0	0	0	0	0	0	0	0	0	0	0	0	0	0	0	0	0	0	0	0	0	0	0	0	0	0	0	0	0
OPU_911	Novosphingobium sp. 1	Bacteria;Proteobacteria;Alphaproteobacteria;Sphingomonadales;Sphingomonadaceae;Novosphingobium;Novosphingobium sp. 1	1	0	0	0	0	0	0	0	0	0	0	1	0	0	0	0	0	0	0	0	0	0	0	0	0	0	0	0	0	0	0	0	0	0	0	0	0	0	0	0	0	0	0	0	0	0	0
OPU_915	Novosphingobium sp. 3	Bacteria;Proteobacteria;Alphaproteobacteria;Sphingomonadales;Sphingomonadaceae;Novosphingobium;Novosphingobium sp. 3	1	0	0	0	0	0	0	0	0	0	0	0	0	0	0	0	0	0	0	0	0	0	0	0	0	0	0	0	0	0	0	0	0	0	0	0	0	0	0	0	0	0	0	0	0	0	0
OPU_916	Novosphingobium sp. 4	Bacteria;Proteobacteria;Alphaproteobacteria;Sphingomonadales;Sphingomonadaceae;Novosphingobium;Novosphingobium sp. 4	1	0	0	0	0	0	0	0	0	0	0	0	0	0	0	0	0	0	0	0	0	0	0	0	0	0	0	0	0	1	0	0	0	0	0	0	0	0	0	0	0	0	0	0	0	0	0
OPU_629	Odoribacter sp. 3	Bacteria;Bacteroidetes;Bacteroidia;Bacteroidales;Porphyromonadaceae;Odoribacter;Odoribacter sp. 3	1	0	0	0	0	0	0	0	0	0	0	0	0	0	0	0	0	0	0	0	0	0	0	0	0	0	0	0	0	0	0	0	0	0	0	0	0	0	0	0	0	0	0	0	0	0	0
OPU_869	Paracoccus sp. 3	Bacteria;Proteobacteria;Alphaproteobacteria;Rhodobacterales;Rhodobacteraceae;Paracoccus;Paracoccus sp. 3	1	0	0	0	0	0	0	0	0	0	0	0	0	0	0	0	0	0	0	0	0	0	0	0	0	0	0	0	0	0	0	0	1	0	0	0	0	0	0	0	0	0	0	0	0	0	0
OPU_870	Paracoccus sp. 4	Bacteria;Proteobacteria;Alphaproteobacteria;Rhodobacterales;Rhodobacteraceae;Paracoccus;Paracoccus sp. 4	1	0	0	0	0	0	0	0	0	0	0	0	0	0	0	0	1	0	0	0	0	0	0	0	0	0	0	0	0	0	0	0	0	0	0	0	0	0	0	0	0	0	0	0	0	0	0
OPU_872	Paracoccus sp. 5	Bacteria;Proteobacteria;Alphaproteobacteria;Rhodobacterales;Rhodobacteraceae;Paracoccus;Paracoccus sp. 5	1	0	0	0	0	0	0	0	0	0	0	0	0	0	0	0	0	0	0	0	0	0	1	0	0	0	0	0	0	0	0	0	0	0	0	0	0	0	0	0	0	0	0	0	0	0	0
OPU_889	Phenylobacterium sp.	Bacteria;Proteobacteria;Alphaproteobacteria;Caulobacterales;Caulobacteraceae;Phenylobacterium;Phenylobacterium sp.	1	1	0	0	0	0	0	0	0	0	0	0	0	0	0	0	0	0	0	0	0	0	0	0	0	0	0	0	0	0	0	0	0	0	0	0	0	0	0	0	0	0	0	0	0	0	0
OPU_865	Phreatobacter sp.	Bacteria;Proteobacteria;Unclassified Alphaproteobacteria;Unclassified order; Unclassified family;Phreatobacter;Phreatobacter sp.	1	0	0	0	0	0	0	0	0	0	0	0	0	0	0	0	0	0	0	0	0	0	0	0	0	0	0	0	0	0	0	0	0	0	0	0	0	0	0	0	0	0	0	0	0	0	0
OPU_779	Piscinibacter sp.	Bacteria;Proteobacteria;Betaproteobacteria;Unclassified Burkholderiales;Unclassified family;Piscinibacter;Piscinibacter sp.	1	0	0	0	0	0	0	0	0	0	0	0	0	0	0	0	0	0	0	0	0	0	0	0	0	0	0	0	0	0	0	0	0	0	0	1	0	0	0	0	0	0	0	0	0	0	0
OPU_1259	Prevotella sp. 3	Bacteria;Bacteroidetes;Bacteroidia;Bacteroidales;Prevotellaceae;Prevotella;Prevotella sp. 3	1	0	0	0	0	0	1	0	0	0	0	0	0	0	0	0	0	0	0	0	0	0	0	0	0	0	0	0	0	0	0	0	0	0	0	0	0	0	0	0	0	0	0	0	0	0	0
OPU_968	Propioniciclava sp.	Bacteria;Actinobacteria;Actinobacteria;Actinomycetales;Propionibacterineae;Propioniciclava;Propioniciclava sp.	1	0	0	0	0	0	0	0	0	0	0	0	0	0	0	0	0	0	0	0	0	0	1	0	0	0	0	0	0	0	0	0	0	0	0	0	0	0	0	0	0	0	0	0	0	0	0
OPU_1269	Proteus sp.	Bacteria;Proteobacteria;Gammaproteobacteria;Enterobacteriales;Enterobacteriaceae;Proteus;Proteus sp.	1	0	0	0	0	0	0	0	0	0	0	0	0	0	0	0	0	0	0	0	0	0	0	0	0	0	0	0	0	0	0	0	1	0	0	0	0	0	0	0	0	0	0	0	0	0	0
OPU_722	Pseudomonas sp.	Bacteria;Proteobacteria;Gammaproteobacteria;Pseudomonadales;Pseudomonadaceae;Pseudomonas;Pseudomonas sp.	1	0	0	0	0	0	0	0	0	0	0	1	0	0	0	0	0	0	0	0	0	0	0	0	0	0	0	0	0	0	0	0	0	0	0	0	0	0	0	0	0	0	0	0	0	0	0
OPU_922	Reyranella sp.	Bacteria;Proteobacteria;Alphaproteobacteria;Unclassified Rhodospirillales;Unclassified family;Reyranella;Reyranella sp.	1	0	0	0	0	0	0	0	0	0	0	0	0	0	0	0	0	0	0	0	0	0	0	0	0	0	0	0	0	0	0	0	0	0	0	0	0	0	0	0	0	0	0	0	0	0	0
OPU_828	Rhizobium sp.	Bacteria;Proteobacteria;Alphaproteobacteria;Rhizobiales;Rhizobiaceae;Rhizobium;Rhizobium sp.	1	0	0	0	0	0	0	0	0	0	0	0	0	0	0	0	0	0	0	0	0	0	0	0	0	0	0	0	0	0	0	0	1	0	0	0	0	0	0	0	0	0	0	0	0	0	0
OPU_918	Roseomonas sp.	Bacteria;Proteobacteria;Alphaproteobacteria;Rhodospirillales;Acetobacteraceae;Roseomonas;Roseomonas sp.	1	0	0	0	0	0	0	0	0	0	0	0	0	0	0	0	0	0	0	0	0	0	0	0	0	0	0	0	0	0	0	0	0	0	0	0	0	0	0	0	0	0	0	0	0	0	0
OPU_874	Rubellimicrobium sp. 1	Bacteria;Proteobacteria;Alphaproteobacteria;Rhodobacterales;Rhodobacteraceae;Rubellimicrobium;Rubellimicrobium sp. 1	1	0	0	0	0	0	0	0	0	0	0	0	0	0	0	0	0	0	0	0	0	0	0	0	0	0	0	0	0	0	0	0	0	0	0	0	0	0	0	0	0	0	0	0	1	0	0
OPU_875	Rubellimicrobium sp. 2	Bacteria;Proteobacteria;Alphaproteobacteria;Rhodobacterales;Rhodobacteraceae;Rubellimicrobium;Rubellimicrobium sp. 2	1	0	0	0	0	0	0	0	0	0	0	0	0	0	0	0	0	0	0	0	0	0	0	0	0	0	0	0	0	0	0	0	0	0	0	1	0	0	0	0	0	0	0	0	0	0	0
OPU_670	Sediminibacterium sp.	Bacteria;Bacteroidetes;Sphingobacteriia;Sphingobacteriales;Chitinophagaceae; Sediminibacterium;Sediminibacterium sp.	1	0	0	0	0	0	0	0	0	0	0	0	0	0	0	0	0	0	0	0	0	0	0	0	0	0	0	0	0	0	0	0	0	0	0	0	0	0	0	0	0	0	0	0	0	0	0
OPU_830	Shinella sp.	Bacteria;Proteobacteria;Alphaproteobacteria;Rhizobiales;Rhizobiaceae;Shinella;Shinella sp.	1	0	0	0	0	0	0	0	0	0	0	0	0	0	0	0	0	0	0	0	0	0	0	0	0	0	0	0	0	0	0	0	0	0	0	0	0	0	0	0	0	0	1	0	0	0	0
OPU_656	Sphingobacterium sp. 1	Bacteria;Bacteroidetes;Sphingobacteriia;Sphingobacteriales;Sphingobacteriaceae;Sphingobacterium;Sphingobacterium sp. 1	1	0	0	0	0	0	0	0	0	0	0	1	0	0	0	0	0	0	0	0	0	0	0	0	0	0	0	0	0	0	0	0	0	0	0	0	0	0	0	0	0	0	0	0	0	0	0
OPU_659	Sphingobacterium sp. 2	Bacteria;Bacteroidetes;Sphingobacteriia;Sphingobacteriales;Sphingobacteriaceae;Sphingobacterium;Sphingobacterium sp. 2	1	0	0	0	0	0	0	0	0	0	0	0	0	0	0	0	1	0	0	0	0	0	0	0	0	0	0	0	0	0	0	0	0	0	0	0	0	0	0	0	0	0	0	0	0	0	0
OPU_907	Sphingomonas sp. 7	Bacteria;Proteobacteria;Alphaproteobacteria;Sphingomonadales;Sphingomonadaceae;Sphingomonas;Sphingomonas sp. 7	1	0	0	0	0	0	0	0	0	0	0	0	0	0	0	0	0	0	0	0	0	0	0	0	0	0	0	0	0	0	0	0	0	0	0	0	0	0	0	0	0	1	0	0	0	0	0
OPU_908	Sphingomonas sp. 8	Bacteria;Proteobacteria;Alphaproteobacteria;Sphingomonadales;Sphingomonadaceae;Sphingomonas;Sphingomonas sp. 8	1	0	0	0	0	0	0	0	0	0	0	0	0	0	0	0	0	0	0	0	0	0	0	0	0	0	0	0	0	0	0	0	0	0	0	0	0	0	0	0	0	1	0	0	0	0	0
OPU_917	Sphingomonas sp. 9	Bacteria;Proteobacteria;Alphaproteobacteria;Sphingomonadales;Sphingomonadaceae;Sphingomonas;Sphingomonas sp. 9	1	0	0	0	0	0	0	0	0	0	0	0	0	0	0	0	0	0	0	0	0	0	0	0	0	0	0	0	0	0	0	0	0	0	0	0	0	0	0	0	0	0	0	0	0	0	0
OPU_1199	Stenotrophobacter sp.	Bacteria;Acidobacteria;Blastocatellia;Blastocatellales;Blastocatellaceae;Stenotrophobacter;Stenotrophobacter sp.	1	0	0	0	0	0	0	0	0	0	0	0	0	0	0	0	0	0	0	0	0	0	0	0	0	0	0	0	0	0	0	0	0	0	0	0	0	0	0	0	0	0	0	0	0	0	0
OPU_1096	Streptococcus sp. 2	Bacteria;Firmicutes;Bacilli;Lactobacillales;Streptococcaceae;Streptococcus;Streptococcus sp. 2	1	0	0	0	0	0	0	0	0	0	0	0	0	0	0	0	0	0	0	0	0	0	0	0	0	0	0	0	0	0	0	0	0	0	0	0	0	0	0	0	0	0	0	0	0	0	0
OPU_738	Sutterella sp. 1	Bacteria;Proteobacteria;Betaproteobacteria;Burkholderiales;Alcaligenaceae;Sutterella;Sutterella sp. 1	1	0	0	0	0	0	0	0	0	0	0	0	0	0	0	0	0	0	0	0	0	0	0	0	0	0	0	0	0	1	0	0	0	0	0	0	0	0	0	0	0	0	0	0	0	0	0
OPU_866	Tabrizicola sp.	Bacteria;Proteobacteria;Alphaproteobacteria;Rhodobacterales;Rhodobacteraceae;Tabrizicola;Tabrizicola sp.	1	0	0	0	0	0	0	0	0	0	0	0	0	0	0	0	0	0	0	0	0	0	1	0	0	0	0	0	0	0	0	0	0	0	0	0	0	0	0	0	0	0	0	0	0	0	0
OPU_821	Vulcaniibacterium sp.	Bacteria;Proteobacteria;Gammaproteobacteria;Lysobacteriales;Lysobacteraceae;Vulcaniibacterium;Vulcaniibacterium sp.	1	0	0	0	0	0	0	0	0	0	1	0	0	0	0	0	0	0	0	0	0	0	0	0	0	0	0	0	0	0	0	0	0	0	0	0	0	0	0	0	0	0	0	0	0	0	0
			89419
[truncated: 77 more columns]

## Sheet: 151 genus
			Sample No.	HF-1	HF-2	HF-3	HF-4	HF-5	HF-6	HF-7	HF-8	HF-9	HF-10	HF-11	HF-12	HF-13	HF-14	HF-15	HF-16	HF-17	HF-19	HF-20	HF-21	HF-22	HF-23	HF-24	HF-25	HF-26	HF-28	HF-29	HF-30	HF-31	HF-32	HF-33	HF-34	HF-35	HF-36	HF-37	HF-40	HF-41	HF-42	HF-44	HF-45	HF-46	HF-47	HF-48	HF-49	HF-50	HF-51
OPU_num	Taxon	Taxonomy	Total Reads	4272	3528	13443	5198	6295	3666	3434	5392	4623	3752	4953	3332	3515	5103	4242	5952	3779	4253	4276	3050	3489	3708	3001	5064	3394	6703	2485	8016	3856	4749	7168	6352	3286	3839	5582	4629	2893	4303	5596	3785	7186	3590	3241	6718	5057	6432
OPU_462	Prevotella	Bacteria;Bacteroidetes;Bacteroidia;Bacteroidales;Prevotellaceae;Prevotella	14391	50	4	1671	4	447	170	2	6	954	1	161	3	0	38	296	82	194	156	241	38	293	476	170	387	96	26	456	83	21	8	64	40	91	6	24	152	8	1	0	11	51	10	0	43	25	21
OPU_364	Faecalibacterium	Bacteria;Firmicutes;Clostridia;Clostridiales;Ruminococcaceae;Faecalibacterium	9427	36	20	277	97	115	23	30	131	29	21	12	156	0	25	13	11	5	35	20	56	36	126	28	13	99	74	11	95	44	3	69	40	34	1	11	49	2	21	55	0	104	49	8	241	29	416
OPU_362	Faecalibacterium	Bacteria;Firmicutes;Clostridia;Clostridiales;Ruminococcaceae;Faecalibacterium	7187	10	9	77	74	11	12	13	28	5	3	2	24	63	4	6	8	2	9	15	26	11	20	12	19	29	30	10	16	12	23	158	10	6	4	112	18	2	98	12	1	194	4	38	62	26	92
OPU_637	Alistipes	Bacteria;Bacteroidetes;Bacteroidia;Bacteroidales;Rikenellaceae;Alistipes	6293	29	6	5	4	10	7	8	15	0	97	18	15	23	18	5	32	3	1	4	3	4	3	2	10	12	25	1	20	44	39	80	22	17	0	10	19	4	1	31	30	115	32	0	86	28	50
OPU_481	Alloprevotella	Bacteria;Bacteroidetes;Bacteroidia;Bacteroidales;Prevotellaceae;Alloprevotella	5734	78	149	63	18	996	2	2	43	24	13	315	1	0	197	290	384	160	1	0	84	1	11	4	25	31	26	2	44	47	16	321	341	7	3	61	24	14	9	0	7	15	5	0	15	53	52
OPU_431	Megamonas	Bacteria;Firmicutes;Negativicutes;Selenomonadales;Selenomonadaceae;Megamonas	5476	1	1	165	5	0	1	9	0	8	35	1	6	1	43	1	0	2	3	1	0	4	18	5	0	20	3	12	4	6	0	0	3	1	0	2	1	0	0	0	0	0	0	0	1	1	2
OPU_527	Bacteroides	Bacteria;Bacteroidetes;Bacteroidia;Bacteroidales;Bacteroidaceae;Bacteroides	5146	75	24	7	3	0	6	50	9	17	6	7	7	4	4	3	11	2	4	0	1	78	2	0	5	79	23	4	14	23	21	4	92	24	0	73	9	5	407	58	2	116	10	57	95	60	38
OPU_430	Veillonella	Bacteria;Firmicutes;Negativicutes;Veillonellales;Veillonellaceae;Veillonella	4867	2	222	10	3	11	1	30	2	23	0	15	1	0	39	1	0	158	3	2	1	1	5	1	7	24	33	23	2	1	3	9	12	2	3	7	11	6	11	109	0	2	5	1	8	0	24
OPU_380	Faecalibacterium	Bacteria;Firmicutes;Clostridia;Clostridiales;Ruminococcaceae;Faecalibacterium	4711	26	10	105	26	11	9	42	74	21	20	21	5	4	11	14	166	13	16	20	17	31	6	23	30	16	27	22	37	25	4	8	87	25	2	7	31	0	0	104	4	10	23	42	112	31	61
OPU_377	Faecalibacterium	Bacteria;Firmicutes;Clostridia;Clostridiales;Ruminococcaceae;Faecalibacterium	4532	73	52	6	6	11	6	107	74	1	10	23	37	5	20	20	56	20	36	1	9	8	18	1	67	174	18	3	13	19	48	13	68	8	1	8	25	2	2	192	4	16	17	6	43	12	23
OPU_378	Faecalibacterium	Bacteria;Firmicutes;Clostridia;Clostridiales;Ruminococcaceae;Faecalibacterium	4255	22	7	48	36	10	24	15	21	52	11	22	23	8	21	11	95	21	11	18	22	38	76	23	35	15	34	45	18	45	19	15	48	17	0	9	71	0	1	35	8	24	15	115	113	42	42
OPU_376	Subdoligranulum	Bacteria;Firmicutes;Clostridia;Clostridiales;Ruminococcaceae;Subdoligranulum	3432	11	7	16	8	13	0	18	56	7	17	14	11	18	18	7	55	11	20	0	19	6	3	0	7	16	201	3	10	12	18	29	49	4	2	7	6	1	0	4	6	14	23	0	40	30	15
OPU_752	Sutterella	Bacteria;Proteobacteria;Betaproteobacteria;Burkholderiales;Alcaligenaceae;Sutterella	2769	52	11	69	10	22	1	3	10	39	28	172	18	1	107	12	343	1	4	0	51	71	19	3	10	12	12	68	21	31	22	83	46	5	1	28	2	4	2	74	4	12	2	0	15	25	24
OPU_358	Subdoligranulum	Bacteria;Firmicutes;Clostridia;Clostridiales;Ruminococcaceae;Subdoligranulum	2672	6	14	4	6	10	8	19	3	4	7	7	15	9	4	15	18	12	10	8	7	7	0	2	81	9	20	8	19	7	9	18	7	15	1	5	14	2	0	49	0	16	20	109	20	15	4
OPU_428	Dialister	Bacteria;Firmicutes;Negativicutes;Veillonellales;Veillonellaceae;Dialister	2626	11	62	37	2	6	24	43	13	51	120	27	21	141	31	13	112	2	2	14	20	18	99	3	54	12	32	31	10	32	17	26	32	5	6	6	13	3	34	68	0	9	13	5	12	10	18
OPU_749	Sutterella	Bacteria;Proteobacteria;Betaproteobacteria;Burkholderiales;Alcaligenaceae;Sutterella	2209	22	1	2	535	0	23	1	158	3	0	1	2	5	0	3	0	0	12	35	1	3	1	29	0	3	28	0	74	15	21	1	95	0	0	0	4	2	1	0	0	1	10	0	13	3	6
OPU_394	Ruminiclostridium	Bacteria;Firmicutes;Clostridia;Clostridiales;Clostridiaceae;Ruminiclostridium	1650	14	9	2	5	8	9	44	11	1	3	16	10	18	0	8	4	18	10	4	6	4	7	9	2	8	15	0	14	21	18	2	3	6	0	6	2	1	0	12	4	61	7	0	23	7	28
OPU_560	Bacteroides	Bacteria;Bacteroidetes;Bacteroidia;Bacteroidales;Bacteroidaceae;Bacteroides	1571	5	2	3	2	0	0	0	7	3	1	0	2	3	1	7	5	1	1	0	1	1	1	0	2	6	2	0	10	0	17	8	65	10	0	5	0	0	7	1	0	48	2	6	11	17	14
OPU_351	Faecalibacterium	Bacteria;Firmicutes;Clostridia;Clostridiales;Ruminococcaceae;Faecalibacterium	1556	0	0	10	0	0	1	6	262	0	0	3	0	2	7	8	37	14	0	1	7	0	0	3	0	15	0	0	3	20	6	2	1	2	0	1	8	1	0	11	0	2	38	0	8	3	0
OPU_625	Odoribacter	Bacteria;Bacteroidetes;Bacteroidia;Bacteroidales;Porphyromonadaceae;Odoribacter	1508	2	3	2	5	7	6	2	18	4	8	2	7	2	1	25	7	0	2	4	2	5	3	1	10	13	8	6	5	9	14	3	10	2	1	9	14	1	0	8	7	94	17	0	11	9	20
OPU_409	Butyricicoccus	Bacteria;Firmicutes;Clostridia;Clostridiales;Clostridiaceae;Butyricicoccus	1398	24	2	81	7	20	1	10	7	3	5	20	9	3	10	2	10	4	1	0	8	10	2	0	7	2	10	4	8	12	1	9	4	5	1	10	5	1	27	12	6	28	3	0	9	7	37
OPU_753	Sutterella	Bacteria;Proteobacteria;Betaproteobacteria;Burkholderiales;Alcaligenaceae;Sutterella	1367	0	0	2	0	0	0	0	0	0	0	0	0	0	0	0	0	0	0	0	0	0	249	0	0	0	0	0	0	0	0	0	0	0	0	0	0	0	0	0	0	3	0	0	0	0	0
OPU_571	Parabacteroides	Bacteria;Bacteroidetes;Bacteroidia;Bacteroidales;Porphyromonadaceae;Parabacteroides	1366	2	3	3	62	1	0	2	9	3	32	6	2	7	6	1	8	1	3	0	1	3	2	0	6	4	3	0	2	2	40	45	8	3	4	58	1	1	49	10	1	1	2	2	9	10	7
OPU_485	Paraprevotella	Bacteria;Bacteroidetes;Bacteroidia;Bacteroidales;Prevotellaceae;Paraprevotella	1322	5	3	8	11	4	24	0	2	9	0	15	0	1	6	25	9	0	2	5	1	0	0	2	6	30	24	1	118	10	30	15	21	14	2	8	1	1	1	2	0	8	98	0	20	6	9
OPU_1136	Anaeroplasma	Bacteria;Tenericutes;Mollicutes;Anaeroplasmatales;Anaeroplasmataceae;Anaeroplasma	1312	1	0	0	0	0	0	0	0	0	0	0	0	0	0	0	9	0	0	0	0	0	0	0	0	1	0	0	13	0	0	0	28	1	0	1	21	0	0	0	1	7	1	0	0	0	0
OPU_359	Subdoligranulum	Bacteria;Firmicutes;Clostridia;Clostridiales;Ruminococcaceae;Subdoligranulum	1175	6	4	3	1	1	0	2	1	1	2	13	8	8	4	3	7	1	2	2	1	0	0	0	4	4	19	0	1	10	5	5	20	17	0	8	1	0	1	4	1	1	5	8	51	24	11
OPU_750	Sutterella	Bacteria;Proteobacteria;Betaproteobacteria;Burkholderiales;Alcaligenaceae;Sutterella	1016	0	2	0	0	448	1	0	0	0	0	86	0	0	12	0	0	0	312	1	0	1	0	2	0	1	143	0	0	1	0	0	1	1	0	0	0	0	0	0	0	0	1	0	0	0	0
OPU_609	Coprobacter	Bacteria;Bacteroidetes;Bacteroidia;Bacteroidales;Porphyromonadaceae;Coprobacter	982	0	0	0	0	0	0	0	0	0	0	0	0	0	0	0	0	0	0	0	0	0	0	0	0	0	0	0	0	0	0	0	0	0	0	0	0	0	0	0	0	0	0	0	0	0	0
OPU_368	Faecalibacterium	Bacteria;Firmicutes;Clostridia;Clostridiales;Ruminococcaceae;Faecalibacterium	974	0	0	13	1	1	2	1	0	2	1	1	1	4	1	0	6	0	1	1	0	1	2	0	0	24	0	1	4	4	3	0	2	3	1	166	0	0	1	0	0	61	0	1	36	11	63
OPU_600	Barnesiella	Bacteria;Bacteroidetes;Bacteroidia;Bacteroidales;Porphyromonadaceae;Barnesiella	898	3	7	0	0	0	0	0	13	1	37	0	9	0	0	0	0	0	1	0	0	1	1	0	0	0	5	0	1	11	2	0	2	6	0	1	3	1	35	6	2	1	1	0	6	8	5
OPU_476	Prevotella	Bacteria;Bacteroidetes;Bacteroidia;Bacteroidales;Prevotellaceae;Prevotella	827	0	6	1	0	0	0	5	0	0	0	0	0	0	1	0	0	0	35	0	1	0	0	0	0	35	19	0	6	62	2	0	140	1	0	3	5	0	0	7	20	1	76	95	32	0	5
OPU_463	Prevotella	Bacteria;Bacteroidetes;Bacteroidia;Bacteroidales;Prevotellaceae;Prevotella	819	1	0	0	0	0	0	0	0	2	0	0	0	0	1	0	0	0	0	0	0	0	0	0	0	8	4	0	6	0	1	0	0	0	0	1	275	0	0	0	416	68	4	0	0	0	2
OPU_931	Victivallis	Bacteria;Lentisphaerae;Lentisphaeria;Victivallales;Victivallaceae;Victivallis	807	3	3	3	4	0	5	0	0	0	9	12	0	0	0	13	1	0	5	3	0	5	12	0	0	8	0	3	104	8	66	0	6	1	0	2	0	1	0	0	31	3	8	0	8	9	0
OPU_395	Flavonifractor	Bacteria;Firmicutes;Clostridia;Unclassified Clostridiales;Unclassified family;Flavonifractor	797	6	8	0	15	4	0	0	0	5	2	2	1	4	0	0	1	1	1	0	4	0	6	0	6	3	3	0	4	1	2	4	5	2	1	1	2	1	3	0	0	3	1	58	0	4	1
OPU_533	Bacteroides	Bacteria;Bacteroidetes;Bacteroidia;Bacteroidales;Bacteroidaceae;Bacteroides	776	0	11	0	0	0	0	0	0	0	1	0	0	0	0	0	0	0	0	0	0	3	1	0	0	2	4	0	0	1	0	0	21	8	0	1	1	0	147	0	0	2	0	142	1	0	1
OPU_635	Alistipes	Bacteria;Bacteroidetes;Bacteroidia;Bacteroidales;Rikenellaceae;Alistipes	657	0	3	1	0	1	0	0	2	0	0	0	4	0	0	4	0	0	1	0	5	0	1	3	1	0	0	0	11	0	1	0	1	1	0	2	0	0	0	0	0	34	2	0	1	1	3
OPU_381	Faecalibacterium	Bacteria;Firmicutes;Clostridia;Clostridiales;Ruminococcaceae;Faecalibacterium	634	1	1	2	22	0	1	4	1	8	0	1	2	1	1	1	0	5	5	11	2	2	37	14	1	1	8	8	45	5	0	1	17	3	3	2	6	1	0	3	1	3	1	0	14	0	5
OPU_432	Mitsuokella	Bacteria;Firmicutes;Negativicutes;Selenomonadales;Selenomonadaceae;Mitsuokella	619	0	0	0	0	0	7	0	0	0	0	0	0	0	0	0	0	1	0	0	0	0	0	0	0	0	0	1	0	0	0	0	1	0	0	0	1	0	0	0	0	0	1	0	0	0	0
OPU_371	Faecalibacterium	Bacteria;Firmicutes;Clostridia;Clostridiales;Ruminococcaceae;Faecalibacterium	564	1	1	25	0	0	0	20	10	1	0	1	0	0	4	8	82	2	0	0	1	0	0	2	0	0	1	0	6	0	0	0	0	0	0	0	3	0	0	48	0	0	1	0	3	4	0
OPU_552	Bacteroides	Bacteria;Bacteroidetes;Bacteroidia;Bacteroidales;Bacteroidaceae;Bacteroides	556	38	0	0	2	0	0	0	27	0	3	2	0	0	0	0	1	0	0	0	0	1	0	0	0	3	1	0	5	0	31	1	5	0	0	0	2	0	0	1	1	4	6	0	9	0	104
OPU_638	Alistipes	Bacteria;Bacteroidetes;Bacteroidia;Bacteroidales;Rikenellaceae;Alistipes	517	8	5	0	0	6	0	0	0	10	12	4	1	1	0	14	7	0	0	1	0	1	0	1	1	1	2	4	9	4	15	6	3	2	0	2	1	0	6	2	7	3	0	0	4	11	4
OPU_429	Megasphaera	Bacteria;Firmicutes;Negativicutes;Veillonellales;Veillonellaceae;Megasphaera	481	5	4	1	1	0	7	0	0	7	0	41	0	0	0	0	8	4	0	0	0	0	0	0	4	0	8	3	0	2	1	2	0	0	0	4	0	6	0	0	0	1	0	0	3	0	2
OPU_633	Alistipes	Bacteria;Bacteroidetes;Bacteroidia;Bacteroidales;Rikenellaceae;Alistipes	477	6	0	3	0	1	4	0	0	0	0	6	0	0	7	0	4	0	0	1	0	1	4	2	0	2	0	0	2	3	3	4	1	4	0	2	2	1	21	0	0	69	1	0	0	1	3
OPU_498	Bacteroides	Bacteria;Bacteroidetes;Bacteroidia;Bacteroidales;Bacteroidaceae;Bacteroides	382	7	0	0	0	0	0	0	0	0	0	0	0	0	0	0	0	0	0	0	0	3	0	0	0	0	0	0	0	37	3	0	0	0	0	0	0	0	0	0	0	0	0	202	0	0	0
OPU_425	Peptococcus	Bacteria;Firmicutes;Clostridia;Clostridiales;Peptococcaceae;Peptococcus	381	1	0	0	0	7	0	0	3	1	4	3	13	0	2	0	7	0	3	3	3	0	1	3	0	0	10	0	12	2	9	1	4	0	0	3	8	0	0	0	0	2	3	0	3	0	2
OPU_469	Prevotella	Bacteria;Bacteroidetes;Bacteroidia;Bacteroidales;Prevotellaceae;Prevotella	332	5	1	1	0	2	0	0	1	0	0	16	0	0	11	1	15	0	71	0	6	0	1	0	1	0	16	0	1	1	0	15	0	1	0	5	1	0	0	0	0	0	0	0	0	1	4
OPU_553	Bacteroides	Bacteria;Bacteroidetes;Bacteroidia;Bacteroidales;Bacteroidaceae;Bacteroides	263	1	1	0	1	0	0	0	0	3	0	1	0	0	0	1	0	0	0	0	0	0	0	0	1	2	1	1	2	3	0	0	0	0	0	0	0	0	0	1	0	0	1	0	1	1	3
OPU_580	Parabacteroides	Bacteria;Bacteroidetes;Bacteroidia;Bacteroidales;Porphyromonadaceae;Parabacteroides	238	0	0	0	0	1	0	0	6	0	0	6	0	0	1	4	1	0	0	0	1	1	0	0	0	1	2	0	3	0	7	0	12	0	0	0	0	1	20	3	0	15	0	0	0	0	0
OPU_474	Prevotella	Bacteria;Bacteroidetes;Bacteroidia;Bacteroidales;Prevotellaceae;Prevotella	234	0	0	0	0	0	56	0	0	0	0	0	0	0	1	0	0	0	0	0	0	0	0	0	0	0	1	0	1	0	0	1	1	0	0	0	40	0	0	0	0	3	1	0	0	0	0
OPU_603	Barnesiella	Bacteria;Bacteroidetes;Bacteroidia;Bacteroidales;Porphyromonadaceae;Barnesiella	227	0	0	0	0	0	0	0	0	0	1	1	0	0	0	3	0	0	0	0	0	0	0	0	1	0	0	0	4	0	8	0	2	0	0	0	0	0	5	0	0	0	0	0	8	0	0
OPU_620	Butyricimonas	Bacteria;Bacteroidetes;Bacteroidia;Bacteroidales;Porphyromonadaceae;Butyricimonas	222	0	1	0	0	12	1	0	0	0	19	3	0	0	0	6	0	0	0	1	0	5	0	3	2	0	0	0	2	0	0	0	4	1	0	1	0	0	0	0	0	0	2	0	0	0	0
OPU_928	Akkermansia	Bacteria;Verrucomicrobia;Verrucomicrobiae;Verrucomicrobiales;Verrucomicrobiaceae;Akkermansia	218	0	1	0	0	0	0	0	0	0	2	0	0	0	0	0	0	2	1	0	0	1	0	1	3	0	1	0	2	0	0	0	2	0	0	1	0	0	0	5	11	0	0	0	0	1	0
OPU_787	Oxalobacter	Bacteria;Proteobacteria;Betaproteobacteria;Burkholderiales;Oxalobacteraceae;Oxalobacter	204	4	0	0	1	1	0	0	21	0	11	0	0	2	0	2	1	0	0	1	0	1	0	1	0	1	2	0	2	0	1	0	0	1	0	0	1	0	0	1	3	0	0	0	2	1	2
OPU_537	Bacteroides	Bacteria;Bacteroidetes;Bacteroidia;Bacteroidales;Bacteroidaceae;Bacteroides	193	4	0	0	1	2	3	0	0	0	0	2	0	0	0	0	0	0	0	1	0	4	0	2	0	1	0	0	2	0	0	0	0	0	0	0	0	0	0	5	0	1	0	0	1	59	1
OPU_582	Parabacteroides	Bacteria;Bacteroidetes;Bacteroidia;Bacteroidales;Porphyromonadaceae;Parabacteroides	185	0	0	0	0	0	0	2	0	0	1	0	0	0	0	0	0	3	10	0	0	0	0	0	0	14	0	0	6	1	2	0	1	0	0	6	10	1	0	0	0	0	41	0	2	1	2
OPU_390	Faecalibacterium	Bacteria;Firmicutes;Clostridia;Clostridiales;Ruminococcaceae;Faecalibacterium	180	0	1	3	0	1	0	0	0	0	0	3	0	1	3	0	2	2	0	0	0	1	0	0	3	4	1	0	0	0	0	3	2	0	0	0	1	0	0	0	0	0	2	0	1	0	0
OPU_121	Roseburia	Bacteria;Firmicutes;Clostridia;Clostridiales;Lachnospiraceae;Roseburia	174	0	1	1	0	1	0	1	1	1	0	0	1	1	0	0	0	0	0	0	0	1	0	0	0	0	5	4	17	3	0	0	0	1	0	0	1	0	0	5	0	1	1	1	1	1	0
OPU_562	Bacteroides	Bacteria;Bacteroidetes;Bacteroidia;Bacteroidales;Bacteroidaceae;Bacteroides	163	3	0	0	0	0	0	0	2	0	0	0	0	1	0	1	0	0	0	0	0	0	0	0	0	0	0	0	1	0	5	1	0	0	0	0	0	0	0	1	0	2	0	0	3	0	0
OPU_393	Oscillibacter	Bacteria;Firmicutes;Clostridia;Clostridiales;Oscillospiraceae;Oscillibacter	156	1	0	1	0	0	3	0	0	0	0	2	0	0	0	2	0	1	1	2	2	0	4	2	0	2	0	1	7	0	3	0	0	0	0	0	0	0	0	0	1	1	2	0	1	2	0
OPU_563	Bacteroides	Bacteria;Bacteroidetes;Bacteroidia;Bacteroidales;Bacteroidaceae;Bacteroides	127	0	0	0	0	0	0	0	0	0	0	0	0	0	0	0	0	0	0	0	0	0	0	0	0	0	1	0	0	0	0	110	0	0	0	0	0	0	0	0	0	0	0	0	0	0	1
OPU_546	Bacteroides	Bacteria;Bacteroidetes;Bacteroidia;Bacteroidales;Bacteroidaceae;Bacteroides	125	0	0	0	0	0	0	0	0	0	0	0	0	0	0	0	1	0	0	0	0	3	0	0	20	1	0	0	0	0	0	0	0	0	3	0	0	0	0	0	0	0	0	2	0	0	0
OPU_499	Bacteroides	Bacteria;Bacteroidetes;Bacteroidia;Bacteroidales;Bacteroidaceae;Bacteroides	123	0	0	0	0	0	0	0	0	0	0	0	0	0	0	0	0	0	0	0	0	0	0	0	0	0	0	0	0	0	0	0	0	0	0	0	0	0	0	0	0	0	0	0	0	0	0
OPU_461	Prevotella	Bacteria;Bacteroidetes;Bacteroidia;Bacteroidales;Prevotellaceae;Prevotella	111	1	0	0	0	58	1	0	0	0	0	0	0	0	0	0	0	0	0	0	0	7	0	0	0	2	0	0	0	0	0	0	1	4	0	0	0	0	0	0	0	0	0	0	0	1	0
OPU_561	Bacteroides	Bacteria;Bacteroidetes;Bacteroidia;Bacteroidales;Bacteroidaceae;Bacteroides	110	0	0	0	0	0	0	0	7	0	1	1	1	0	0	0	0	0	1	0	0	0	0	0	3	0	0	0	0	0	0	0	0	0	0	0	0	0	0	0	0	2	0	0	4	0	2
OPU_615	Butyricimonas	Bacteria;Bacteroidetes;Bacteroidia;Bacteroidales;Porphyromonadaceae;Butyricimonas	107	0	0	0	0	0	0	1	0	0	0	1	0	0	0	0	0	1	0	0	0	0	0	0	1	0	0	0	0	1	4	0	0	1	0	0	0	0	0	0	0	3	0	0	5	0	0
OPU_632	Alistipes	Bacteria;Bacteroidetes;Bacteroidia;Bacteroidales;Rikenellaceae;Alistipes	105	4	0	0	0	0	0	1	0	0	1	2	0	0	0	2	0	0	0	0	0	6	0	0	0	0	1	0	2	2	0	0	0	0	0	0	0	0	0	2	0	1	0	0	0	0	0
OPU_813	Parasutterella	Bacteria;Proteobacteria;Betaproteobacteria;Burkholderiales;Alcaligenaceae;Parasutterella	97	0	0	0	0	0	0	0	0	0	0	0	0	0	0	0	0	0	0	0	0	0	0	0	0	0	0	0	0	0	0	0	0	0	0	0	0	0	0	0	0	0	0	0	0	0	0
OPU_636	Alistipes	Bacteria;Bacteroidetes;Bacteroidia;Bacteroidales;Rikenellaceae;Alistipes	95	1	0	0	0	0	0	0	0	0	0	1	0	0	0	0	0	3	0	0	0	0	0	0	0	0	0	0	3	0	0	0	0	0	0	3	14	0	1	0	0	0	0	0	0	2	0
OPU_741	Sutterella	Bacteria;Proteobacteria;Betaproteobacteria;Burkholderiales;Alcaligenaceae;Sutterella	77	0	0	0	0	0	0	0	0	0	0	0	0	0	0	0	0	0	0	0	0	0	0	0	0	0	0	0	0	0	0	0	0	0	0	0	0	0	0	0	0	0	0	0	0	1	0
OPU_1143	Faecalitalea	Bacteria;Firmicutes;Erysipelotrichia;Erysipelotrichales;Erysipelotrichaceae;Faecalitalea	71	0	0	0	0	0	0	0	0	0	0	0	0	0	0	0	0	0	0	0	0	0	0	0	0	0	0	0	0	0	0	0	0	0	0	0	0	0	0	0	0	0	0	0	0	0	5
OPU_365	Faecalibacterium	Bacteria;Firmicutes;Clostridia;Clostridiales;Ruminococcaceae;Faecalibacterium	70	1	0	0	0	0	0	0	1	0	0	0	0	0	0	0	3	0	0	0	0	0	0	0	0	0	1	0	0	0	0	2	0	0	0	10	0	0	6	0	0	0	0	0	2	0	0
OPU_373	Faecalibacterium	Bacteria;Firmicutes;Clostridia;Clostridiales;Ruminococcaceae;Faecalibacterium	51	0	0	1	0	0	0	1	10	0	0	0	0	0	0	0	0	2	0	0	0	0	0	0	0	0	0	0	0	0	1	0	0	0	0	0	0	0	0	1	0	0	0	0	0	0	1
OPU_422	Gelria	Bacteria;Firmicutes;Clostridia;Thermoanaerobacterales;Thermoanaerobacteraceae;Gelria	45	0	0	0	0	0	0	0	0	0	0	0	0	0	0	0	0	0	0	0	0	0	0	0	1	0	0	0	0	0	0	0	0	0	0	0	0	0	0	0	0	1	0	0	0	0	0
OPU_436	Anaerovobrio	Bacteria;Firmicutes;Negativicutes;Selenomonadales;Veillonellaceae;Anaerovobrio	39	0	0	0	0	0	0	0	0	0	0	0	0	0	0	0	0	0	0	0	0	0	0	0	0	0	0	0	0	0	0	0	0	0	0	0	0	0	0	0	0	0	0	0	0	0	0
OPU_399	Intestinimonas	Bacteria;Firmicutes;Clostridia;Clostridiales;Ruminococcaceae;Intestinimonas	36	0	0	0	0	0	0	0	0	0	0	0	0	0	0	0	0	0	0	0	0	0	1	1	0	0	0	0	1	0	0	0	0	0	0	0	0	0	0	0	0	0	0	0	0	1	5
OPU_386	Faecalibacterium	Bacteria;Firmicutes;Clostridia;Clostridiales;Ruminococcaceae;Faecalibacterium	35	1	0	0	0	0	0	0	0	0	1	0	0	0	0	0	1	2	0	0	0	0	0	0	0	0	1	0	0	3	0	0	1	0	0	0	0	0	0	0	0	0	0	0	3	0	0
OPU_375	Faecalibacterium	Bacteria;Firmicutes;Clostridia;Clostridiales;Ruminococcaceae;Faecalibacterium	31	0	0	0	0	0	0	0	0	0	1	0	0	0	0	0	0	0	0	2	0	0	0	0	0	0	0	0	0	0	1	0	0	0	0	0	0	0	0	0	0	0	0	1	0	0	0
OPU_397	Flavonifractor	Bacteria;Firmicutes;Clostridia;Unclassified Clostridiales;Unclassified family;Flavonifractor	30	0	0	0	0	0	0	0	1	0	0	0	0	0	0	0	0	0	1	0	0	1	0	0	0	0	0	0	0	0	0	0	0	0	0	0	0	0	0	0	0	0	1	0	0	0	1
OPU_613	Butyricimonas	Bacteria;Bacteroidetes;Bacteroidia;Bacteroidales;Porphyromonadaceae;Butyricimonas	30	0	0	0	0	0	0	0	0	0	0	0	0	0	0	0	0	0	0	0	0	0	0	0	0	0	0	0	0	0	0	0	0	0	0	0	0	0	0	0	0	0	0	0	0	0	0
OPU_623	Butyricimonas	Bacteria;Bacteroidetes;Bacteroidia;Bacteroidales;Porphyromonadaceae;Butyricimonas	29	0	0	0	1	0	0	0	0	0	0	0	0	0	0	3	0	0	0	0	0	0	3	0	0	0	0	0	0	0	2	0	0	0	0	0	0	0	0	0	0	0	0	0	1	0	1
OPU_545	Bacteroides	Bacteria;Bacteroidetes;Bacteroidia;Bacteroidales;Bacteroidaceae;Bacteroides	27	0	0	0	0	0	0	0	0	0	0	0	0	0	0	0	0	0	0	0	0	8	0	0	0	0	0	0	0	0	0	1	3	0	0	0	0	0	3	0	0	0	0	0	0	0	0
OPU_1146	Dielma	Bacteria;Firmicutes;Erysipelotrichia;Erysipelotrichales;Erysipelotrichaceae;Dielma	24	0	0	0	0	0	1	0	0	0	0	0	0	0	0	0	0	0	0	0	0	0	0	1	0	0	0	0	0	0	0	0	0	0	0	0	0	0	0	0	0	0	0	0	0	1	0
OPU_496	Bacteroides	Bacteria;Bacteroidetes;Bacteroidia;Bacteroidales;Bacteroidaceae;Bacteroides	23	0	0	0	0	0	0	0	0	0	0	0	0	0	0	0	0	0	0	0	0	0	0	0	0	0	0	0	0	0	0	0	0	0	0	0	0	0	0	0	0	0	0	0	0	0	0
OPU_158	Lachnospira	Bacteria;Firmicutes;Clostridia;Clostridiales;Lachnospiraceae;Lachnospira	22	0	0	0	0	0	0	0	0	0	0	0	0	0	0	1	0	0	0	0	0	0	0	0	0	0	0	0	0	0	0	0	0	0	0	0	0	0	0	0	0	0	0	0	0	0	0
OPU_588	Parabacteroides	Bacteria;Bacteroidetes;Bacteroidia;Bacteroidales;Porphyromonadaceae;Parabacteroides	22	0	0	0	0	0	1	0	0	0	0	1	0	0	0	0	0	0	0	3	0	1	0	0	0	0	0	0	0	0	0	0	0	0	0	0	0	0	0	0	0	0	0	0	0	0	4
OPU_412	Butyricicoccus	Bacteria;Firmicutes;Clostridia;Clostridiales;Clostridiaceae;Butyricicoccus	18	0	0	0	0	0	0	0	0	0	0	0	0	0	0	0	0	0	0	0	0	0	0	0	0	0	0	0	0	0	0	0	0	0	1	0	0	0	0	0	0	0	0	1	0	0	0
OPU_1161	Erysipelatoclostridium	Bacteria;Firmicutes;Erysipelotrichia;Erysipelotrichales;Erysipelotrichaceae;Erysipelatoclostridium	17	0	0	0	0	0	0	0	0	0	0	0	0	0	0	0	0	0	0	0	0	0	0	0	0	0	0	0	0	0	0	0	0	0	0	0	1	0	0	0	0	0	0	0	0	0	0
OPU_1177	Sneathia	Bacteria;Fusobacteria;Fusobacteriia;Fusobacteriales;Leptotrichiaceae;Sneathia	16	0	0	0	0	0	0	0	0	0	0	0	0	0	0	0	0	0	0	0	0	0	0	0	0	0	0	0	0	0	0	0	0	0	0	0	0	0	0	0	0	0	0	0	0	0	0
OPU_363	Faecalibacterium	Bacteria;Firmicutes;Clostridia;Clostridiales;Ruminococcaceae;Faecalibacterium	14	0	0	0	0	0	0	0	0	0	0	0	0	0	0	0	0	0	0	0	0	0	0	0	0	0	0	0	0	0	0	0	0	0	0	0	0	0	0	0	0	0	0	1	0	0	0
OPU_369	Faecalibacterium	Bacteria;Firmicutes;Clostridia;Clostridiales;Ruminococcaceae;Faecalibacterium	14	0	0	0	3	0	0	0	0	0	0	0	0	0	0	0	0	0	0	0	0	0	0	0	0	0	0	0	0	0	0	0	0	0	0	4	0	0	0	0	0	0	0	0	0	0	1
OPU_1142	Faecalitalea	Bacteria;Firmicutes;Erysipelotrichia;Erysipelotrichales;Erysipelotrichaceae;Faecalitalea	14	0	0	0	0	0	0	0	0	0	0	0	0	0	0	0	0	0	0	0	0	0	0	0	0	0	0	0	0	0	0	0	0	0	0	0	0	0	0	0	0	0	0	1	0	0	0
OPU_486	Bacteroides	Bacteria;Bacteroidetes;Bacteroidia;Bacteroidales;Bacteroidaceae;Bacteroides	13	0	0	0	0	0	0	0	0	0	0	0	0	0	0	0	0	0	0	0	0	0	0	0	0	0	0	0	0	0	0	0	0	0	1	0	0	0	0	0	0	0	0	0	0	0	0
OPU_495	Bacteroides	Bacteria;Bacteroidetes;Bacteroidia;Bacteroidales;Bacteroidaceae;Bacteroides	13	0	0	0	0	0	0	0	0	0	0	0	0	0	0	0	0	0	0	0	0	0	0	0	0	0	12	0	0	0	0	0	0	0	0	0	0	0	0	0	0	1	0	0	0	0	0
OPU_776	Aquabacterium	Bacteria;Proteobacteria;Betaproteobacteria;Burkholderiales;Comamonadaceae;Aquabacterium	13	0	0	0	0	0	0	0	0	0	0	0	0	0	0	0	3	0	0	0	0	0	0	0	0	0	0	0	0	0	0	0	0	0	0	0	0	0	0	0	0	1	0	0	1	0	2
OPU_475	Prevotella	Bacteria;Bacteroidetes;Bacteroidia;Bacteroidales;Prevotellaceae;Prevotella	12	0	0	0	0	0	0	0	0	0	0	0	0	0	0	0	0	0	0	0	0	0	0	0	0	0	0	0	0	1	0	0	0	0	0	0	0	1	0	0	1	0	0	0	3	0	1
OPU_353	Subdoligranulum	Bacteria;Firmicutes;Clostridia;Clostridiales;Ruminococcaceae;Subdoligranulum	11	0	0	0	0	0	0	0	0	0	0	0	0	0	0	0	0	0	0	0	0	3	0	1	0	0	0	0	0	0	0	0	0	0	0	0	0	0	0	0	0	0	0	0	0	0	0
OPU_411	Butyricicoccus	Bacteria;Firmicutes;Clostridia;Clostridiales;Clostridiaceae;Butyricicoccus	10	0	0	1	0	0	0	0	0	0	0	0	0	0	0	0	0	0	0	0	0	0	0	0	0	0	0	0	0	0	0	0	0	0	0	0	0	0	0	0	0	0	0	0	0	0	0
OPU_460	Prevotella	Bacteria;Bacteroidetes;Bacteroidia;Bacteroidales;Prevotellaceae;Prevotella	9	0	0	0	0	1	0	0	0	0	0	0	0	0	0	0	0	0	0	1	1	0	0	0	0	0	1	0	0	0	0	0	0	0	0	0	0	0	0	0	0	0	0	0	0	0	0
OPU_583	Parabacteroides	Bacteria;Bacteroidetes;Bacteroidia;Bacteroidales;Porphyromonadaceae;Parabacteroides	8	0	0	0	0	0	0	0	0	0	0	0	0	0	0	0	0	0	0	0	0	0	0	0	0	0	0	0	0	0	0	0	0	0	0	0	0	0	0	0	0	0	0	0	0	0	0
OPU_624	Butyricimonas	Bacteria;Bacteroidetes;Bacteroidia;Bacteroidales;Porphyromonadaceae;Butyricimonas	8	0	0	0	0	0	0	0	0	0	0	0	0	0	0	0	0	0	0	0	0	0	0	0	0	0	0	0	0	0	1	0	0	0	0	0	0	0	0	0	1	0	1	0	0	0	0
OPU_327	Anaerotruncus	Bacteria;Firmicutes;Clostridia;Clostridiales;Ruminococcaceae;Anaerotruncus	7	0	0	0	0	0	0	0	0	0	0	0	0	0	0	0	0	0	0	0	0	0	0	0	0	1	0	0	0	0	0	0	0	0	0	0	0	0	0	0	0	0	0	0	1	0	0
OPU_521	Bacteroides	Bacteria;Bacteroidetes;Bacteroidia;Bacteroidales;Bacteroidaceae;Bacteroides	6	0	0	0	0	0	0	0	0	0	0	0	0	0	0	0	0	0	0	0	0	0	0	0	0	0	0	0	0	0	0	0	0	0	0	0	0	0	0	0	0	0	0	0	0	0	0
OPU_366	Faecalibacterium	Bacteria;Firmicutes;Clostridia;Clostridiales;Ruminococcaceae;Faecalibacterium	5	0	0	0	0	0	0	0	0	0	0	0	0	0	0	0	0	0	0	1	0	0	0	0	0	0	0	0	0	0	0	0	0	0	0	0	0	0	0	0	0	0	0	0	0	0	1
OPU_437	Selenomonas	Bacteria;Firmicutes;Negativicutes;Selenomonadales;Selenomonadaceae;Selenomonas	5	0	0	0	0	0	0	0	0	0	0	0	0	0	0	0	0	0	0	0	0	0	0	0	0	0	0	0	0	0	0	0	0	0	0	0	0	0	0	0	0	0	0	0	0	0	0
OPU_538	Bacteroides	Bacteria;Bacteroidetes;Bacteroidia;Bacteroidales;Bacteroidaceae;Bacteroides	5	0	0	0	0	0	0	0	0	0	0	0	0	0	0	0	0	0	0	0	0	0	0	0	0	0	0	0	0	0	0	0	0	0	0	0	0	0	0	0	0	1	0	0	0	0	0
OPU_144	Roseburia	Bacteria;Firmicutes;Clostridia;Clostridiales;Lachnospiraceae;Roseburia	4	0	0	0	0	0	0	0	0	0	0	0	0	0	0	0	0	0	0	0	0	0	0	0	0	0	0	0	0	0	0	0	0	0	0	0	0	0	0	0	0	0	0	0	0	0	0
OPU_367	Faecalibacterium	Bacteria;Firmicutes;Clostridia;Clostridiales;Ruminococcaceae;Faecalibacterium	4	0	0	0	0	0	0	0	0	0	0	0	0	0	0	0	1	0	0	0	0	0	0	0	0	0	0	0	0	0	0	0	0	0	0	0	0	0	0	0	0	0	0	0	0	0	0
OPU_388	Faecalibacterium	Bacteria;Firmicutes;Clostridia;Clostridiales;Ruminococcaceae;Faecalibacterium	4	0	0	0	0	0	0	0	0	0	0	0	0	0	0	0	0	0	0	0	0	0	0	0	0	0	0	0	0	0	0	0	0	0	0	0	0	0	0	0	0	0	0	0	0	0	0
OPU_1005	Ornithinimicrobium	Bacteria;Actinobacteria;Actinobacteria;Micrococcales;Intrasporangiaceae;Ornithinimicrobium	4	0	0	0	0	0	0	0	0	0	0	0	0	0	0	0	0	0	0	0	0	0	0	0	0	0	0	0	1	3	0	0	0	0	0	0	0	0	0	0	0	0	0	0	0	0	0
OPU_136	Roseburia	Bacteria;Firmicutes;Clostridia;Clostridiales;Lachnospiraceae;Roseburia	3	0	0	0	0	0	0	0	0	0	0	0	0	0	0	0	0	0	0	0	0	0	0	0	0	0	0	0	0	0	0	0	0	0	0	0	0	0	0	1	0	0	0	0	0	0	0
OPU_216	Epulopiscium	Bacteria;Firmicutes;Clostridia;Clostridiales;Lachnospiraceae;Epulopiscium	3	0	0	0	0	0	0	0	0	0	0	0	0	0	0	0	0	0	0	0	0	0	0	0	0	0	0	0	0	0	0	0	0	0	0	0	0	0	0	0	0	0	0	0	0	0	0
OPU_360	Subdoligranulum	Bacteria;Firmicutes;Clostridia;Clostridiales;Ruminococcaceae;Subdoligranulum	3	0	0	0	0	0	0	0	0	0	0	0	0	0	0	0	0	0	0	0	0	0	0	0	0	0	0	0	0	0	0	0	0	0	0	0	0	0	0	0	0	0	0	0	0	0	0
OPU_361	Subdoligranulum	Bacteria;Firmicutes;Clostridia;Clostridiales;Ruminococcaceae;Subdoligranulum	3	0	0	0	0	0	0	0	0	0	0	2	0	0	0	0	0	0	0	0	0	0	0	0	0	0	0	0	0	0	0	0	0	0	1	0	0	0	0	0	0	0	0	0	0	0	0
OPU_374	Faecalibacterium	Bacteria;Firmicutes;Clostridia;Clostridiales;Ruminococcaceae;Faecalibacterium	3	0	0	0	0	0	0	0	0	0	0	0	0	0	0	1	0	0	0	0	0	0	0	0	0	0	0	0	0	0	0	0	0	0	0	0	0	0	0	0	0	0	0	0	0	0	0
OPU_480	Prevotella	Bacteria;Bacteroidetes;Bacteroidia;Bacteroidales;Prevotellaceae;Prevotella	3	0	0	0	0	0	1	0	0	1	0	0	0	0	0	0	0	0	0	0	0	0	0	0	0	0	0	0	0	0	0	0	0	0	0	0	0	0	0	0	0	0	0	0	0	0	0
OPU_570	Alistipes	Bacteria;Bacteroidetes;Bacteroidia;Bacteroidales;Rikenellaceae;Alistipes	3	0	0	0	0	0	0	0	0	0	0	0	0	0	0	0	0	0	0	0	0	0	0	0	0	0	0	0	0	0	0	0	0	0	0	0	0	0	0	0	0	0	0	0	0	0	0
OPU_892	Caulobacter	Bacteria;Proteobacteria;Alphaproteobacteria;Caulobacterales;Caulobacteraceae;Caulobacter	3	0	0	0	0	0	0	0	0	0	0	0	0	0	0	0	0	0	0	0	0	0	0	0	0	0	0	0	0	0	0	0	0	3	0	0	0	0	0	0	0	0	0	0	0	0	0
OPU_1157	Stoquefichus	Bacteria;Firmicutes;Erysipelotrichia;Erysipelotrichales;Erysipelotrichaceae;Stoquefichus	3	0	0	0	0	0	0	0	0	0	0	0	0	0	0	0	0	0	0	0	0	0	0	0	0	0	0	0	0	0	0	0	0	0	0	3	0	0	0	0	0	0	0	0	0	0	0
OPU_029	Lachnoclostridium	Bacteria;Firmicutes;Clostridia;Clostridiales;Lachnospiraceae;Lachnoclostridium	2	0	0	0	0	0	0	0	0	0	0	0	0	0	0	0	0	0	0	0	0	0	0	0	0	0	0	0	0	0	0	0	0	0	0	0	0	0	1	0	0	0	0	0	0	0	0
OPU_077	Blautia	Bacteria;Firmicutes;Clostridia;Unclassified Clostridiales;Unclassified family;Blautia	2	0	0	0	0	0	0	0	0	0	0	0	0	0	0	0	0	0	0	0	0	0	0	0	0	0	0	0	0	0	0	0	0	0	0	0	0	0	0	0	0	0	0	0	0	0	0
OPU_396	Pesudoflavonifractor	Bacteria;Firmicutes;Clostridia;Unclassified Clostridiales;Unclassified family;Pesudoflavonifractor	2	0	0	0	0	0	0	0	0	0	0	0	0	0	0	0	0	0	0	0	0	0	0	0	0	0	0	0	0	0	0	0	0	0	0	0	0	0	0	0	0	0	0	0	0	0	0
OPU_414	Butyricicoccus	Bacteria;Firmicutes;Clostridia;Clostridiales;Clostridiaceae;Butyricicoccus	2	0	0	0	0	0	0	0	0	0	0	0	0	0	0	0	0	0	0	0	0	0	0	0	0	0	0	0	0	0	0	0	0	0	0	0	0	0	0	0	0	0	0	0	0	0	0
OPU_433	Selenomonas	Bacteria;Firmicutes;Negativicutes;Selenomonadales;Selenomonadaceae;Selenomonas	2	0	0	0	0	0	0	0	0	0	0	0	0	0	0	0	0	0	0	0	0	0	1	0	0	0	0	0	0	0	0	0	0	0	0	0	0	0	0	0	0	0	0	0	0	0	0
OPU_468	Prevotella	Bacteria;Bacteroidetes;Bacteroidia;Bacteroidales;Prevotellaceae;Prevotella	2	0	0	0	0	0	0	0	0	0	0	0	0	0	0	0	0	0	0	0	0	0	0	0	0	0	0	0	0	0	0	0	0	0	0	0	0	0	0	0	0	0	0	0	0	0	0
OPU_505	Bacteroides	Bacteria;Bacteroidetes;Bacteroidia;Bacteroidales;Bacteroidaceae;Bacteroides	2	0	0	0	0	0	0	0	0	0	0	0	0	0	0	0	0	0	0	0	0	0	0	0	0	0	0	0	0	0	0	0	0	0	0	0	0	0	0	0	0	0	0	0	0	0	0
OPU_626	Odoribacter	Bacteria;Bacteroidetes;Bacteroidia;Bacteroidales;Porphyromonadaceae;Odoribacter	2	0	0	0	0	0	0	0	0	0	0	0	0	0	0	0	0	0	0	0	0	0	0	0	0	0	0	0	0	0	0	0	0	0	0	0	0	0	0	0	0	0	0	0	0	0	0
OPU_927	Candidatus Lariskella	Bacteria;Proteobacteria;Alphaproteobacteria;Rickettsiales;Rickettsiales Incertae Sedis;Candidatus Lariskella	2	0	0	0	0	0	0	1	0	0	0	0	0	0	0	0	0	0	0	0	0	0	0	0	0	0	0	0	0	0	0	0	0	0	0	0	0	0	0	0	0	0	0	0	0	0	0
OPU_1004	Ornithinimicrobium	Bacteria;Actinobacteria;Actinobacteria;Micrococcales;Intrasporangiaceae;Ornithinimicrobium	2	0	0	0	0	0	0	0	0	0	0	0	0	0	0	0	0	0	0	0	0	0	0	0	0	0	0	0	0	0	0	0	0	0	0	2	0	0	0	0	0	0	0	0	0	0	0
OPU_1152	Asteroleplama	Bacteria;Firmicutes;Erysipelotrichia;Erysipelotrichales;Erysipelotrichaceae;Asteroleplama	2	0	0	0	0	0	0	0	0	0	0	0	0	0	0	0	0	0	0	0	0	0	0	0	0	0	0	0	0	0	0	0	0	0	0	0	1	0	0	0	0	1	0	0	0	0	0
OPU_132	Blautia	Bacteria;Firmicutes;Clostridia;Unclassified Clostridiales;Unclassified family;Blautia	1	0	0	0	0	0	0	0	0	0	0	0	0	0	0	0	0	0	0	0	0	0	0	0	0	0	0	0	0	0	0	0	0	0	0	0	0	0	0	0	0	0	0	0	0	0	0
OPU_143	Roseburia	Bacteria;Firmicutes;Clostridia;Clostridiales;Lachnospiraceae;Roseburia	1	0	0	0	0	0	0	0	0	0	0	0	0	0	0	0	0	0	0	0	0	0	0	0	0	0	0	0	0	0	0	0	0	0	0	0	0	0	0	0	0	0	0	0	0	0	0
OPU_235	Caldicoprobacter	Bacteria;Firmicutes;Clostridia;Clostridiales;Caldicoprobacteraceae;Caldicoprobacter	1	0	0	0	0	0	0	0	0	0	0	0	0	0	0	0	0	0	0	0	0	0	0	0	0	0	0	0	1	0	0	0	0	0	0	0	0	0	0	0	0	0	0	0	0	0	0
OPU_328	Anaerotruncus	Bacteria;Firmicutes;Clostridia;Clostridiales;Ruminococcaceae;Anaerotruncus	1	0	0	0	0	0	0	0	0	0	0	0	0	0	0	0	0	0	0	0	0	0	0	0	0	0	0	0	0	0	0	0	0	0	0	0	0	0	0	0	0	0	0	0	0	0	0
OPU_352	Subdoligranulum	Bacteria;Firmicutes;Clostridia;Clostridiales;Ruminococcaceae;Subdoligranulum	1	0	0	0	0	0	0	0	0	0	0	0	0	0	0	0	0	0	0	0	0	0	0	0	0	0	0	0	0	0	0	0	0	0	0	0	0	0	0	0	0	0	0	0	0	0	0
OPU_357	Subdoligranulum	Bacteria;Firmicutes;Clostridia;Clostridiales;Ruminococcaceae;Subdoligranulum	1	0	0	0	0	0	0	0	0	0	0	0	0	0	0	0	0	0	0	0	0	0	0	0	0	0	0	0	0	0	0	0	0	0	0	0	0	0	0	0	0	0	0	0	0	0	0
OPU_370	Faecalibacterium	Bacteria;Firmicutes;Clostridia;Clostridiales;Ruminococcaceae;Faecalibacterium	1	0	0	0	0	0	0	0	0	0	0	0	0	0	0	0	0	0	0	0	0	0	0	0	0	0	0	0	0	0	0	0	0	0	0	0	0	0	0	0	0	0	0	0	0	0	0
OPU_464	Prevotella	Bacteria;Bacteroidetes;Bacteroidia;Bacteroidales;Prevotellaceae;Prevotella	1	0	0	0	0	0	0	0	0	0	0	0	0	0	0	0	0	0	0	0	0	0	0	0	0	0	0	0	0	0	0	0	0	0	0	0	0	0	0	0	0	0	0	0	0	0	0
OPU_479	Prevotella	Bacteria;Bacteroidetes;Bacteroidia;Bacteroidales;Prevotellaceae;Prevotella	1	0	0	0	0	0	0	0	0	0	0	0	0	0	0	0	0	0	0	0	0	0	0	0	0	0	0	0	0	0	0	0	0	0	0	0	0	0	0	0	0	0	0	0	1	0	0
OPU_487	Phocaeicola	Bacteria;Bacteroidetes;Bacteroidia;Bacteroidales;Prevotellaceae and Bacteroidaceae;Phocaeicola	1	0	0	0	0	0	0	0	0	0	0	0	0	0	0	0	0	0	0	0	0	0	0	0	0	0	0	0	0	0	0	0	0	0	0	0	0	0	0	0	0	0	0	0	0	0	0
OPU_506	Bacteroides	Bacteria;Bacteroidetes;Bacteroidia;Bacteroidales;Bacteroidaceae;Bacteroides	1	0	0	0	0	0	0	0	0	0	0	0	0	0	0	0	0	0	0	0	0	0	0	0	0	0	0	0	0	0	0	0	0	0	0	0	0	0	0	0	0	0	0	0	0	0	0
OPU_520	Bacteroides	Bacteria;Bacteroidetes;Bacteroidia;Bacteroidales;Bacteroidaceae;Bacteroides	1	0	0	0	0	0	0	0	0	0	0	0	0	0	0	0	0	0	0	0	0	0	0	0	0	0	0	0	0	0	0	0	0	0	0	0	0	0	0	0	0	0	0	0	0	0	0
OPU_824	Acidibacter	Bacteria;Proteobacteria;Gammaproteobacteria;Xanthomonasdales Incertae Sedis;Unclassified family;Acidibacter	1	0	0	0	0	0	0	0	0	1	0	0	0	0	0	0	0	0	0	0	0	0	0	0	0	0	0	0	0	0	0	0	0	0	0	0	0	0	0	0	0	0	0	0	0	0	0
OPU_836	Aminobacter	Bacteria;Proteobacteria;Alphaproteobacteria;Rhizobiales;Phyllobacteriaceae;Aminobacter	1	0	0	0	0	0	0	0	0	0	0	0	1	0	0	0	0	0	0	0	0	0	0	0	0	0	0	0	0	0	0	0	0	0	0	0	0	0	0	0	0	0	0	0	0	0	0
OPU_888	Phenylobacterium	Bacteria;Proteobacteria;Alphaproteobacteria;Caulobacterales;Caulobacteraceae;Phenylobacterium	1	0	0	0	0	0	0	0	0	0	0	0	0	0	0	0	0	0	0	0	0	0	0	0	0	0	0	0	0	0	0	0	0	0	0	0	0	0	0	0	0	0	0	0	0	0	0
OPU_953	Lawsonella	Bacteria;Actinobacteria;Actinobacteria;Corynebacteriales;Corynebacteriaceae;Lawsonella	1	0	0	0	0	0	0	0	0	0	0	0	0	0	0	0	0	0	0	0	0	0	0	0	0	0	0	0	0	0	0	0	0	0	0	0	0	0	0	0	0	0	0	0	0	0	0
OPU_1009	Senegalimassillia	Bacteria;Actinobacteria;Coriobacteriia;Coriobacteriales;Coriobacteriaceae;Senegalimassillia	1	0	0	0	0	0	0	0	0	0	0	0	0	0	0	0	0	0	0	0	0	0	0	0	0	0	0	0	0	0	0	0	0	0	0	0	0	0	0	0	0	0	0	0	0	0	0
OPU_1013	Enterorhabdus	Bacteria;Actinobacteria;Coriobacteriia;Coriobacteriales;Coriobacteriaceae;Enterorhabdus	1	0	0	0	0	0	0	0	0	0	0	0	0	0	0	0	0	0	0	0	0	0	0	0	0	0	0	0	0	0	0	0	0	0	0	0	0	0	0	0	0	1	0	0	0	0	0
OPU_1027	Gaiella	Bacteria;Actinobacteria;Thermoleophilia;Gaiellales;Gaiellaceae;Gaiella	1	0	0	0	0	0	0	0	0	0	0	0	0	0	0	0	0	0	0	0	0	0	0	0	0	0	0	0	0	0	0	0	0	0	0	0	0	0	0	0	0	0	0	0	0	0	0
OPU_1125	Nitrospira	Bacteria;Nitrospirae;Nitrospira;Nitrospirales;Nitrospiraceae;Nitrospira	1	0	0	0	0	0	0	0	0	0	0	0	0	0	0	0	0	0	0	0	0	0	0	0	0	0	0	0	0	0	0	0	0	0	0	0	0	0	0	0	0	0	0	0	0	0	0
OPU_1164	Erysipelatoclostridium	Bacteria;Firmicutes;Erysipelotrichia;Erysipelotrichales;Erysipelotrichaceae;Erysipelatoclostridium	1	0	0	0	0	0	0	0	0	0	0	0	0	0	0	0	0	0	0	0	0	0	0	0	0	0	0	0	0	0	0	0	0	0	0	0	0	0	0	0	0	0	0	0	0	0	0
OPU_1200	Bryobacter	Bacteria;Acidobacteria;Solibacteres;Solibacterales;Solibacteraceae;Bryobacter	1	0	0	0	0	0	0	0	0	0	0	0	0	0	0	0	0	0	0	0	0	0	1	0	0	0	0	0	0	0	0	0	0	0	0	0	0	0	0	0	0	0	0	0	0	0	0
[truncated: 77 more columns]

## Sheet: family
			Sample No.	HF-1	HF-2	HF-3	HF-4	HF-5	HF-6	HF-7	HF-8	HF-9	HF-10	HF-11	HF-12	HF-13	HF-14	HF-15	HF-16	HF-17	HF-19	HF-20	HF-21	HF-22	HF-23	HF-24	HF-25	HF-26	HF-28	HF-29	HF-30	HF-31	HF-32	HF-33	HF-34	HF-35	HF-36	HF-37	HF-40	HF-41	HF-42	HF-44	HF-45	HF-46	HF-47	HF-48	HF-49	HF-50	HF-51
OPU_num	Taxon	Taxonomy	Total Reads	4272	3528	13443	5198	6295	3666	3434	5392	4623	3752	4953	3332	3515	5103	4242	5952	3779	4253	4276	3050	3489	3708	3001	5064	3394	6703	2485	8016	3856	4749	7168	6352	3286	3839	5582	4629	2893	4303	5596	3785	7186	3590	3241	6718	5057	6432
OPU_001	Lachnospiraceae	Bacteria;Firmicutes;Clostridia;Clostridiales;Lachnospiraceae	13973	52	20	40	28	130	72	45	22	23	31	41	113	11	19	487	75	101	81	78	19	59	25	51	9	212	16	17	201	34	33	37	52	24	4	42	151	9	30	82	13	159	305	2	158	614	48
OPU_392	Ruminococcaceae	Bacteria;Firmicutes;Clostridia;Clostridiales;Ruminococcaceae	11427	65	120	39	15	92	76	38	50	51	102	167	48	27	19	130	85	46	165	71	46	76	134	52	46	91	74	24	193	68	155	37	109	33	2	23	81	7	2	56	153	236	98	22	115	85	73
OPU_925	Rhodospirillaceae	Bacteria;Proteobacteria;Alphaproteobacteria;Rhodospirillales;Rhodospirillaceae	9808	9	1	6	84	0	0	4	35	1	18	11	7	20	0	15	3	5	2	0	1	4	0	12	6	11	10	5	649	18	842	152	72	4	0	1	1	0	281	0	2	36	14	0	106	2	34
OPU_336	Ruminococcaceae	Bacteria;Firmicutes;Clostridia;Clostridiales;Ruminococcaceae	5914	47	24	7	10	21	1	4	2	1	48	15	2	9	3	4	1	0	7	1	50	1	7	0	17	19	3	2	28	108	23	2	6	6	6	2	6	2	0	4	6	14	25	0	182	7	20
OPU_295	Ruminococcaceae	Bacteria;Firmicutes;Clostridia;Clostridiales;Ruminococcaceae	5254	4	26	9	1	5	0	0	18	9	0	8	1	0	6	147	28	3	0	0	228	9	77	0	6	5	258	1	26	0	4	11	2	1607	0	176	341	50	4	0	0	114	6	0	6	5	247
OPU_190	Lachnospiraceae	Bacteria;Firmicutes;Clostridia;Clostridiales;Lachnospiraceae	4579	23	7	30	4	291	15	9	5	6	64	57	25	2	47	7	87	74	14	36	58	14	3	29	4	10	24	0	61	7	18	32	27	1	0	53	162	24	8	8	17	14	11	0	9	28	18
OPU_1241	Ruminococcaceae	Bacteria;Firmicutes;Clostridia;Clostridiales;Ruminococcaceae	4196	3	1	16	0	19	0	0	3	1	11	18	2	9	18	8	66	0	2	2	15	3	6	5	1	14	6	2	87	26	11	9	6	13	0	4	7	0	4	2	0	38	24	342	25	27	6
OPU_249	Peptostreptococcaceae	Bacteria;Firmicutes;Clostridia;Clostridiales;Peptostreptococcaceae	4195	3	1	60	10	29	1	5	44	22	11	0	4	5	31	0	8	3	11	2	0	12	14	0	20	29	54	17	5	1	3	12	7	0	13	5	5	232	6	6	1	21	49	0	33	14	3
OPU_123	Ruminococcaceae	Bacteria;Firmicutes;Clostridia;Clostridiales;Ruminococcaceae	3753	26	1	7	3	28	148	1	4	8	141	61	6	0	0	3	2	7	58	168	2	90	7	105	6	37	0	1	1013	14	9	0	81	14	0	5	28	2	2	1	5	12	8	0	2	2	11
OPU_630	Rikenellaceae	Bacteria;Bacteroidetes;Bacteroidia;Bacteroidales;Rikenellaceae	3696	8	2	0	0	0	43	0	0	1	0	7	0	0	0	1	2	1	16	50	1	4	0	61	1	2	1	0	15	3	0	0	5	1	0	0	49	2	0	0	54	11	1	0	2	1	0
OPU_426	Ruminococcaceae	Bacteria;Firmicutes;Clostridia;Clostridiales;Ruminococcaceae	3629	14	9	2	1	8	1	29	0	1	0	13	1	2	0	3	1	16	8	3	11	38	3	6	0	16	17	0	226	7	4	4	35	7	0	22	84	9	1	83	40	14	40	3	5	20	7
OPU_293	Christensenellaceae	Bacteria;Firmicutes;Clostridia;Clostridiales;Christensenellaceae	3114	22	2	0	14	2	0	2	2	0	6	4	9	10	0	0	13	2	0	0	5	0	1	2	1	10	11	1	50	1	137	3	11	5	0	1	1	0	3	3	226	10	3	9	24	117	3
OPU_1251	Ruminococcaceae	Bacteria;Firmicutes;Clostridia;Clostridiales;Ruminococcaceae	2415	16	9	5	11	42	5	8	6	3	20	58	7	8	6	41	22	10	31	5	3	26	25	4	2	24	21	3	105	15	52	8	27	2	1	4	19	3	3	6	57	7	23	0	17	26	27
OPU_040	Lachnospiraceae	Bacteria;Firmicutes;Clostridia;Clostridiales;Lachnospiraceae	2194	39	16	169	30	19	14	3	15	6	3	9	6	4	31	19	14	18	14	19	4	8	1	12	7	5	48	3	30	6	6	21	18	14	3	22	6	3	13	5	1	33	18	1	18	20	9
OPU_1248	Ruminococcaceae	Bacteria;Firmicutes;Clostridia;Clostridiales;Ruminococcaceae	2127	6	2	3	2	3	0	8	12	0	4	20	4	0	0	5	3	0	1	1	0	7	0	0	0	9	2	1	26	11	15	1	18	1	0	3	10	1	0	22	10	2	30	0	12	6	12
OPU_191	Lachnospiraceae	Bacteria;Firmicutes;Clostridia;Clostridiales;Lachnospiraceae	2051	14	3	3	13	60	17	5	5	5	5	14	4	0	0	10	4	12	6	16	3	11	4	13	2	1	40	1	48	9	1	2	13	0	0	17	60	9	22	32	5	8	7	0	3	12	2
OPU_340	Ruminococcaceae	Bacteria;Firmicutes;Clostridia;Clostridiales;Ruminococcaceae	1948	9	4	2	11	0	0	5	1	1	2	4	42	13	0	3	1	0	2	0	0	12	3	2	2	8	1	2	64	5	173	0	8	8	0	2	3	0	0	12	55	7	0	0	20	129	9
OPU_1244	Ruminococcaceae	Bacteria;Firmicutes;Clostridia;Clostridiales;Ruminococcaceae	1810	19	0	1	0	1	2	34	3	4	35	2	4	3	1	37	0	28	3	1	0	3	1	1	0	2	11	4	1	8	1	0	5	9	4	2	8	1	0	61	4	6	0	0	6	0	7
OPU_152	Lachnospiraceae	Bacteria;Firmicutes;Clostridia;Clostridiales;Lachnospiraceae	1740	29	9	117	77	14	0	6	49	38	8	12	12	12	13	0	13	6	5	0	12	9	11	2	3	2	33	27	14	14	9	8	6	1	1	4	14	2	5	9	2	75	4	9	24	14	29
OPU_020	Lachnospiraceae	Bacteria;Firmicutes;Clostridia;Clostridiales;Lachnospiraceae	1722	8	0	2	0	1	5	5	116	0	0	0	1	0	0	2	2	1	5	11	0	0	0	5	1	4	0	0	79	0	3	1	19	0	0	2	0	0	0	15	1	1	13	0	31	101	0
OPU_178	Lachnospiraceae	Bacteria;Firmicutes;Clostridia;Clostridiales;Lachnospiraceae	1693	7	17	2	0	30	7	80	64	1	13	5	26	0	0	42	0	9	19	12	0	12	0	19	0	11	26	0	63	1	0	0	15	0	0	5	37	2	0	189	0	6	19	0	1	13	2
OPU_402	Ruminococcaceae	Bacteria;Firmicutes;Clostridia;Clostridiales;Ruminococcaceae	1582	12	24	2	4	7	3	0	7	2	4	4	0	3	3	5	3	1	5	12	1	9	3	5	12	1	6	9	10	6	24	3	4	6	0	8	9	1	2	4	5	14	6	36	9	13	20
OPU_1155	Erysipelotrichaceae	Bacteria;Firmicutes;Erysipelotrichia;Erysipelotrichales;Erysipelotrichaceae	1537	13	4	12	4	4	0	3	23	1	1	0	0	1	8	4	0	0	3	1	3	2	1	1	0	5	6	0	7	6	4	6	2	35	3	52	7	8	8	7	0	108	7	10	19	39	164
OPU_027	Lachnospiraceae	Bacteria;Firmicutes;Clostridia;Clostridiales;Lachnospiraceae	1528	30	2	84	14	6	0	3	14	39	3	15	3	22	26	2	49	4	1	0	8	1	11	0	14	10	29	23	8	18	7	56	3	7	32	25	4	17	3	2	13	16	7	4	33	4	10
OPU_222	Clostridiaceae	Bacteria;Firmicutes;Clostridia;Clostridiales;Clostridiaceae	1523	1	8	1	3	21	0	0	2	6	3	3	30	0	46	1	4	1	0	0	0	3	1	0	2	0	17	0	3	1	0	0	2	56	3	12	12	3	0	1	0	3	1	0	5	5	12
OPU_160	Lachnospiraceae	Bacteria;Firmicutes;Clostridia;Clostridiales;Lachnospiraceae	1476	25	82	5	1	21	1	2	0	0	9	8	7	4	5	2	19	2	2	0	55	2	0	2	0	10	24	0	3	4	0	5	18	61	0	12	0	5	0	6	2	78	17	0	5	9	27
OPU_019	Lachnospiraceae	Bacteria;Firmicutes;Clostridia;Clostridiales;Lachnospiraceae	1389	4	1	3	5	0	0	31	0	3	5	2	1	1	1	4	0	1	3	2	1	3	0	4	1	2	1	0	22	2	68	1	1	2	0	1	0	0	0	58	0	2	2	0	22	2	0
OPU_333	Ruminococcaceae	Bacteria;Firmicutes;Clostridia;Clostridiales;Ruminococcaceae	1343	5	14	0	3	6	6	2	4	0	8	73	0	4	0	19	9	1	15	10	0	8	2	5	0	3	6	0	92	19	40	0	9	1	2	1	9	0	2	9	9	9	7	0	8	1	7
OPU_307	Ruminococcaceae	Bacteria;Firmicutes;Clostridia;Clostridiales;Ruminococcaceae	1305	8	0	1	0	4	0	17	7	0	4	10	3	4	0	1	8	3	0	0	1	1	0	0	0	3	5	0	5	1	0	0	2	0	0	0	18	0	0	30	0	6	12	0	20	11	3
OPU_407	Ruminococcaceae	Bacteria;Firmicutes;Clostridia;Clostridiales;Ruminococcaceae	1268	5	1	7	1	5	0	4	18	1	13	10	1	1	3	3	18	6	1	0	0	8	0	2	0	19	4	0	21	4	3	8	5	4	0	9	25	0	3	31	0	3	64	24	3	4	3
OPU_046	Lachnospiraceae	Bacteria;Firmicutes;Clostridia;Clostridiales;Lachnospiraceae	1167	9	3	77	16	7	1	0	6	14	2	4	6	13	4	3	4	4	1	0	4	2	14	0	37	2	13	9	12	2	13	3	6	1	23	24	1	3	6	1	1	15	3	2	11	0	5
OPU_306	Ruminococcaceae	Bacteria;Firmicutes;Clostridia;Clostridiales;Ruminococcaceae	1156	1	3	6	1	28	7	0	2	5	68	14	0	0	10	13	21	1	27	0	14	0	21	1	1	13	12	1	11	5	5	15	3	1	0	2	1	0	1	0	356	3	6	0	5	1	3
OPU_174	Lachnospiraceae	Bacteria;Firmicutes;Clostridia;Clostridiales;Lachnospiraceae	1102	20	2	46	11	4	0	1	3	2	2	1	1	4	1	3	18	2	0	0	3	2	4	0	0	1	29	3	8	8	11	0	18	2	0	2	5	0	1	3	0	35	1	11	25	2	6
OPU_211	Lachnospiraceae	Bacteria;Firmicutes;Clostridia;Clostridiales;Lachnospiraceae	1058	8	3	6	8	3	4	0	9	1	0	7	0	1	0	46	1	25	22	1	15	8	1	1	4	5	6	1	9	7	0	1	10	0	0	1	7	0	0	1	5	31	1	1	10	6	32
OPU_405	Ruminococcaceae	Bacteria;Firmicutes;Clostridia;Clostridiales;Ruminococcaceae	1049	10	8	16	2	8	1	9	3	3	21	32	0	6	28	2	66	0	11	0	4	4	14	2	9	2	4	0	35	9	12	36	8	1	0	10	7	3	2	7	6	2	1	6	16	8	6
OPU_179	Lachnospiraceae	Bacteria;Firmicutes;Clostridia;Clostridiales;Lachnospiraceae	931	6	1	0	4	0	4	14	1	0	0	1	0	1	1	3	0	0	6	5	1	2	2	2	0	4	0	3	15	5	8	2	1	0	0	2	8	0	1	40	0	0	1	0	5	6	6
OPU_002	Lachnospiraceae	Bacteria;Firmicutes;Clostridia;Clostridiales;Lachnospiraceae	899	2	6	2	15	1	2	6	11	1	2	2	5	0	1	2	1	1	4	0	0	0	2	1	0	8	4	1	5	0	4	0	3	3	0	1	1	0	0	3	0	0	8	12	8	9	1
OPU_335	Ruminococcaceae	Bacteria;Firmicutes;Clostridia;Clostridiales;Ruminococcaceae	782	9	1	3	0	0	53	4	1	3	0	3	0	0	1	5	10	0	26	48	3	10	0	50	1	0	0	0	16	11	0	0	5	1	0	2	2	0	1	0	0	0	0	0	0	0	1
OPU_159	Lachnospiraceae	Bacteria;Firmicutes;Clostridia;Clostridiales;Lachnospiraceae	730	7	2	0	0	27	1	16	9	1	0	6	6	0	9	0	2	2	2	4	12	9	0	0	1	8	2	0	13	0	0	1	6	1	0	1	3	0	15	45	0	0	2	47	0	19	27
OPU_1151	Erysipelotrichaceae	Bacteria;Firmicutes;Erysipelotrichia;Erysipelotrichales;Erysipelotrichaceae	707	0	1	0	0	21	0	0	0	0	0	2	0	0	0	0	0	3	0	0	0	0	0	0	0	1	0	0	24	8	1	0	6	0	0	5	40	0	0	0	21	12	1	0	1	4	0
OPU_199	Lachnospiraceae	Bacteria;Firmicutes;Clostridia;Clostridiales;Lachnospiraceae	697	21	1	1	10	0	0	0	7	1	8	0	0	0	7	0	0	0	0	0	1	1	1	0	11	4	3	0	0	4	0	0	2	0	10	0	0	1	2	0	0	2	1	0	19	5	1
OPU_008	Lachnospiraceae	Bacteria;Firmicutes;Clostridia;Clostridiales;Lachnospiraceae	666	12	1	6	13	6	0	5	7	0	1	4	4	0	8	2	5	3	1	1	4	1	3	0	1	4	7	1	8	1	9	4	7	3	1	3	10	2	1	4	1	24	2	4	22	5	2
OPU_1153	Erysipelotrichaceae	Bacteria;Firmicutes;Erysipelotrichia;Erysipelotrichales;Erysipelotrichaceae	653	0	0	0	0	0	0	0	0	0	0	0	0	0	0	0	0	0	0	0	0	0	0	0	0	7	0	0	0	0	0	0	1	0	0	0	0	0	0	0	630	0	0	0	1	0	2
OPU_122	Lachnospiraceae	Bacteria;Firmicutes;Clostridia;Clostridiales;Lachnospiraceae	652	19	6	0	0	0	1	12	3	3	2	7	12	2	0	1	0	1	0	0	1	3	3	1	0	1	38	0	4	13	2	2	5	12	0	2	17	1	0	21	0	7	11	4	20	15	9
OPU_147	Lachnospiraceae	Bacteria;Firmicutes;Clostridia;Clostridiales;Lachnospiraceae	645	9	3	1	0	1	1	3	0	0	7	1	5	0	0	1	0	1	0	1	1	1	2	0	0	0	11	0	5	4	6	3	5	4	1	2	7	0	0	8	2	1	1	21	8	39	4
OPU_204	Lachnospiraceae	Bacteria;Firmicutes;Clostridia;Clostridiales;Lachnospiraceae	631	14	3	3	8	7	1	5	19	8	5	5	2	2	13	12	8	27	4	0	3	5	1	0	1	5	12	5	8	5	1	9	6	7	0	1	5	1	0	3	0	13	1	0	3	2	5
OPU_302	Ruminococcaceae	Bacteria;Firmicutes;Clostridia;Clostridiales;Ruminococcaceae	589	0	0	0	0	0	0	0	93	0	0	1	0	0	0	0	0	0	0	0	0	7	2	0	1	5	0	0	0	3	4	0	0	0	0	0	1	0	0	2	0	0	8	0	0	0	1
OPU_1245	Ruminococcaceae	Bacteria;Firmicutes;Clostridia;Clostridiales;Ruminococcaceae	584	0	6	1	0	25	0	0	0	2	17	25	16	0	0	9	1	0	15	1	0	0	4	2	14	1	1	0	6	2	0	1	0	0	1	0	3	0	0	0	7	3	0	0	16	0	1
OPU_244	Christensenellaceae	Bacteria;Firmicutes;Clostridia;Clostridiales;Christensenellaceae	506	1	0	0	0	1	0	0	0	0	13	1	0	0	0	0	0	1	2	1	0	0	0	0	0	7	1	1	17	5	4	0	6	0	0	0	2	0	0	0	8	0	1	0	2	6	5
OPU_100	Lachnospiraceae	Bacteria;Firmicutes;Clostridia;Clostridiales;Lachnospiraceae	440	0	0	362	0	1	0	0	1	0	2	0	4	0	0	0	0	0	0	0	2	1	0	0	1	0	0	0	0	0	0	0	1	0	0	0	0	0	0	0	0	0	0	0	0	0	0
OPU_161	Lachnospiraceae	Bacteria;Firmicutes;Clostridia;Clostridiales;Lachnospiraceae	438	2	0	0	0	38	0	0	2	0	1	0	17	0	0	0	0	0	0	0	1	3	0	1	0	0	0	0	2	0	0	0	2	1	0	0	2	0	22	3	0	0	4	3	0	1	0
OPU_169	Lachnospiraceae	Bacteria;Firmicutes;Clostridia;Clostridiales;Lachnospiraceae	425	3	0	9	0	33	0	0	0	0	2	1	7	0	0	0	0	0	0	0	0	0	0	0	0	4	0	0	2	1	0	0	0	0	0	1	0	0	0	1	0	1	8	4	2	0	3
OPU_217	Clostridiaceae	Bacteria;Firmicutes;Clostridia;Clostridiales;Clostridiaceae	422	0	1	3	0	5	0	0	1	7	10	1	2	0	2	0	1	0	0	2	0	0	0	0	3	4	0	2	2	0	0	0	2	0	0	1	0	0	1	3	1	7	7	0	2	0	3
OPU_035	Lachnospiraceae	Bacteria;Firmicutes;Clostridia;Clostridiales;Lachnospiraceae	389	5	0	22	3	0	0	1	0	1	0	0	0	4	0	0	0	0	0	0	0	0	4	0	0	6	0	1	0	0	0	1	0	1	7	1	0	3	0	0	0	1	0	0	0	0	0
OPU_473	Prevotellaceae	Bacteria;Bacteroidetes;Bacteroidia;Bacteroidales;Prevotellaceae	336	0	0	0	0	208	0	0	0	0	0	0	0	1	0	0	0	0	0	0	0	0	0	0	0	1	1	0	1	0	0	0	0	0	1	0	31	0	0	0	40	10	2	0	0	0	1
OPU_974	Micrococcaceae	Bacteria;Actinobacteria;Actinobacteria;Actinomycetales;Micrococcaceae	325	1	1	2	0	0	1	0	1	1	2	2	0	0	2	1	6	0	3	3	2	3	0	3	0	1	4	1	2	1	3	4	1	1	1	0	4	0	0	1	0	4	2	0	4	2	14
OPU_303	Ruminococcaceae	Bacteria;Firmicutes;Clostridia;Clostridiales;Ruminococcaceae	321	1	0	0	0	0	0	0	0	0	0	0	0	0	0	0	0	0	0	0	0	0	0	0	0	0	0	0	1	0	0	40	0	0	0	0	0	0	0	0	0	0	0	0	0	149	0
OPU_172	Lachnospiraceae	Bacteria;Firmicutes;Clostridia;Clostridiales;Lachnospiraceae	310	5	1	0	0	0	0	0	0	0	0	4	0	0	0	0	1	0	0	0	0	0	0	0	0	1	0	0	0	0	0	0	0	0	0	1	6	0	0	0	0	9	0	30	4	1	3
OPU_240	Christensenellaceae	Bacteria;Firmicutes;Clostridia;Clostridiales;Christensenellaceae	285	0	2	2	2	3	0	1	1	1	2	0	1	0	0	2	0	2	11	1	0	1	44	0	0	0	2	0	1	2	1	1	0	3	0	0	1	0	0	3	0	0	2	5	12	3	1
OPU_1247	Ruminococcaceae	Bacteria;Firmicutes;Clostridia;Clostridiales;Ruminococcaceae	260	0	37	0	0	15	0	0	0	0	5	3	7	0	0	1	0	0	0	0	0	0	0	0	0	0	0	0	20	0	0	0	2	8	0	2	3	0	1	0	0	0	5	0	3	1	0
OPU_1210	Lachnospiraceae	Bacteria;Firmicutes;Clostridia;Clostridiales;Lachnospiraceae	255	1	0	4	0	1	0	1	4	2	0	2	1	1	0	0	1	1	1	0	0	3	0	0	0	0	28	5	0	0	1	0	1	0	0	0	0	0	0	1	0	8	2	0	16	2	0
OPU_187	Lachnospiraceae	Bacteria;Firmicutes;Clostridia;Clostridiales;Lachnospiraceae	245	0	0	0	0	0	0	0	0	0	0	0	0	0	0	0	2	0	0	0	0	0	0	0	0	0	0	0	16	0	0	0	2	0	0	0	0	0	0	0	0	0	1	0	0	0	0
OPU_1191	Desulfovibrionaceae	Bacteria;Proteobacteria;Deltaproteobacteria;Desulfovibrionales;Desulfovibrionaceae	244	0	0	6	0	2	0	0	0	5	2	7	0	0	10	0	28	0	0	0	5	0	0	0	3	0	1	0	0	2	1	13	5	1	1	2	0	0	0	1	0	1	0	0	1	9	2
OPU_114	Lachnospiraceae	Bacteria;Firmicutes;Clostridia;Clostridiales;Lachnospiraceae	233	1	0	2	0	0	0	0	0	5	0	0	0	0	7	0	0	0	0	0	0	0	0	0	0	2	3	4	0	0	0	0	0	0	0	0	2	0	2	0	0	0	0	0	0	0	6
OPU_205	Lachnospiraceae	Bacteria;Firmicutes;Clostridia;Clostridiales;Lachnospiraceae	232	0	0	1	0	0	0	0	0	0	0	0	0	0	0	0	0	0	0	0	0	0	0	1	0	0	0	0	2	0	2	0	0	0	0	0	0	0	1	0	1	1	0	0	1	0	6
OPU_1233	Ruminococcaceae	Bacteria;Firmicutes;Clostridia;Clostridiales;Ruminococcaceae	207	0	0	0	0	0	0	0	0	0	0	0	0	0	0	0	0	0	3	2	0	0	5	0	0	1	6	0	9	1	1	0	3	0	0	1	5	0	0	0	2	0	3	5	0	1	0
OPU_343	Ruminococcaceae	Bacteria;Firmicutes;Clostridia;Clostridiales;Ruminococcaceae	184	3	1	0	0	0	0	0	0	0	0	0	0	0	0	0	0	0	6	0	0	0	3	0	1	1	1	0	1	0	0	0	1	0	0	1	1	0	1	0	0	3	0	5	0	0	2
OPU_317	Ruminococcaceae	Bacteria;Firmicutes;Clostridia;Clostridiales;Ruminococcaceae	179	4	5	1	1	0	0	4	0	0	0	0	0	1	1	0	7	0	0	0	1	1	2	0	1	0	1	3	1	2	6	4	1	0	1	1	1	0	0	0	1	10	0	0	3	4	3
OPU_342	Ruminococcaceae	Bacteria;Firmicutes;Clostridia;Clostridiales;Ruminococcaceae	177	1	0	0	0	1	0	95	0	1	0	0	1	1	0	0	1	4	2	0	0	0	0	0	0	0	3	0	8	1	0	0	3	0	0	0	4	0	0	0	0	0	0	0	1	0	1
OPU_213	Lachnospiraceae	Bacteria;Firmicutes;Clostridia;Clostridiales;Lachnospiraceae	173	0	1	0	0	0	0	1	0	0	0	0	1	0	0	0	0	0	0	0	0	0	0	0	1	0	1	0	7	1	0	6	3	6	0	0	4	0	0	4	3	10	0	10	0	2	0
OPU_1147	Erysipelotrichaceae	Bacteria;Firmicutes;Erysipelotrichia;Erysipelotrichales;Erysipelotrichaceae	170	0	2	0	0	21	0	3	0	0	0	2	0	0	0	12	0	0	0	0	0	13	0	0	0	4	0	0	2	0	0	0	2	3	0	0	5	0	0	12	0	0	0	0	1	1	0
OPU_415	Ruminococcaceae	Bacteria;Firmicutes;Clostridia;Clostridiales;Ruminococcaceae	160	0	1	0	0	0	0	0	0	0	0	0	0	0	0	0	0	0	2	0	0	1	0	0	1	0	0	0	2	2	1	0	0	0	0	0	1	0	0	0	1	1	0	0	0	0	0
OPU_095	Lachnospiraceae	Bacteria;Firmicutes;Clostridia;Clostridiales;Lachnospiraceae	149	0	0	0	0	0	0	0	0	0	0	1	0	0	0	0	0	0	0	0	0	0	0	0	0	0	0	0	0	0	0	0	0	0	0	0	0	0	0	0	0	0	0	0	0	0	0
OPU_175	Lachnospiraceae	Bacteria;Firmicutes;Clostridia;Clostridiales;Lachnospiraceae	145	0	0	0	0	0	0	0	0	0	0	1	0	0	0	0	0	0	0	1	0	0	0	0	0	0	0	0	15	1	0	0	1	0	0	0	0	0	0	0	0	0	0	0	0	2	0
OPU_420	Ruminococcaceae	Bacteria;Firmicutes;Clostridia;Clostridiales;Ruminococcaceae	143	0	0	1	2	0	2	0	0	0	2	0	0	0	0	0	3	0	2	6	1	0	0	1	0	0	0	0	6	0	3	0	1	0	0	0	0	0	0	0	0	0	0	0	0	0	0
OPU_271	Clostridiales Family XIII	Bacteria;Firmicutes;Clostridia;Clostridiales;Clostridiales Family XIII	131	0	0	0	3	0	1	1	0	0	1	0	0	1	0	1	0	1	1	1	0	0	0	3	0	0	0	0	9	0	6	0	0	0	0	0	0	0	0	2	0	2	0	0	0	0	0
OPU_417	Ruminococcaceae	Bacteria;Firmicutes;Clostridia;Clostridiales;Ruminococcaceae	120	0	0	1	0	0	0	0	0	0	0	1	12	0	0	0	1	1	0	1	0	3	0	0	0	0	0	0	5	0	6	0	1	0	0	2	9	1	0	1	0	0	0	2	1	5	2
OPU_311	Ruminococcaceae	Bacteria;Firmicutes;Clostridia;Clostridiales;Ruminococcaceae	119	1	0	0	3	0	0	0	0	0	0	3	0	0	0	0	0	2	0	0	0	1	1	0	0	2	0	0	10	3	0	0	1	1	0	0	2	0	0	0	1	0	4	0	0	0	0
OPU_932	Victivallaceae	Bacteria;Lentisphaerae;Lentisphaeria;Victivallales;Victivallaceae	119	0	0	0	0	0	0	0	0	0	0	0	0	0	0	0	0	0	6	0	0	0	0	0	0	1	1	0	14	0	0	0	0	0	0	0	0	0	0	0	0	0	1	0	0	0	0
OPU_275	Clostridiales Family XIII	Bacteria;Firmicutes;Clostridia;Clostridiales;Clostridiales Family XIII	116	1	0	0	0	2	1	0	0	0	1	0	0	0	1	0	2	1	0	0	1	0	0	0	3	0	5	0	12	0	0	0	0	3	0	0	5	0	0	2	1	0	1	0	1	0	0
OPU_933	Lentisphaerae	Bacteria;Lentisphaerae;Lentisphaeria;Victivallales;Lentisphaerae	113	2	0	0	0	0	0	0	0	0	0	0	0	0	0	0	0	0	1	0	0	1	0	0	0	0	0	0	17	0	1	0	0	0	0	1	0	0	0	0	2	1	0	0	0	0	1
OPU_654	Flavobacteriaceae	Bacteria;Bacteroidetes;Flavobacteriia;Flavobacteriales;Flavobacteriaceae	111	0	0	0	0	0	0	0	0	0	0	0	0	0	0	0	0	0	0	0	0	0	2	0	0	0	0	0	0	0	2	0	0	0	0	0	0	0	0	0	0	0	1	0	0	1	0
OPU_045	Lachnospiraceae	Bacteria;Firmicutes;Clostridia;Clostridiales;Lachnospiraceae	100	0	0	0	0	0	0	0	3	0	1	0	0	0	0	0	0	0	0	0	0	0	0	0	0	0	0	0	0	0	0	0	1	0	0	0	0	0	0	0	0	0	0	0	2	0	0
OPU_401	Ruminococcaceae	Bacteria;Firmicutes;Clostridia;Clostridiales;Ruminococcaceae	100	0	3	0	1	0	1	0	0	0	0	1	0	0	0	0	0	0	1	1	0	0	0	0	0	2	0	0	3	1	1	0	1	0	0	0	3	0	0	0	0	0	0	0	1	4	6
OPU_1237	Ruminococcaceae	Bacteria;Firmicutes;Clostridia;Clostridiales;Ruminococcaceae	100	1	0	0	0	0	0	0	0	1	1	0	1	2	1	0	1	0	0	0	2	0	0	0	1	0	1	2	0	0	0	0	0	0	0	2	0	0	3	0	0	4	0	1	0	0	0
OPU_120	Lachnospiraceae	Bacteria;Firmicutes;Clostridia;Clostridiales;Lachnospiraceae	99	0	0	0	3	1	0	0	0	0	2	0	0	0	9	0	1	0	0	0	0	1	0	0	0	0	0	0	1	1	0	1	4	0	0	0	0	0	0	1	0	0	0	1	2	0	2
OPU_406	Ruminococcaceae	Bacteria;Firmicutes;Clostridia;Clostridiales;Ruminococcaceae	89	0	1	0	0	6	0	0	0	0	0	1	0	0	0	0	0	0	0	0	0	0	0	0	0	0	1	0	45	0	0	0	8	0	0	0	3	0	0	0	0	0	0	0	0	0	0
OPU_090	Lachnospiraceae	Bacteria;Firmicutes;Clostridia;Clostridiales;Lachnospiraceae	87	2	0	0	0	0	0	0	0	0	0	0	0	0	0	0	1	0	1	0	0	0	0	0	0	0	2	0	0	0	1	0	0	1	0	0	0	0	0	0	1	0	0	6	0	1	0
OPU_419	Ruminococcaceae	Bacteria;Firmicutes;Clostridia;Clostridiales;Ruminococcaceae	85	0	0	0	0	1	0	2	0	0	1	1	0	0	0	0	1	0	0	3	0	1	0	2	0	0	0	0	2	0	0	1	0	0	0	0	8	0	0	0	2	0	0	0	0	0	0
OPU_241	Christensenellaceae	Bacteria;Firmicutes;Clostridia;Clostridiales;Christensenellaceae	82	2	0	0	0	0	0	0	0	0	0	4	0	0	0	0	0	0	0	1	0	3	0	1	0	0	1	0	6	3	0	0	0	0	0	0	1	0	0	1	1	1	1	0	0	1	0
OPU_398	Ruminococcaceae	Bacteria;Firmicutes;Clostridia;Clostridiales;Ruminococcaceae	80	1	0	0	0	0	0	0	0	0	0	1	1	0	1	0	1	0	0	0	0	0	0	0	0	2	1	0	0	1	1	0	0	0	0	0	0	0	0	0	0	0	1	0	1	1	0
OPU_1212	Lachnospiraceae	Bacteria;Firmicutes;Clostridia;Clostridiales;Lachnospiraceae	78	0	0	0	0	3	0	0	14	0	2	0	0	0	0	0	0	0	0	0	0	0	0	0	0	0	0	0	0	0	1	0	22	8	0	3	2	1	0	1	2	1	1	0	0	0	1
OPU_239	Christensenellaceae	Bacteria;Firmicutes;Clostridia;Clostridiales;Christensenellaceae	64	1	0	0	0	0	1	0	0	0	1	0	0	0	0	0	0	0	0	0	0	0	0	0	0	0	1	0	3	4	2	0	1	0	1	1	0	1	0	0	1	0	2	0	0	0	0
OPU_1252	Ruminococcaceae	Bacteria;Firmicutes;Clostridia;Clostridiales;Ruminococcaceae	61	1	0	0	0	0	1	1	0	0	0	0	0	0	0	0	0	1	1	0	0	0	0	1	0	0	1	0	2	0	0	0	0	0	0	1	3	0	0	6	0	0	1	0	0	0	0
OPU_315	Ruminococcaceae	Bacteria;Firmicutes;Clostridia;Clostridiales;Ruminococcaceae	58	0	0	0	0	0	0	0	0	0	0	0	0	0	0	0	0	0	0	0	0	6	0	0	0	0	0	0	0	0	0	0	0	0	0	0	0	0	0	3	0	0	0	0	0	0	0
OPU_102	Lachnospiraceae	Bacteria;Firmicutes;Clostridia;Clostridiales;Lachnospiraceae	55	1	0	0	1	0	0	0	0	0	0	0	0	0	1	0	1	0	0	0	0	0	0	0	2	0	1	0	0	0	0	0	0	0	0	2	0	0	0	0	0	2	0	0	0	0	1
OPU_266	Clostridiales Family XIII	Bacteria;Firmicutes;Clostridia;Clostridiales;Clostridiales Family XIII	53	1	0	0	0	0	2	0	0	0	0	0	0	0	1	0	0	2	0	0	0	1	0	0	0	0	1	0	1	0	0	0	0	0	0	1	0	0	0	0	1	0	0	1	0	0	1
OPU_104	Lachnospiraceae	Bacteria;Firmicutes;Clostridia;Clostridiales;Lachnospiraceae	48	0	0	0	0	0	0	0	0	0	0	0	0	0	0	0	0	0	2	1	0	0	0	0	0	0	0	0	0	0	0	0	0	0	0	0	0	0	0	0	0	0	0	0	0	0	33
OPU_330	Ruminococcaceae	Bacteria;Firmicutes;Clostridia;Clostridiales;Ruminococcaceae	44	0	0	0	0	0	0	0	0	0	0	0	0	0	0	0	0	0	0	0	0	0	3	0	0	0	0	0	0	1	7	0	0	0	0	0	0	0	0	0	0	1	0	0	2	0	0
OPU_345	Ruminococcaceae	Bacteria;Firmicutes;Clostridia;Clostridiales;Ruminococcaceae	44	0	0	0	0	0	0	1	0	0	0	0	0	0	0	1	0	1	2	0	0	0	0	0	0	0	0	0	1	0	0	0	0	0	0	0	1	0	0	1	0	0	0	0	0	0	0
OPU_1194	Desulfovibrionaceae	Bacteria;Proteobacteria;Deltaproteobacteria;Desulfovibrionales;Desulfovibrionaceae	43	0	0	0	0	0	0	0	0	0	0	1	0	0	0	0	0	0	2	0	0	0	0	0	0	0	1	0	0	0	6	0	0	0	0	0	0	0	1	0	0	0	2	0	0	0	1
OPU_484	Prevotellaceae	Bacteria;Bacteroidetes;Bacteroidia;Bacteroidales;Prevotellaceae	42	0	0	0	0	0	0	0	0	0	0	0	0	0	0	0	0	0	0	0	0	0	0	0	0	0	0	0	0	0	0	0	0	0	0	0	0	0	0	0	23	0	0	0	0	0	0
OPU_034	Lachnospiraceae	Bacteria;Firmicutes;Clostridia;Clostridiales;Lachnospiraceae	41	0	0	0	0	0	0	0	0	0	0	0	0	0	0	0	0	0	0	0	0	0	0	0	0	0	0	0	0	0	0	0	0	0	0	0	0	0	0	0	0	0	0	0	0	0	4
OPU_655	Flavobacteriaceae	Bacteria;Bacteroidetes;Flavobacteriia;Flavobacteriales;Flavobacteriaceae	41	0	0	0	0	0	0	0	0	0	0	0	0	0	0	0	0	0	0	0	0	1	0	0	0	1	0	0	6	0	0	0	0	1	0	0	0	0	0	0	0	0	0	0	0	0	0
OPU_400	Ruminococcaceae	Bacteria;Firmicutes;Clostridia;Clostridiales;Ruminococcaceae	40	1	0	0	0	0	0	0	0	0	0	0	0	0	0	1	0	0	1	0	0	0	0	0	0	0	0	0	2	0	1	0	0	0	0	1	0	0	0	0	0	0	0	0	0	0	0
OPU_483	Prevotellaceae	Bacteria;Bacteroidetes;Bacteroidia;Bacteroidales;Prevotellaceae	39	1	0	0	0	0	0	0	0	0	0	0	0	0	0	0	0	0	0	0	0	9	0	0	0	5	0	0	0	0	0	0	2	0	0	0	0	0	0	0	1	1	0	0	0	0	1
OPU_245	Christensenellaceae	Bacteria;Firmicutes;Clostridia;Clostridiales;Christensenellaceae	36	0	0	0	0	0	0	0	0	0	1	0	0	0	0	1	0	0	0	0	0	0	0	1	0	0	0	0	1	0	0	0	0	0	0	0	0	0	0	0	0	0	1	0	0	6	0
OPU_1238	Ruminococcaceae	Bacteria;Firmicutes;Clostridia;Clostridiales;Ruminococcaceae	36	0	0	0	0	0	1	0	0	0	0	2	0	0	0	1	0	0	0	0	0	0	0	0	0	0	0	0	1	0	0	0	0	0	0	0	0	0	0	0	0	0	0	0	0	0	0
OPU_320	Ruminococcaceae	Bacteria;Firmicutes;Clostridia;Clostridiales;Ruminococcaceae	35	0	0	0	0	0	0	0	0	1	0	0	0	1	0	1	0	0	1	0	0	0	0	0	0	0	0	0	0	0	0	0	1	0	0	0	0	0	0	0	0	1	0	0	0	0	0
OPU_1239	Ruminococcaceae	Bacteria;Firmicutes;Clostridia;Clostridiales;Ruminococcaceae	33	0	0	0	0	0	0	0	0	0	0	0	0	0	0	0	0	0	0	0	0	0	0	0	0	0	0	0	0	0	0	0	0	0	0	0	0	0	0	0	0	0	0	0	0	0	0
OPU_007	Lachnospiraceae	Bacteria;Firmicutes;Clostridia;Clostridiales;Lachnospiraceae	32	0	0	2	0	0	0	0	0	0	0	1	0	0	0	0	0	2	0	0	0	0	0	0	0	1	0	0	11	0	0	0	0	0	0	0	0	0	0	1	0	0	2	0	0	0	0
OPU_1246	Ruminococcaceae	Bacteria;Firmicutes;Clostridia;Clostridiales;Ruminococcaceae	32	0	0	0	0	0	0	0	0	0	0	0	0	0	0	0	0	0	0	0	0	0	0	0	0	0	0	0	1	0	0	0	0	0	0	0	0	0	0	0	0	0	0	0	0	0	4
OPU_1250	Ruminococcaceae	Bacteria;Firmicutes;Clostridia;Clostridiales;Ruminococcaceae	32	0	0	1	0	0	0	0	0	0	0	1	1	0	0	0	0	0	1	0	0	0	0	0	0	0	0	0	8	0	0	0	1	1	1	0	1	0	0	3	0	0	0	0	0	0	0
OPU_331	Ruminococcaceae	Bacteria;Firmicutes;Clostridia;Clostridiales;Ruminococcaceae	31	0	0	0	1	0	0	0	0	0	0	0	0	0	0	0	0	0	0	0	0	0	0	0	0	0	0	0	4	0	2	0	0	0	0	0	0	0	0	0	0	0	0	0	0	0	1
OPU_305	Ruminococcaceae	Bacteria;Firmicutes;Clostridia;Clostridiales;Ruminococcaceae	30	0	0	0	0	1	0	0	0	0	1	0	0	0	0	0	0	0	0	0	0	0	0	0	0	0	0	0	0	0	0	0	0	0	0	0	0	0	0	1	0	0	0	1	0	0	0
OPU_177	Lachnospiraceae	Bacteria;Firmicutes;Clostridia;Clostridiales;Lachnospiraceae	28	1	0	0	0	0	0	0	1	0	0	0	1	0	0	0	0	0	0	0	0	0	0	0	0	0	2	0	0	0	1	0	0	0	0	0	0	0	0	0	0	0	0	0	1	1	0
OPU_310	Ruminococcaceae	Bacteria;Firmicutes;Clostridia;Clostridiales;Ruminococcaceae	27	0	0	0	0	0	0	0	0	0	0	0	0	0	0	0	0	0	0	0	0	0	0	0	0	0	0	0	0	0	0	0	0	0	0	0	0	0	0	0	0	0	0	0	0	0	0
OPU_277	Clostridiales Family XIII	Bacteria;Firmicutes;Clostridia;Clostridiales;Clostridiales Family XIII	24	0	0	0	0	0	0	0	0	0	0	0	0	0	0	0	0	0	0	0	0	0	0	0	0	0	0	0	0	0	0	0	0	0	0	0	0	0	0	1	0	0	0	0	0	0	0
OPU_299	Ruminococcaceae	Bacteria;Firmicutes;Clostridia;Clostridiales;Ruminococcaceae	24	1	0	0	0	0	0	0	0	0	0	0	0	0	0	1	0	0	0	0	0	0	0	0	0	0	0	0	1	0	0	0	0	5	0	1	1	1	0	0	0	0	0	0	0	0	0
OPU_304	Ruminococcaceae	Bacteria;Firmicutes;Clostridia;Clostridiales;Ruminococcaceae	24	0	0	0	0	0	0	0	0	0	0	0	0	1	2	0	0	0	0	0	0	0	0	0	0	0	0	0	0	0	0	0	1	0	0	0	0	0	0	0	0	0	1	0	0	0	0
OPU_215	Defluviitaleaceae	Bacteria;Firmicutes;Clostridia;Clostridiales;Defluviitaleaceae	23	0	0	0	0	0	0	0	0	0	0	0	0	0	0	2	0	0	2	0	0	0	1	0	0	0	0	0	0	0	0	0	0	0	0	0	1	0	0	0	0	0	0	0	0	0	2
OPU_197	Lachnospiraceae	Bacteria;Firmicutes;Clostridia;Clostridiales;Lachnospiraceae	22	0	0	0	0	0	0	0	0	0	0	0	0	0	0	0	0	0	0	0	0	0	0	1	0	0	0	0	0	0	1	0	0	0	0	0	0	0	0	0	0	0	0	0	0	0	0
OPU_106	Lachnospiraceae	Bacteria;Firmicutes;Clostridia;Clostridiales;Lachnospiraceae	21	0	0	0	0	0	0	0	0	0	1	0	0	0	0	0	0	0	0	0	0	0	0	0	0	0	1	0	0	0	0	0	1	0	0	2	0	0	0	0	3	0	0	0	0	0	1
OPU_009	Lachnospiraceae	Bacteria;Firmicutes;Clostridia;Clostridiales;Lachnospiraceae	20	0	0	0	0	1	0	0	1	0	0	3	0	0	0	0	0	0	0	0	0	0	0	0	0	0	1	0	1	0	0	0	0	0	0	0	0	0	0	0	0	0	0	0	0	0	0
OPU_247	Christensenellaceae	Bacteria;Firmicutes;Clostridia;Clostridiales;Christensenellaceae	20	0	0	0	0	0	0	0	0	0	1	0	0	0	0	1	0	0	0	0	0	0	0	0	0	1	0	0	0	0	0	0	0	0	0	0	0	0	0	0	0	0	0	0	0	0	1
OPU_350	Ruminococcaceae	Bacteria;Firmicutes;Clostridia;Clostridiales;Ruminococcaceae	18	0	0	0	0	0	0	0	0	0	0	0	0	0	0	0	0	0	0	1	0	0	0	0	0	0	0	0	0	0	0	0	0	0	0	0	0	0	0	0	0	0	0	0	0	0	0
OPU_126	Christensenellaceae	Bacteria;Firmicutes;Clostridia;Clostridiales;Christensenellaceae	17	0	0	0	0	0	0	0	0	0	0	0	0	0	0	0	0	0	0	0	0	0	0	0	0	0	0	0	0	0	2	0	0	0	0	0	0	0	0	0	0	0	0	1	1	0	0
OPU_323	Ruminococcaceae	Bacteria;Firmicutes;Clostridia;Clostridiales;Ruminococcaceae	16	0	0	0	0	0	0	0	0	0	0	0	0	0	0	0	0	0	0	0	0	0	0	1	0	0	0	0	3	1	0	0	0	0	0	0	0	0	0	0	0	0	0	0	0	0	0
OPU_421	Peptococcaceae	Bacteria;Firmicutes;Clostridia;Clostridiales;Peptococcaceae	15	0	1	0	0	0	0	0	0	0	0	0	0	0	0	0	0	0	0	0	0	0	0	0	0	0	0	0	0	0	1	0	0	0	0	0	0	0	0	0	0	0	1	0	0	0	0
OPU_347	Ruminococcaceae	Bacteria;Firmicutes;Clostridia;Clostridiales;Ruminococcaceae	14	0	0	0	0	0	0	0	0	0	0	0	0	0	0	0	0	0	0	1	0	0	0	0	0	0	0	0	0	0	0	0	0	0	0	0	0	0	0	0	0	0	0	0	0	0	0
OPU_372	Ruminococcaceae	Bacteria;Firmicutes;Clostridia;Clostridiales;Ruminococcaceae	13	0	0	0	0	0	0	0	0	0	0	0	0	0	0	0	0	0	0	0	0	0	0	0	0	0	0	0	0	3	0	0	0	0	0	2	0	0	1	0	0	2	0	0	1	0	0
OPU_224	Clostridiaceae	Bacteria;Firmicutes;Clostridia;Clostridiales;Clostridiaceae	12	0	0	0	0	0	0	0	0	0	0	0	1	0	0	0	0	0	0	0	0	0	0	0	0	0	0	0	0	0	0	0	0	0	0	0	0	0	0	0	0	0	0	0	0	0	0
OPU_332	Ruminococcaceae	Bacteria;Firmicutes;Clostridia;Clostridiales;Ruminococcaceae	12	0	0	0	0	0	0	0	0	0	0	0	0	0	0	0	0	0	0	0	0	0	0	0	0	0	0	0	1	0	1	3	0	0	0	0	0	0	0	0	0	0	0	0	0	1	0
OPU_404	Ruminococcaceae	Bacteria;Firmicutes;Clostridia;Clostridiales;Ruminococcaceae	12	0	0	0	0	0	0	0	0	0	0	0	0	0	0	0	0	0	0	0	0	0	0	0	0	0	0	0	1	0	0	0	0	0	0	0	0	0	0	0	2	0	0	0	0	0	1
OPU_1249	Ruminococcaceae	Bacteria;Firmicutes;Clostridia;Clostridiales;Ruminococcaceae	12	0	0	0	0	0	0	0	0	0	0	0	0	0	0	0	0	0	0	0	0	1	0	0	0	0	0	0	0	0	0	0	0	0	0	0	0	0	0	0	0	0	0	0	0	0	0
OPU_036	Lachnospiraceae	Bacteria;Firmicutes;Clostridia;Clostridiales;Lachnospiraceae	11	1	0	0	0	0	0	0	0	0	0	0	0	0	0	0	0	0	0	0	0	0	0	0	0	0	0	0	0	0	0	0	0	0	0	0	0	0	0	0	0	0	0	0	0	0	0
OPU_1235	Ruminococcaceae	Bacteria;Firmicutes;Clostridia;Clostridiales;Ruminococcaceae	11	0	0	0	0	0	0	0	0	0	0	1	0	0	0	0	0	0	0	0	0	0	0	0	0	0	1	0	0	0	0	0	0	0	0	0	0	0	0	0	0	0	0	0	0	1	0
OPU_1240	Ruminococcaceae	Bacteria;Firmicutes;Clostridia;Clostridiales;Ruminococcaceae	11	0	0	0	0	0	0	0	0	0	0	0	0	0	0	1	0	0	0	0	0	0	0	0	0	1	0	0	0	0	0	0	0	0	0	0	0	0	0	0	1	0	0	0	0	0	0
OPU_110	Lachnospiraceae	Bacteria;Firmicutes;Clostridia;Clostridiales;Lachnospiraceae	10	0	0	0	0	0	0	0	0	0	0	0	0	0	0	0	0	0	0	0	0	0	0	0	0	0	0	0	0	0	0	0	0	0	0	0	0	0	0	0	0	0	0	0	0	0	0
OPU_210	Lachnospiraceae	Bacteria;Firmicutes;Clostridia;Clostridiales;Lachnospiraceae	10	1	0	0	0	0	0	0	0	0	0	0	0	1	0	0	0	0	0	0	0	0	0	0	0	0	0	0	1	0	0	0	0	0	0	0	0	0	0	0	0	0	0	0	0	0	0
OPU_403	Ruminococcaceae	Bacteria;Firmicutes;Clostridia;Clostridiales;Ruminococcaceae	10	0	0	0	0	0	0	0	0	0	0	0	0	0	0	0	0	0	0	3	0	0	0	0	0	0	0	0	0	0	2	0	0	0	0	0	0	0	0	0	1	0	0	0	0	0	0
OPU_413	Ruminococcaceae	Bacteria;Firmicutes;Clostridia;Clostridiales;Ruminococcaceae	10	0	0	0	0	1	0	0	0	0	0	0	0	0	0	0	0	0	0	0	0	0	0	0	0	0	0	0	0	0	0	0	0	0	0	0	1	0	0	0	0	0	0	0	0	0	0
OPU_924	Rhodospirillaceae	Bacteria;Proteobacteria;Alphaproteobacteria;Rhodospirillales;Rhodospirillaceae	10	0	0	0	0	0	0	0	0	0	0	0	0	0	0	0	1	0	0	0	0	0	0	0	0	0	0	0	1	0	0	0	0	0	0	0	0	0	0	0	0	0	0	0	2	0	1
OPU_129	Lachnospiraceae	Bacteria;Firmicutes;Clostridia;Clostridiales;Lachnospiraceae	9	0	0	0	0	0	0	0	0	0	0	0	0	0	0	0	0	0	0	0	0	0	0	0	0	0	0	0	0	0	1	0	0	0	0	0	0	0	0	0	0	0	0	1	0	0	0
OPU_294	Ruminococcaceae	Bacteria;Firmicutes;Clostridia;Clostridiales;Ruminococcaceae	9	0	0	0	0	0	4	0	0	0	0	0	0	0	0	0	0	0	0	0	0	0	0	0	0	0	0	0	0	0	1	0	1	0	0	0	0	0	0	0	1	0	0	0	0	0	0
OPU_301	Ruminococcaceae	Bacteria;Firmicutes;Clostridia;Clostridiales;Ruminococcaceae	9	0	0	0	0	0	0	0	0	0	0	0	0	0	0	0	0	0	0	0	0	0	0	0	0	0	0	0	7	0	0	0	0	0	0	0	0	0	0	0	0	0	0	0	0	0	1
OPU_416	Ruminococcaceae	Bacteria;Firmicutes;Clostridia;Clostridiales;Ruminococcaceae	9	0	0	0	0	0	0	1	0	0	0	0	0	0	0	0	0	0	0	0	0	0	0	0	0	0	0	0	0	0	0	0	0	0	0	0	0	0	0	0	0	0	0	0	0	0	0
OPU_1024	Coriobacteriaceae	Bacteria;Actinobacteria;Coriobacteriia;Coriobacteriales;Coriobacteriaceae	9	0	0	0	0	0	0	0	0	0	0	0	0	0	0	0	0	0	0	0	0	0	0	0	0	1	0	0	0	0	0	0	0	0	0	0	0	0	0	0	0	0	1	0	0	0	0
OPU_038	Lachnospiraceae	Bacteria;Firmicutes;Clostridia;Clostridiales;Lachnospiraceae	8	1	0	0	0	0	0	0	0	0	0	0	0	0	0	0	0	0	0	0	0	0	0	0	0	0	0	0	0	0	0	0	0	0	0	0	0	0	0	0	0	0	0	0	0	0	0
OPU_085	Lachnospiraceae	Bacteria;Firmicutes;Clostridia;Clostridiales;Lachnospiraceae	7	0	0	0	3	0	0	0	0	0	0	0	0	0	0	0	0	0	0	0	0	0	0	0	0	0	0	0	0	0	0	0	0	0	0	0	0	0	0	0	1	2	0	0	0	0	0
OPU_130	Lachnospiraceae	Bacteria;Firmicutes;Clostridia;Clostridiales;Lachnospiraceae	7	0	0	0	0	0	0	0	0	0	0	0	0	0	0	0	0	0	0	0	0	0	0	0	0	0	0	0	0	0	0	0	0	0	0	0	0	0	0	0	0	0	0	0	0	0	0
OPU_243	Christensenellaceae	Bacteria;Firmicutes;Clostridia;Clostridiales;Christensenellaceae	7	0	0	0	0	0	0	0	0	0	0	0	0	0	0	0	0	0	0	0	0	0	0	0	0	0	0	0	0	0	1	0	0	0	0	0	0	0	0	0	0	0	0	0	0	0	0
OPU_252	Peptostreptococcaceae	Bacteria;Firmicutes;Clostridia;Clostridiales;Peptostreptococcaceae	7	0	0	0	0	0	0	0	0	0	0	0	0	0	0	0	0	0	0	0	0	0	0	0	0	0	0	0	0	0	1	0	0	0	0	0	0	1	0	0	0	0	0	0	0	0	0
OPU_644	Rikenellaceae	Bacteria;Bacteroidetes;Bacteroidia;Bacteroidales;Rikenellaceae	7	0	0	0	0	0	0	0	0	0	0	0	0	0	0	0	0	0	0	0	0	0	0	0	0	0	0	0	0	0	0	0	0	0	0	0	0	0	0	0	0	0	0	0	0	0	0
OPU_1236	Ruminococcaceae	Bacteria;Firmicutes;Clostridia;Clostridiales;Ruminococcaceae	7	0	0	0	0	0	0	0	0	0	0	0	0	0	0	0	0	0	0	0	0	0	0	0	0	0	0	0	0	0	0	0	0	0	0	0	0	0	0	0	0	0	0	0	0	0	0
OPU_091	Lachnospiraceae	Bacteria;Firmicutes;Clostridia;Clostridiales;Lachnospiraceae	6	0	0	0	0	0	0	0	0	0	0	0	0	0	0	0	0	0	0	1	0	1	0	0	0	0	0	0	0	0	0	0	0	0	0	0	0	0	0	0	0	0	0	0	0	0	0
OPU_146	Lachnospiraceae	Bacteria;Firmicutes;Clostridia;Clostridiales;Lachnospiraceae	6	0	0	0	0	0	1	0	0	0	0	0	0	0	0	0	0	0	0	0	0	3	0	0	0	0	0	0	0	0	0	0	0	0	0	0	0	0	0	0	0	0	0	0	0	0	0
OPU_189	Lachnospiraceae	Bacteria;Firmicutes;Clostridia;Clostridiales;Lachnospiraceae	6	0	0	0	0	0	1	1	0	0	0	0	0	0	0	0	0	0	0	0	0	0	0	0	0	0	0	0	0	0	0	0	0	0	0	0	0	0	0	0	0	0	0	0	0	0	0
OPU_319	Ruminococcaceae	Bacteria;Firmicutes;Clostridia;Clostridiales;Ruminococcaceae	6	0	0	0	0	0	0	0	0	0	0	0	0	0	0	0	0	0	0	0	0	0	0	0	0	0	0	0	0	0	0	0	0	0	0	0	0	0	0	0	0	0	0	0	1	0	0
OPU_1201	Elusimicrobiaceae	Bacteria;Elusimicrobia;Unclassified class;Elusimicrobiales;Elusimicrobiaceae	6	0	0	0	0	0	0	0	0	0	0	0	0	0	0	0	0	0	0	0	0	0	0	0	0	0	0	0	0	0	0	0	0	0	0	0	0	0	0	0	0	0	0	0	0	0	0
OPU_1243	Ruminococcaceae	Bacteria;Firmicutes;Clostridia;Clostridiales;Ruminococcaceae	6	0	0	0	0	0	0	0	0	0	0	0	0	0	0	0	0	0	0	0	0	0	0	0	0	0	0	0	0	0	0	0	6	0	0	0	0	0	0	0	0	0	0	0	0	0	0
OPU_097	Lachnospiraceae	Bacteria;Firmicutes;Clostridia;Clostridiales;Lachnospiraceae	5	0	0	0	0	0	0	0	0	0	0	0	0	0	0	0	0	0	0	0	0	0	0	0	0	0	0	0	0	0	0	0	0	0	0	0	0	0	0	0	0	0	0	0	0	0	0
OPU_182	Lachnospiraceae	Bacteria;Firmicutes;Clostridia;Clostridiales;Lachnospiraceae	5	0	0	0	0	0	0	0	0	0	0	0	0	0	0	0	0	0	0	0	0	0	0	0	0	0	0	0	0	0	1	0	0	0	0	0	0	0	0	0	0	0	0	0	0	0	0
OPU_265	Clostridiales Family XIII	Bacteria;Firmicutes;Clostridia;Clostridiales;Clostridiales Family XIII	5	2	0	0	0	0	0	0	0	0	0	0	0	0	0	0	0	0	0	0	0	0	0	0	0	0	0	0	0	0	0	0	0	0	0	0	0	0	0	0	0	0	0	0	0	0	0
OPU_339	Ruminococcaceae	Bacteria;Firmicutes;Clostridia;Clostridiales;Ruminococcaceae	5	0	0	0	0	0	0	1	0	0	0	0	0	0	0	0	0	0	0	0	0	0	0	0	0	0	0	0	0	0	0	0	0	0	0	0	0	0	0	0	0	0	0	0	0	0	0
OPU_937	Phycisphaerace	Bacteria;Planctomycetes;Phycisphaerae;Phycisphaerales;Phycisphaerace	5	0	0	0	0	0	0	0	0	0	0	0	0	0	0	0	0	0	0	0	0	0	0	0	0	0	0	0	0	0	0	0	0	0	0	0	0	0	0	0	0	0	0	0	0	0	1
OPU_044	Lachnospiraceae	Bacteria;Firmicutes;Clostridia;Clostridiales;Lachnospiraceae	4	0	0	0	0	0	0	0	0	0	0	0	0	0	0	0	0	0	0	0	0	0	0	0	0	0	0	0	0	0	0	0	0	0	0	0	0	0	0	0	0	0	0	0	0	0	0
OPU_092	Lachnospiraceae	Bacteria;Firmicutes;Clostridia;Clostridiales;Lachnospiraceae	4	0	0	0	0	0	0	0	0	0	0	0	0	0	0	0	0	0	0	0	0	0	0	0	0	0	0	0	0	0	0	0	0	0	0	0	0	0	0	0	0	0	0	0	0	0	0
OPU_193	Lachnospiraceae	Bacteria;Firmicutes;Clostridia;Clostridiales;Lachnospiraceae	4	0	0	0	0	0	0	0	0	0	0	0	0	0	0	0	0	0	0	0	0	0	0	0	0	0	0	0	0	0	0	0	0	0	0	0	0	0	0	0	0	0	0	0	0	0	0
OPU_238	Christensenellaceae	Bacteria;Firmicutes;Clostridia;Clostridiales;Christensenellaceae	4	0	0	0	0	0	0	0	0	0	0	0	0	0	0	0	0	0	0	0	0	0	0	0	0	0	0	0	1	0	0	0	0	0	0	0	0	0	0	0	0	0	0	0	0	0	0
OPU_291	Clostridiales Family XIII	Bacteria;Firmicutes;Clostridia;Clostridiales;Clostridiales Family XIII	4	0	0	0	0	0	0	0	0	0	0	0	0	0	0	0	0	0	0	1	0	0	0	0	0	0	0	0	0	0	0	0	0	0	0	0	0	0	0	0	0	0	0	0	0	0	0
OPU_316	Ruminococcaceae	Bacteria;Firmicutes;Clostridia;Clostridiales;Ruminococcaceae	4	0	0	0	0	0	0	0	0	0	0	0	0	0	0	0	0	0	0	0	0	2	0	0	0	0	0	0	0	0	0	0	0	0	0	0	0	0	0	0	0	0	0	0	0	0	0
OPU_434	Selenomonadaceae	Bacteria;Firmicutes;Negativicutes;Selenomonadales;Selenomonadaceae	4	0	0	0	0	0	0	0	0	0	0	0	0	0	0	0	0	0	0	0	0	0	0	0	0	0	0	0	0	0	0	0	0	0	0	0	0	0	0	0	0	0	0	0	0	0	0
OPU_934	Panctomycetaceae	Bacteria;Planctomycetes;Planctomycetacia;Planctomycetales;Panctomycetaceae	4	1	0	0	0	0	0	0	0	0	0	0	0	0	0	0	0	0	0	0	0	0	0	0	0	0	0	0	0	0	0	0	0	0	0	0	0	0	0	0	0	0	0	0	0	0	0
OPU_1010	Coriobacteriaceae	Bacteria;Actinobacteria;Coriobacteriia;Coriobacteriales;Coriobacteriaceae	4	0	0	0	0	0	0	0	0	0	0	0	0	0	0	0	0	0	0	0	0	0	0	0	0	0	0	0	0	0	0	0	0	0	0	0	0	0	0	0	0	0	0	0	0	0	0
OPU_1221	Lachnospiraceae	Bacteria;Firmicutes;Clostridia;Clostridiales;Lachnospiraceae	4	0	0	0	0	0	0	0	0	0	0	0	0	0	0	0	0	0	0	0	0	0	0	0	0	0	0	0	0	0	1	0	0	0	0	0	0	0	0	0	0	0	0	0	0	0	0
OPU_133	Lachnospiraceae	Bacteria;Firmicutes;Clostridia;Clostridiales;Lachnospiraceae	3	0	0	0	0	0	1	0	0	0	0	0	0	0	0	0	0	0	0	0	0	0	0	0	0	0	0	0	0	0	0	0	0	0	0	0	0	0	0	0	0	0	0	0	0	0	0
OPU_173	Lachnospiraceae	Bacteria;Firmicutes;Clostridia;Clostridiales;Lachnospiraceae	3	0	0	0	0	0	0	0	0	0	0	0	0	0	0	0	0	0	0	0	0	0	0	0	0	0	0	0	0	0	0	0	0	0	0	0	0	0	0	0	0	0	0	0	0	0	0
OPU_260	Peptostreptococcaceae	Bacteria;Firmicutes;Clostridia;Clostridiales;Peptostreptococcaceae	3	0	0	0	0	0	0	0	0	0	0	0	0	0	0	0	0	0	0	0	0	0	0	0	0	0	0	0	0	0	0	0	0	0	0	0	0	0	0	0	0	0	0	0	0	0	0
OPU_270	Clostridiales Family XIII	Bacteria;Firmicutes;Clostridia;Clostridiales;Clostridiales Family XIII	3	0	0	0	0	0	0	0	0	0	0	0	0	0	0	0	0	0	0	0	0	0	0	0	0	0	0	0	0	0	0	0	0	0	0	0	0	0	0	0	0	0	0	0	0	0	0
OPU_272	Clostridiales Family XIII	Bacteria;Firmicutes;Clostridia;Clostridiales;Clostridiales Family XIII	3	0	0	0	0	0	0	0	0	0	0	0	0	0	0	0	0	0	0	0	0	0	1	0	0	0	0	0	0	0	0	0	0	0	0	0	0	0	0	0	0	0	0	0	0	0	0
OPU_292	Ruminococcaceae	Bacteria;Firmicutes;Clostridia;Clostridiales;Ruminococcaceae	3	0	0	0	0	0	0	0	0	0	0	0	0	0	0	0	0	0	0	0	0	0	0	0	0	0	0	0	1	0	0	0	0	0	0	0	0	0	0	0	0	0	0	0	0	0	0
OPU_308	Ruminococcaceae	Bacteria;Firmicutes;Clostridia;Clostridiales;Ruminococcaceae	3	0	0	0	0	0	0	0	0	0	0	0	0	0	0	0	0	0	0	0	0	0	0	0	0	0	0	0	0	0	0	0	0	0	0	0	0	0	0	0	0	0	0	0	0	0	0
OPU_318	Ruminococcaceae	Bacteria;Firmicutes;Clostridia;Clostridiales;Ruminococcaceae	3	1	0	0	0	0	0	0	0	0	0	0	0	0	0	0	0	0	0	0	0	0	0	0	0	0	0	0	0	0	0	0	0	0	0	0	1	0	0	0	0	0	0	0	0	0	0
OPU_329	Ruminococcaceae	Bacteria;Firmicutes;Clostridia;Clostridiales;Ruminococcaceae	3	0	0	0	0	0	0	0	0	0	0	0	0	0	0	0	0	0	0	0	0	0	0	0	0	0	0	0	0	0	0	0	0	0	0	0	0	0	0	0	0	0	0	0	0	0	0
OPU_334	Ruminococcaceae	Bacteria;Firmicutes;Clostridia;Clostridiales;Ruminococcaceae	3	0	0	0	0	0	0	0	0	0	0	0	0	0	0	0	0	0	0	0	0	0	0	0	0	0	0	0	0	0	0	0	0	0	0	0	0	0	0	0	0	0	0	1	0	0	0
OPU_348	Ruminococcaceae	Bacteria;Firmicutes;Clostridia;Clostridiales;Ruminococcaceae	3	0	0	0	0	0	0	0	0	0	0	0	0	0	0	0	0	0	0	0	0	0	0	0	0	0	0	0	0	0	0	0	0	0	0	0	0	0	0	0	0	0	0	0	0	0	0
OPU_349	Ruminococcaceae	Bacteria;Firmicutes;Clostridia;Clostridiales;Ruminococcaceae	3	0	0	0	0	0	0	0	0	0	0	0	0	0	0	0	1	0	0	0	0	0	0	0	0	0	0	0	0	0	0	0	0	0	0	0	0	0	0	0	0	0	0	0	0	0	0
OPU_645	Flavobacteriaceae	Bacteria;Bacteroidetes;Flavobacteriia;Flavobacteriales;Flavobacteriaceae	3	0	0	0	0	0	0	0	0	0	0	0	0	0	0	0	0	0	0	0	0	0	3	0	0	0	0	0	0	0	0	0	0	0	0	0	0	0	0	0	0	0	0	0	0	0	0
OPU_814	Alcaligenaceae	Bacteria;Proteobacteria;Betaproteobacteria;Burkholderiales;Alcaligenaceae	3	0	0	0	0	0	0	0	0	0	0	0	0	0	0	0	0	0	0	0	0	0	0	0	0	0	0	0	0	0	0	0	0	0	0	0	0	0	0	0	0	0	0	0	0	0	0
OPU_936	Tepidisphaeraceae	Bacteria;Planctomycetes;Phycisphaerae;Tepidisphaerales;Tepidisphaeraceae	3	0	0	0	0	0	0	0	0	0	0	0	0	0	0	0	0	0	0	1	0	1	1	0	0	0	0	0	0	0	0	0	0	0	0	0	0	0	0	0	0	0	0	0	0	0	0
OPU_939	Gemmatimonadaceae	Bacteria;Gemmatimonadetes;Gemmatimonadetes;Gemmatimonadales;Gemmatimonadaceae	3	0	0	0	0	0	0	0	0	0	0	0	0	0	0	0	0	0	0	0	0	0	0	0	0	0	0	0	0	0	0	0	0	0	0	0	0	0	0	0	0	0	0	0	0	0	0
OPU_1211	Lachnospiraceae	Bacteria;Firmicutes;Clostridia;Clostridiales;Lachnospiraceae	3	0	0	0	0	0	0	0	0	0	0	0	0	0	0	0	0	0	0	0	0	1	0	0	0	0	0	0	0	0	0	0	0	0	0	0	0	0	0	0	0	0	0	0	0	0	0
OPU_1234	Ruminococcaceae	Bacteria;Firmicutes;Clostridia;Clostridiales;Ruminococcaceae	3	0	0	0	0	0	0	0	0	0	0	0	0	0	0	0	0	0	0	0	0	0	0	0	0	0	0	0	0	0	0	0	0	0	0	0	0	0	0	0	0	0	0	0	0	0	0
OPU_1268	Lachnospiraceae	Bacteria;Firmicutes;Clostridia;Clostridiales;Lachnospiraceae	3	0	0	0	0	0	0	0	0	0	0	0	0	0	0	0	0	0	0	0	0	0	0	0	0	0	0	0	0	0	0	0	0	0	0	0	0	0	0	0	0	0	0	0	0	0	0
OPU_023	Lachnospiraceae	Bacteria;Firmicutes;Clostridia;Clostridiales;Lachnospiraceae	2	0	0	0	0	0	1	0	0	0	0	0	0	0	0	0	0	0	0	0	0	0	0	0	0	0	0	0	0	0	0	0	0	0	0	0	0	0	0	0	0	0	0	0	0	0	0
OPU_089	Lachnospiraceae	Bacteria;Firmicutes;Clostridia;Clostridiales;Lachnospiraceae	2	0	0	0	0	0	0	0	0	0	0	0	0	0	0	0	0	0	0	0	0	0	0	0	0	0	0	0	0	0	0	0	0	0	0	0	0	0	0	0	0	0	0	0	0	0	0
OPU_118	Lachnospiraceae	Bacteria;Firmicutes;Clostridia;Clostridiales;Lachnospiraceae	2	0	0	0	0	0	0	0	0	0	0	0	0	0	0	0	0	0	0	0	0	0	0	0	0	0	0	0	0	0	0	0	0	0	0	0	0	0	0	0	0	0	0	1	0	0	0
OPU_124	Lachnospiraceae	Bacteria;Firmicutes;Clostridia;Clostridiales;Lachnospiraceae	2	0	0	0	0	0	0	0	0	0	0	0	0	0	0	0	0	0	0	0	0	0	0	0	0	0	0	0	0	0	1	0	0	0	0	0	0	0	0	0	0	0	0	0	0	0	0
OPU_125	Ruminococcaceae	Bacteria;Firmicutes;Clostridia;Clostridiales;Ruminococcaceae	2	0	0	0	0	0	0	0	0	0	0	0	0	0	0	0	0	0	0	0	0	0	0	0	0	0	0	0	0	0	1	0	0	0	0	0	0	0	0	0	0	0	0	0	0	0	0
OPU_127	Lachnospiraceae	Bacteria;Firmicutes;Clostridia;Clostridiales;Lachnospiraceae	2	0	0	0	0	0	0	0	0	0	0	0	0	0	0	0	0	0	0	0	0	0	0	0	0	0	0	0	0	0	0	0	0	0	0	0	0	0	0	0	0	0	0	0	0	0	0
OPU_142	Lachnospiraceae	Bacteria;Firmicutes;Clostridia;Clostridiales;Lachnospiraceae	2	0	0	0	0	0	0	0	0	0	0	0	0	0	0	0	0	0	0	0	0	0	0	0	0	0	0	0	0	0	0	0	0	0	0	0	0	0	0	0	0	0	0	0	0	0	0
OPU_145	Lachnospiraceae	Bacteria;Firmicutes;Clostridia;Clostridiales;Lachnospiraceae	2	0	0	0	0	0	0	0	0	0	0	0	0	0	0	0	0	0	0	0	0	0	0	0	0	0	0	0	0	0	0	0	0	0	0	0	1	0	0	0	0	0	0	0	0	0	0
OPU_184	Lachnospiraceae	Bacteria;Firmicutes;Clostridia;Clostridiales;Lachnospiraceae	2	0	0	0	0	0	0	0	0	0	0	0	0	0	0	0	0	0	0	0	0	0	0	0	0	0	0	0	0	0	0	0	0	0	0	0	0	0	0	0	0	0	0	0	0	0	0
OPU_192	Lachnospiraceae	Bacteria;Firmicutes;Clostridia;Clostridiales;Lachnospiraceae	2	0	0	0	0	0	0	0	0	0	0	0	0	0	0	0	0	0	0	0	0	0	0	0	0	0	0	0	0	0	0	0	0	0	0	0	0	0	0	0	0	0	0	0	0	0	0
OPU_198	Lachnospiraceae	Bacteria;Firmicutes;Clostridia;Clostridiales;Lachnospiraceae	2	0	0	0	0	0	0	0	0	0	0	0	0	0	0	0	0	0	0	0	0	0	0	0	0	0	0	0	0	0	1	0	0	0	0	0	0	0	0	0	0	0	0	0	0	0	0
OPU_203	Lachnospiraceae	Bacteria;Firmicutes;Clostridia;Clostridiales;Lachnospiraceae	2	0	0	0	0	0	0	0	0	0	0	0	0	0	0	0	0	0	0	0	0	0	0	0	0	0	0	0	0	0	0	0	0	0	0	0	0	0	0	0	0	0	0	0	0	0	0
OPU_212	Lachnospiraceae	Bacteria;Firmicutes;Clostridia;Clostridiales;Lachnospiraceae	2	0	0	0	0	0	0	0	0	0	0	0	0	0	0	0	0	0	0	0	0	0	0	0	0	0	0	0	0	0	0	0	0	0	0	0	0	0	0	0	0	0	0	0	0	0	0
OPU_234	Clostridiaceae	Bacteria;Firmicutes;Clostridia;Clostridiales;Clostridiaceae	2	0	0	0	0	0	0	0	0	0	0	0	0	0	0	0	0	0	0	0	0	0	0	0	0	0	0	0	0	0	0	0	0	0	0	0	0	0	0	0	0	0	0	0	0	0	0
OPU_242	Christensenellaceae	Bacteria;Firmicutes;Clostridia;Clostridiales;Christensenellaceae	2	0	0	0	0	0	0	0	0	0	0	0	0	0	0	0	0	0	0	0	0	0	0	0	0	0	0	0	0	0	0	0	0	0	0	0	0	0	0	0	0	0	0	0	0	0	0
OPU_300	Ruminococcaceae	Bacteria;Firmicutes;Clostridia;Clostridiales;Ruminococcaceae	2	0	0	0	0	0	0	0	0	0	0	0	0	0	0	0	0	0	0	0	1	0	0	0	0	0	0	0	0	0	0	0	0	0	0	0	0	0	0	0	0	0	0	0	0	0	0
OPU_346	Ruminococcaceae	Bacteria;Firmicutes;Clostridia;Clostridiales;Ruminococcaceae	2	0	0	0	0	0	0	0	0	0	0	0	0	0	0	0	0	0	0	0	0	0	0	0	0	0	0	0	0	0	0	0	0	0	0	0	0	0	0	0	0	0	0	0	0	0	0
OPU_408	Ruminococcaceae	Bacteria;Firmicutes;Clostridia;Clostridiales;Ruminococcaceae	2	0	0	0	0	0	0	0	0	0	0	0	0	0	0	0	0	0	0	0	0	0	0	0	0	0	0	0	0	0	0	0	0	0	0	0	0	0	0	0	0	0	0	0	0	0	0
OPU_418	Ruminococcaceae	Bacteria;Firmicutes;Clostridia;Clostridiales;Ruminococcaceae	2	0	0	0	0	0	0	0	0	0	0	0	0	0	0	0	0	0	0	0	0	0	0	0	0	0	0	0	0	0	0	0	0	0	0	0	0	0	0	0	0	0	0	0	0	0	0
OPU_812	Hydrogenophilaceae	Bacteria;Proteobacteria;Betaproteobacteria;Hydrogenophilales;Hydrogenophilaceae	2	0	0	0	0	0	0	0	0	0	0	0	0	0	0	0	0	0	0	0	0	0	0	0	0	0	0	0	0	0	2	0	0	0	0	0	0	0	0	0	0	0	0	0	0	0	0
OPU_935	Planctomycetaceae	Bacteria;Planctomycetes;Planctomycetacia;Planctomycetales;Planctomycetaceae	2	0	0	0	0	0	0	0	0	0	0	0	0	0	0	0	0	0	0	0	0	0	0	0	0	0	0	0	0	0	0	0	0	0	0	0	0	0	0	0	0	0	0	0	0	0	0
OPU_940	Longimicrobiaceae	Bacteria;Gemmatimonadetes;Longimicrobia;Longimicrobiales;Longimicrobiaceae	2	0	0	0	0	0	0	0	0	0	0	0	0	0	0	0	0	0	0	0	0	0	0	0	0	0	0	0	0	0	0	0	0	0	0	0	0	0	0	0	0	0	0	0	0	0	0
OPU_006	Lachnospiraceae	Bacteria;Firmicutes;Clostridia;Clostridiales;Lachnospiraceae	1	0	0	0	0	0	0	0	0	0	0	0	0	0	0	0	0	0	0	0	0	0	0	0	0	0	0	0	0	0	0	0	0	0	0	0	0	0	0	0	0	0	0	0	0	0	0
OPU_037	Lachnospiraceae	Bacteria;Firmicutes;Clostridia;Clostridiales;Lachnospiraceae	1	0	0	0	0	0	0	0	0	0	0	0	0	0	0	0	0	0	0	0	0	0	0	0	0	0	0	0	0	0	0	0	0	0	0	0	0	0	0	0	0	0	0	0	0	0	0
OPU_039	Lachnospiraceae	Bacteria;Firmicutes;Clostridia;Clostridiales;Lachnospiraceae	1	0	0	0	0	0	0	0	0	0	0	0	0	0	0	0	0	0	0	0	0	0	0	0	0	0	0	0	0	0	0	0	0	0	0	0	0	0	0	0	0	0	0	0	0	0	0
OPU_086	Lachnospiraceae	Bacteria;Firmicutes;Clostridia;Clostridiales;Lachnospiraceae	1	0	0	0	0	0	0	0	0	0	0	0	0	0	0	0	0	0	0	0	0	0	0	0	0	0	0	0	0	0	0	0	0	0	0	0	0	0	0	0	0	0	0	0	0	0	0
OPU_105	Lachnospiraceae	Bacteria;Firmicutes;Clostridia;Clostridiales;Lachnospiraceae	1	0	0	0	0	0	0	0	0	0	0	0	0	0	0	0	0	0	0	0	0	0	0	0	0	0	0	0	0	0	0	0	0	0	0	0	0	0	0	0	0	0	0	0	0	0	0
OPU_108	Lachnospiraceae	Bacteria;Firmicutes;Clostridia;Clostridiales;Lachnospiraceae	1	0	0	0	0	0	0	0	0	0	0	0	0	1	0	0	0	0	0	0	0	0	0	0	0	0	0	0	0	0	0	0	0	0	0	0	0	0	0	0	0	0	0	0	0	0	0
OPU_113	Lachnospiraceae	Bacteria;Firmicutes;Clostridia;Clostridiales;Lachnospiraceae	1	0	0	0	0	0	0	0	0	0	0	0	0	0	0	0	0	0	0	0	0	0	0	0	0	0	0	0	0	0	0	0	0	0	0	0	0	0	0	0	0	0	0	0	0	0	0
OPU_128	Alcaligenaceae	Bacteria;Proteobacteria;Betaproteobacteria;Burkholderiales;Alcaligenaceae	1	0	0	0	0	0	0	0	0	0	0	0	0	0	0	0	0	0	0	0	0	0	0	0	0	0	0	0	0	0	0	0	0	0	0	0	0	0	0	0	0	0	0	0	0	0	0
OPU_131	Lachnospiraceae	Bacteria;Firmicutes;Clostridia;Clostridiales;Lachnospiraceae	1	0	0	0	0	0	0	0	0	0	0	0	0	0	0	0	0	0	0	0	0	0	0	0	0	0	0	0	0	0	0	0	0	0	0	0	0	0	0	0	0	0	0	0	0	0	0
OPU_214	Lachnospiraceae	Bacteria;Firmicutes;Clostridia;Clostridiales;Lachnospiraceae	1	0	0	0	0	0	0	0	0	0	0	0	0	0	0	0	0	0	0	0	0	0	0	0	0	0	0	0	0	0	0	0	0	0	0	0	0	0	0	0	0	0	0	0	0	0	0
OPU_246	Christensenellaceae	Bacteria;Firmicutes;Clostridia;Clostridiales;Christensenellaceae	1	0	0	0	0	0	0	0	0	0	0	0	0	0	0	0	0	0	0	0	0	0	0	0	0	0	0	0	0	0	0	0	0	0	0	0	0	0	0	0	0	0	0	0	0	0	0
OPU_267	Clostridiales Family XIII	Bacteria;Firmicutes;Clostridia;Clostridiales;Clostridiales Family XIII	1	0	0	0	0	0	0	0	0	0	0	0	0	0	0	0	0	0	0	0	0	0	0	0	0	0	0	0	0	0	0	0	0	0	0	0	0	0	0	0	0	0	0	0	0	0	0
OPU_273	Clostridiales Family XIII	Bacteria;Firmicutes;Clostridia;Clostridiales;Clostridiales Family XIII	1	0	0	0	0	0	0	0	0	0	0	0	0	0	0	0	0	0	0	0	0	0	0	0	0	0	0	0	0	0	0	0	0	0	0	0	0	0	0	0	0	0	0	0	0	0	0
OPU_423	Peptococcaceae	Bacteria;Firmicutes;Clostridia;Clostridiales;Peptococcaceae	1	0	0	0	0	0	0	0	0	0	0	0	0	0	0	0	0	0	0	0	0	0	0	0	0	0	0	0	0	0	0	0	0	0	0	0	0	0	0	0	0	0	0	0	0	0	0
OPU_424	Peptococcaceae	Bacteria;Firmicutes;Clostridia;Clostridiales;Peptococcaceae	1	0	0	0	0	0	0	0	0	0	0	0	0	0	0	0	0	0	0	0	0	0	0	0	0	0	0	0	0	0	0	0	0	0	0	0	0	0	0	0	0	0	0	0	0	0	0
OPU_438	Veillonellaceae	Bacteria;Firmicutes;Negativicutes;Selenomonadales;Veillonellaceae	1	0	0	0	0	0	0	0	0	0	0	0	0	0	0	0	0	0	0	0	0	0	0	0	0	0	0	0	0	0	0	0	0	0	0	0	0	0	0	0	0	0	0	0	0	0	0
OPU_650	Flavobacteriaceae	Bacteria;Bacteroidetes;Flavobacteriia;Flavobacteriales;Flavobacteriaceae	1	1	0	0	0	0	0	0	0	0	0	0	0	0	0	0	0	0	0	0	0	0	0	0	0	0	0	0	0	0	0	0	0	0	0	0	0	0	0	0	0	0	0	0	0	0	0
OPU_665	Cytophagaceae	Bacteria;Bacteroidetes;Cytophagia;Cytophagales;Cytophagaceae	1	0	0	0	0	0	0	0	0	0	0	0	0	0	0	0	0	0	0	0	0	0	0	0	0	0	0	0	0	0	0	0	0	0	0	0	0	0	0	0	0	0	0	0	0	0	0
OPU_672	Chitinophagaceae	Bacteria;Bacteroidetes;Sphingobacteriia;Sphingobacteriales;Chitinophagaceae	1	0	0	0	0	0	0	0	0	0	0	0	0	0	0	0	0	0	0	0	0	0	0	0	0	0	0	0	0	0	0	0	0	0	0	0	0	0	0	0	0	0	0	0	0	0	0
OPU_673	Saprospiraceae	Bacteria;Bacteroidetes;Sphingobacteriia;Sphingobacteriales;Saprospiraceae	1	0	0	0	0	0	0	0	0	0	0	0	1	0	0	0	0	0	0	0	0	0	0	0	0	0	0	0	0	0	0	0	0	0	0	0	0	0	0	0	0	0	0	0	0	0	0
OPU_811	Neisseriaceae	Bacteria;Proteobacteria;Betaproteobacteria;Neisseriales;Neisseriaceae	1	0	0	0	0	0	0	0	0	0	0	0	0	0	0	0	0	0	0	0	0	0	0	0	0	0	0	0	0	0	0	0	0	0	0	0	0	0	0	0	0	0	0	0	0	0	0
OPU_920	Acetobacteraceae	Bacteria;Proteobacteria;Alphaproteobacteria;Rhodospirillales;Acetobacteraceae	1	0	0	0	0	0	0	0	0	0	0	0	0	0	0	0	0	0	0	0	0	0	0	0	0	0	0	0	0	0	0	0	0	0	0	0	0	0	0	0	0	0	0	0	1	0	0
OPU_1007	Cryptosporangiaceae	Bacteria;Actinobacteria;Actinobacteria;Frankiales;Cryptosporangiaceae	1	0	0	0	0	0	0	0	0	0	0	0	0	0	0	0	0	0	0	0	0	0	0	0	0	0	0	0	0	0	0	0	0	0	0	0	0	0	0	0	0	0	0	0	0	0	1
OPU_1015	Coriobacteriaceae	Bacteria;Actinobacteria;Coriobacteriia;Coriobacteriales;Coriobacteriaceae	1	0	0	0	0	0	0	0	0	0	0	0	0	0	0	0	0	0	0	0	0	0	0	0	0	0	0	0	0	0	0	0	0	0	0	0	0	0	0	0	0	0	0	0	0	0	0
OPU_1133	Fimbriimonadaceae	Bacteria;Armatimonadetes;Fimbriimonadia;Fimbrillmonadales;Fimbriimonadaceae	1	0	0	0	0	0	0	1	0	0	0	0	0	0	0	0	0	0	0	0	0	0	0	0	0	0	0	0	0	0	0	0	0	0	0	0	0	0	0	0	0	0	0	0	0	0	0
OPU_1179	Leptotrichiaceae	Bacteria;Fusobacteria;Fusobacteriia;Fusobacteriales;Leptotrichiaceae	1	0	0	0	0	0	0	0	0	0	0	0	0	0	0	0	0	0	0	0	0	0	0	0	0	0	0	0	0	0	0	0	0	0	0	0	0	0	0	0	0	0	0	0	0	0	1
OPU_1256	Porphyromonadaceae	Bacteria;Bacteroidetes;Bacteroidia;Bacteroidales;Porphyromonadaceae	1	0	0	0	0	0	0	0	1	0	0	0	0	0	0	0	0	0	0	0	0	0	0	0	0	0	0	0	0	0	0	0	0	0	0	0	0	0	0	0	0	0	0	0	0	0	0
[truncated: 77 more columns]

## Sheet: oder_class_phylum
			Sample No.	HF-1	HF-2	HF-3	HF-4	HF-5	HF-6	HF-7	HF-8	HF-9	HF-10	HF-11	HF-12	HF-13	HF-14	HF-15	HF-16	HF-17	HF-19	HF-20	HF-21	HF-22	HF-23	HF-24	HF-25	HF-26	HF-28	HF-29	HF-30	HF-31	HF-32	HF-33	HF-34	HF-35	HF-36	HF-37	HF-40	HF-41	HF-42	HF-44	HF-45	HF-46	HF-47	HF-48	HF-49	HF-50	HF-51
OPU_num	Taxon	Taxonomy	Total Reads	4272	3528	13443	5198	6295	3666	3434	5392	4623	3752	4953	3332	3515	5103	4242	5952	3779	4253	4276	3050	3489	3708	3001	5064	3394	6703	2485	8016	3856	4749	7168	6352	3286	3839	5582	4629	2893	4303	5596	3785	7186	3590	3241	6718	5057	6432
OPU_443	Gastranaerophilales	Bacteria;Cyanobacteria;Melainabacteria;Gastranaerophilales	6155	4	3	11	10	1	0	265	4	1	581	2	185	4	0	521	29	0	0	0	3	2	0	1	2	18	4	0	500	2	230	2	74	5	1	2	266	2	2	733	21	91	27	0	36	3	9
OPU_610	Bacteroidales	Bacteria;Bacteroidetes;Bacteroidia;Bacteroidales	5866	21	5	2	42	21	29	25	10	9	23	80	3	28	1	52	0	17	44	34	46	1	2	19	5	48	29	4	54	13	620	10	105	16	7	8	30	5	5	34	215	38	29	0	112	1	29
OPU_482	Bacteroidales	Bacteria;Bacteroidetes;Bacteroidia;Bacteroidales	118	1	0	0	1	15	3	0	0	0	0	0	0	0	0	3	0	0	5	1	0	0	0	1	0	1	2	0	0	0	11	0	0	0	0	0	4	0	0	0	1	2	1	0	0	0	1
OPU_427	Clostridiales	Bacteria;Firmicutes;Clostridia;Clostridiales	1149	3	8	2	0	6	2	7	0	0	6	18	0	0	0	13	5	7	28	4	1	2	0	1	2	1	9	1	39	12	20	0	9	0	3	5	15	0	2	13	26	4	10	0	6	5	5
OPU_237	Bacillales	Bacteria;Firmicutes;Bacilli;Bacillales	184	0	0	0	0	0	0	0	0	0	0	0	0	0	0	0	0	0	0	0	0	3	0	2	0	0	2	0	1	0	0	0	0	0	0	0	0	0	0	0	0	0	0	0	0	0	0
OPU_446	Gastranaerophilales	Bacteria;Cyanobacteria;Melainabacteria;Gastranaerophilales	4	0	0	0	0	0	0	0	0	0	0	0	0	0	0	0	0	0	0	0	0	0	0	0	0	0	0	0	0	0	1	0	0	0	0	0	0	0	0	0	0	0	0	0	0	0	0
OPU_662	Sphingobacteriales	Bacteria;Bacteroidetes;Sphingobacteriia;Sphingobacteriales	3	0	0	0	0	0	0	0	0	0	0	0	0	0	0	0	0	0	0	0	0	0	0	0	0	0	0	0	0	0	0	0	0	0	0	0	0	0	0	0	0	0	0	0	0	0	0
OPU_661	Sphingobacteriales	Bacteria;Bacteroidetes;Sphingobacteriia;Sphingobacteriales	1	0	0	0	0	0	0	0	0	0	0	0	0	0	0	0	0	0	0	0	0	0	0	0	0	0	0	0	0	0	0	0	0	0	0	0	0	0	0	0	0	0	0	0	0	0	0
OPU_941	Halanaerobiales	Bacteria;Firmicutes;Clostridia;Halanaerobiales	3	0	0	0	0	0	0	0	0	0	0	0	0	0	0	0	0	0	0	0	0	0	0	0	0	0	0	0	0	0	0	0	0	0	0	0	0	0	0	0	0	0	0	0	0	0	2
OPU_1197	Oligoflexales	Bacteria;Proteobacteria;Deltaproteobacteria;Oligoflexales	3	0	0	0	0	0	0	0	0	0	0	0	0	0	0	0	0	0	0	0	0	0	0	0	0	0	0	0	0	0	0	0	0	0	0	0	0	0	0	0	0	0	0	0	0	0	0
OPU_1195	Myxococcales	Bacteria;Proteobacteria;Deltaproteobacteria;Myxococcales	1	0	0	0	0	0	0	0	0	0	0	0	1	0	0	0	0	0	0	0	0	0	0	0	0	0	0	0	0	0	0	0	0	0	0	0	0	0	0	0	0	0	0	0	0	0	0
OPU_1196	Oligoflexales	Bacteria;Proteobacteria;Deltaproteobacteria;Oligoflexales	1	0	0	0	0	0	0	0	0	0	0	0	0	0	0	0	0	0	0	0	0	0	0	0	0	0	0	0	0	0	0	0	0	0	0	0	0	0	0	0	0	0	0	0	0	0	0
OPU_1135	Mollicutes_class	Bacteria;Tenericutes;Mollicutes	3457	3	2	8	0	14	8	9	2	0	25	2	11	0	0	33	2	6	1	8	3	11	1	5	1	19	2	2	238	0	51	0	46	1	1	14	23	2	2	30	2	7	72	0	0	3	1
OPU_1137	Mollicutes_class	Bacteria;Tenericutes;Mollicutes	686	0	0	0	0	0	0	1	0	0	0	0	0	0	0	0	0	2	0	0	0	0	0	2	0	1	0	0	207	0	0	0	22	0	0	0	3	0	0	1	0	4	0	0	0	2	1
OPU_930	Opitutae_class	Bacteria;Verrucomicrobia;Opitutae	282	0	0	0	0	0	1	0	0	0	0	0	0	0	0	0	0	0	0	1	0	0	0	0	0	0	1	0	3	0	0	0	0	0	0	0	0	0	0	0	227	0	0	0	1	0	0
OPU_444	Chloroplast_class	Bacteria;Cyanobacteria;Chloroplast	53	0	0	0	0	0	0	0	0	0	0	1	0	0	0	0	0	1	0	0	0	0	2	0	0	0	0	0	0	0	0	0	3	0	0	0	0	0	0	1	0	1	0	0	0	0	0
OPU_926	Alphaprotebacteria_class	Bacteria;Proteobacteria;Alphaprotebacteria	4	0	0	0	0	0	0	0	0	0	0	0	0	0	0	0	0	0	0	0	0	0	0	0	0	0	0	0	2	0	0	0	0	0	0	0	0	0	0	0	0	0	0	1	0	0	0
OPU_1134	Thermomicrobia_class	Bacteria;Chloroflexi;Thermomicrobia	1	0	0	0	0	0	0	0	0	0	0	0	0	0	0	0	0	0	0	0	0	0	0	0	0	0	0	0	0	0	0	0	0	0	0	0	0	0	0	0	0	0	0	0	0	0	0
OPU_1198	Acidobacteria_phylum	Bacteria;Acidobacteria	11	0	0	0	1	0	0	0	0	0	0	0	0	0	0	0	0	0	0	0	0	0	0	0	0	0	0	0	0	2	0	0	0	0	0	1	0	0	0	0	0	0	0	0	1	0	1
OPU_1187	Saccharibacteria_phylum	Bacteria;Saccharibacteria	27	0	0	1	0	0	0	0	0	1	0	0	1	0	1	0	1	0	0	0	0	0	0	0	1	0	0	0	0	0	0	0	0	0	0	0	0	0	0	1	0	0	0	0	1	0	0
OPU_938	Cyanobacteria_phylum	Bacteria;Cyanobacteria	1	0	0	0	0	0	0	0	0	0	0	0	0	0	0	0	0	0	0	0	0	0	0	0	0	0	0	0	0	0	0	0	0	0	0	0	0	0	0	0	0	0	0	0	0	0	1
[truncated: 77 more columns]
