# Supplementary material for: Species-Level Analysis of Human Gut Microbiota With Metataxonomics
Source: Front Microbiol. 2020 Aug 26;11:2029. doi: 10.3389/fmicb.2020.02029 (PMC7479098; doi:10.3389/fmicb.2020.02029)
Supplement: TABLE S1 — Information of 120 healthy individuals participated the study. [file Data_Sheet_1.zip › Table S8-10.xlsx]

## Sheet: Table S8.High prevalent_116
OPU_num	Taxon	Positive samples	Total Reads
OPU_392	Ruminococcaceae	118	11427
OPU_515	Bacteroides vulgatus	118	45966
OPU_001	Lachnospiraceae	117	13973
OPU_362	Faecalibacterium	117	7187
OPU_532	Bacteroides sp. 17	117	10290
OPU_389	Faecalibacterium prausnitzii	116	5613
OPU_040	Lachnospiraceae	115	2194
OPU_364	Faecalibacterium	114	9427
OPU_379	Faecalibacterium sp. 1	114	4714
OPU_152	Lachnospiraceae	113	1740
OPU_378	Faecalibacterium	113	4255
OPU_409	Butyricicoccus	113	1398
OPU_377	Faecalibacterium	112	4532
OPU_380	Faecalibacterium	112	4711
OPU_584	Parabacteroides merdae	112	4033
OPU_135	Eubacterium rectale	111	13194
OPU_394	Ruminiclostridium	111	1650
OPU_674	Escherichia coli*	111	7357
OPU_402	Ruminococcaceae	110	1582
OPU_572	Parabacteroides distasonis	110	2236
OPU_1203	Roseburia sp. 6	110	3143
OPU_046	Lachnospiraceae	109	1167
OPU_027	Lachnospiraceae	108	1528
OPU_1232	Roseburia faecis	108	7311
OPU_1251	Ruminococcaceae	108	2415
OPU_439	Phascolarctobacterium faecium	107	8743
OPU_376	Subdoligranulum	106	3432
OPU_358	Subdoligranulum	105	2672
OPU_430	Veillonella	105	4867
OPU_544	Bacteroides ovatus	105	2890
OPU_637	Alistipes	105	6293
OPU_249	Peptostreptococcaceae	104	4195
OPU_556	Bacteroides caccae	104	2066
OPU_625	Odoribacter	104	1508
OPU_096	Dorea longicatena	103	1029
OPU_547	Bacteroides sp. 23	103	2273
OPU_631	Alistipes shahii	103	1409
OPU_428	Dialister	102	2626
OPU_008	Lachnospiraceae	101	666
OPU_174	Lachnospiraceae	101	1102
OPU_336	Ruminococcaceae	101	5914
OPU_571	Parabacteroides	101	1366
OPU_1155	Erysipelotrichaceae	101	1537
OPU_204	Lachnospiraceae	100	631
OPU_162	Eubacterium eligens	99	2464
OPU_758	Parasutterella excrementihominis	99	2916
OPU_1213	Roseburia intestinalis	99	3106
OPU_157	Lactobacillus rogosae*	98	3816
OPU_298	Ruminococcus bromii	98	5955
OPU_448	Prevotella copri	96	76388
OPU_1266	Anaerostipes hadrus	96	1059
OPU_191	Lachnospiraceae	95	2051
OPU_560	Bacteroides	95	1571
OPU_359	Subdoligranulum	94	1175
OPU_518	Bacteroides dorei	94	11635
OPU_523	Bacteroides massilliensis	94	12885
OPU_333	Ruminococcaceae	93	1343
OPU_405	Ruminococcaceae	93	1049
OPU_527	Bacteroides	93	5146
OPU_117	Ruminococcus faecis	92	922
OPU_426	Ruminococcaceae	92	3629
OPU_211	Lachnospiraceae	91	1058
OPU_111	Coprococcus comes	89	594
OPU_160	Lachnospiraceae	89	1476
OPU_489	Bacteroides sp. 2	89	10655
OPU_531	Bacteroides uniformis	89	836
OPU_610	Bacteroidales	89	5866
OPU_002	Lachnospiraceae	89	899
OPU_123	Ruminococcaceae	88	3753
OPU_190	Lachnospiraceae	88	4579
OPU_894	Sphingomonas echinoides	88	12152
OPU_1135	Mollicutes_class	88	3457
OPU_1219	Roseburia hominis	88	911
OPU_381	Faecalibacterium	87	634
OPU_395	Flavonifractor	87	797
OPU_497	Bacteroides sp. 7	87	15075
OPU_526	Bacteroides stercoris	87	5033
OPU_704	Haemophilus parainfluenzae	87	1770
OPU_485	Paraprevotella	86	1322
OPU_494	Bacteroides sp. 6	86	11322
OPU_293	Christensenellaceae	84	3114
OPU_1244	Ruminococcaceae	84	1810
OPU_1241	Ruminococcaceae	83	4196
OPU_925	Rhodospirillaceae	82	9808
OPU_1248	Ruminococcaceae	82	2127
OPU_065	Blautia sp. 16	81	308
OPU_099	Dorea formicigenerans	81	256
OPU_147	Lachnospiraceae	81	645
OPU_295	Ruminococcaceae	80	5254
OPU_831	Ochrobactrum cytisi*	80	1874
OPU_139	Fusicatenibacter saccharivorans	79	402
OPU_407	Ruminococcaceae	79	1268
OPU_010	Coprococcus sp. 1	78	298
OPU_222	Clostridiaceae	78	1523
OPU_427	Clostridiales	78	1149
OPU_488	Bacteroides sp. 1	78	9420
OPU_1204	Roseburia sp. 7	78	835
OPU_1209	Roseburia sp. 11	78	822
OPU_140	Fusicatenibacter sp. 1	76	339
OPU_1230	Roseburia sp. 23	76	1912
OPU_737	Sutterella wadswothensis	75	5068
OPU_1108	Streptococcus vestibularis*	75	563
OPU_122	Lachnospiraceae	74	652
OPU_431	Megamonas	74	5476
OPU_676	Klebsiella pneumoniae	74	4198
OPU_094	Ruminococcus gnavus	73	1940
OPU_306	Ruminococcaceae	73	1156
OPU_368	Faecalibacterium	73	974
OPU_443	Gastranaerophilales	73	6155
OPU_462	Prevotella	72	14391
OPU_554	Bacteroides fragilis	72	3608
OPU_557	Bacteroides thetaiotaomicron	72	410
OPU_633	Alistipes	72	477
OPU_638	Alistipes	72	517
OPU_752	Sutterella	72	2769
OPU_896	Sphingomonas melonis*	72	1485
	*, Reprensents taxon group which can't be distinguished well by 16S sequence.

## Sheet: Table S9.Midium prevalent_278
OPU_num	Taxon	Positive samples	Total Reads
OPU_116	Ruminococcus torques	71	807
OPU_240	Christensenellaceae	71	285
OPU_317	Ruminococcaceae	71	179
OPU_340	Ruminococcaceae	70	1948
OPU_351	Faecalibacterium	70	1556
OPU_1220	Roseburia sp. 17	70	233
OPU_178	Lachnospiraceae	69	1693
OPU_600	Barnesiella	69	898
OPU_749	Sutterella	69	2209
OPU_974	Micrococcaceae	69	325
OPU_159	Lachnospiraceae	68	730
OPU_179	Lachnospiraceae	68	931
OPU_931	Victivallis	68	807
OPU_019	Lachnospiraceae	67	1389
OPU_1192	Bilophila wadsworthia	67	315
OPU_047	Blautia obeum	66	273
OPU_481	Alloprevotella	66	5734
OPU_501	Bacteroides coprophilus	66	3474
OPU_188	Eubacterium hallii	65	167
OPU_199	Lachnospiraceae	65	697
OPU_307	Ruminococcaceae	64	1305
OPU_635	Alistipes	64	657
OPU_847	Pannonibacter phragmitetus	64	252
OPU_1207	Roseburia inulinivorans	64	300
OPU_616	Butyricimonas virosa	63	335
OPU_1138	Holdemanella biformis	63	735
OPU_534	Bacteroides cellulosilyticus	61	506
OPU_063	Blautia sp. 14	59	172
OPU_121	Roseburia	59	174
OPU_341	Eubacterium siraeum	58	5043
OPU_343	Ruminococcaceae	58	184
OPU_425	Peptococcus	58	381
OPU_1117	Turicibacter sanguinis	58	845
OPU_1210	Lachnospiraceae	58	255
OPU_164	Eubacterium sp. 2	57	375
OPU_759	Parasutterella sp. 4	57	1627
OPU_1080	Granulicatella adiacens	57	117
OPU_020	Lachnospiraceae	56	1722
OPU_253	Intestinibacter bartlettii	56	239
OPU_567	Bacteroides salyersiae	56	371
OPU_607	Coprobacter fastidiosus	56	758
OPU_1245	Ruminococcaceae	56	584
OPU_354	Subdoligranulum variabile	55	481
OPU_313	Ruminococcus callidus	54	466
OPU_950	Tsukamurella spongiae[冢村氏菌属]	53	258
OPU_1233	Ruminococcaceae	53	207
OPU_217	Clostridiaceae	52	422
OPU_393	Oscillibacter	52	156
OPU_213	Lachnospiraceae	51	173
OPU_371	Faecalibacterium	51	564
OPU_787	Oxalobacter	51	204
OPU_1188	Desulfovibrio piger	51	593
OPU_244	Christensenellaceae	50	506
OPU_297	Ruminococcus sp. 3	50	283
OPU_161	Lachnospiraceae	48	438
OPU_070	Blautia sp. 21	47	158
OPU_275	Clostridiales Family XIII	47	116
OPU_630	Rikenellaceae	47	3696
OPU_1222	Roseburia sp. 18	47	361
OPU_1247	Ruminococcaceae	47	260
OPU_059	Blautia wexlerae	46	149
OPU_257	Terrisporobacter sp. 1	46	129
OPU_390	Faecalibacterium	46	180
OPU_528	Bacteroides sp. 15	46	297
OPU_742	Sutterella sp. 3	46	3160
OPU_1237	Ruminococcaceae	46	100
OPU_172	Lachnospiraceae	45	310
OPU_440	Phascolarctobacterium succinatutens	45	3109
OPU_061	Blautia sp. 12	44	169
OPU_391	Faecalibacterium sp. 7	44	132
OPU_566	Bacteroides nordii	44	204
OPU_573	Parabacteroides sp. 1	44	107
OPU_103	Ruminococcus lactaris	43	456
OPU_120	Lachnospiraceae	43	99
OPU_429	Megasphaera	43	481
OPU_640	Alistipes sp. 1	43	112
OPU_760	Comamonas kerstersii	43	178
OPU_928	Akkermansia	43	218
OPU_1216	Roseburia sp. 14	43	664
OPU_072	Blautia stercoris	42	114
OPU_529	Bacteroides clarus	42	1055
OPU_050	Blautia sp. 3	41	72
OPU_090	Lachnospiraceae	41	87
OPU_183	Eubacterium hadrum*	41	96
OPU_398	Ruminococcaceae	41	80
OPU_476	Prevotella	41	827
OPU_579	Parabacteroides sp.1	41	181
OPU_552	Bacteroides	40	556
OPU_601	Barnesiella sp. 1	40	576
OPU_634	Alistipes onderdonkii	40	255
OPU_1018	Collinsella aerofaciens	40	109
OPU_035	Lachnospiraceae	39	389
OPU_155	Roseburia sp. 4	39	134
OPU_335	Ruminococcaceae	39	782
OPU_271	Clostridiales Family XIII	38	131
OPU_748	Sutterella sp. 9	38	396
OPU_401	Ruminococcaceae	37	100
OPU_615	Butyricimonas	37	107
OPU_1165	Fusobacterium mortiferum	37	3597
OPU_169	Lachnospiraceae	36	425
OPU_1151	Erysipelotrichaceae	36	707
OPU_1191	Desulfovibrionaceae	36	244
OPU_1208	Roseburia sp. 10	36	175
OPU_062	Blautia sp. 13	35	83
OPU_302	Ruminococcaceae	35	589
OPU_057	Blautia sp. 10	34	76
OPU_314	Ruminococcus sp. 5	34	295
OPU_417	Ruminococcaceae	34	120
OPU_558	Bacteroides faecis	33	387
OPU_537	Bacteroides	33	193
OPU_1252	Ruminococcaceae	33	61
OPU_1267	Clostridium leptum	33	153
OPU_014	Coprococcus sp. 4	32	75
OPU_021	Butyrivibrio crossotus	32	961
OPU_048	Blautia sp. 1	32	78
OPU_148	Pseudobutyrivibrio sp. 1	32	99
OPU_533	Bacteroides	32	776
OPU_580	Parabacteroides	32	238
OPU_620	Butyricimonas	32	222
OPU_045	Lachnospiraceae	30	100
OPU_102	Lachnospiraceae	30	55
OPU_115	Clostridium sp. 2	30	269
OPU_166	Eubacterium sp. 4	30	141
OPU_239	Christensenellaceae	30	64
OPU_415	Ruminococcaceae	30	160
OPU_562	Bacteroides	30	163
OPU_582	Parabacteroides	30	185
OPU_686	Enterobacter cancerogenus*	30	150
OPU_266	Clostridiales Family XIII	29	53
OPU_469	Prevotella	29	332
OPU_493	Bacteroides sp. 5	29	144
OPU_553	Bacteroides	29	263
OPU_641	Alistipes sp. 2	29	74
OPU_175	Lachnospiraceae	28	145
OPU_248	Romboutsia ilealis	28	63
OPU_419	Ruminococcaceae	28	85
OPU_606	Coprobacter secundus	28	77
OPU_611	Butyricimonas sp. 1	28	70
OPU_643	Alistipes indistinctus	28	74
OPU_933	Lentisphaerae	28	113
OPU_1148	Holdemania filiformis	28	47
OPU_153	Roseburia sp. 2	27	49
OPU_205	Lachnospiraceae	27	232
OPU_219	Clostridium sp. 13	27	80
OPU_342	Ruminococcaceae	27	177
OPU_382	Faecalibacterium sp. 2	27	36
OPU_420	Ruminococcaceae	27	143
OPU_482	Bacteroidales	27	118
OPU_535	Bacteroides sp. 18	27	207
OPU_581	Parabacteroides sp. 7	27	47
OPU_632	Alistipes	27	105
OPU_1162	Catenibacterium mitsuokai	27	134
OPU_028	Clostridium bolteae	26	163
OPU_154	Roseburia sp. 3	26	48
OPU_696	Serratia quinivorans*	26	60
OPU_1100	Streptococcus australis*	26	42
OPU_100	Lachnospiraceae	25	440
OPU_555	Bacteroides sp. 26	25	296
OPU_1147	Erysipelotrichaceae	25	170
OPU_1170	Fusobacterium varium*	25	438
OPU_053	Blautia sp. 6	24	45
OPU_241	Christensenellaceae	24	82
OPU_320	Ruminococcaceae	24	35
OPU_365	Faecalibacterium	24	70
OPU_1102	Streptococcus parasanguinis	24	52
OPU_1224	Roseburia sp. 19	24	84
OPU_114	Lachnospiraceae	23	233
OPU_463	Prevotella	23	819
OPU_546	Bacteroides	23	125
OPU_561	Bacteroides	23	110
OPU_585	Parabacteroides johnsonii	23	105
OPU_1137	Mollicutes_class	23	686
OPU_1187	Saccharibacteria_phylum	23	27
OPU_603	Barnesiella	22	227
OPU_1212	Lachnospiraceae	22	78
OPU_245	Christensenellaceae	21	36
OPU_325	Anaerotruncus colihominis	21	26
OPU_373	Faecalibacterium	21	51
OPU_386	Faecalibacterium	21	35
OPU_617	Butyricimonas sp. 3	21	45
OPU_654	Flavobacteriaceae	21	111
OPU_688	Enterobacter muelleri	21	135
OPU_177	Lachnospiraceae	20	28
OPU_209	Clostridium sp. 8	20	58
OPU_220	Clostridium disporicum	20	92
OPU_399	Intestinimonas	20	36
OPU_406	Ruminococcaceae	20	89
OPU_444	Chloroplast_class	20	53
OPU_590	Parabacteroides sp. 10	20	130
OPU_1053	Jeotgalicoccus halotolerans*	20	100
OPU_1093	Streptococcus infantis	20	34
OPU_1101	Streptococcus sp. 3	20	55
OPU_232	Clostridium perfringens	19	177
OPU_400	Ruminococcaceae	19	40
OPU_473	Prevotellaceae	19	336
OPU_565	Bacteroides sp. 28	19	67
OPU_621	Butyricimonas faecihominis	19	67
OPU_739	Sutterella sp. 2	19	306
OPU_1017	Collinsella sp. 1	19	58
OPU_1136	Anaeroplasma	19	1312
OPU_068	Blautia sp. 19	18	29
OPU_237	Bacillales	18	184
OPU_311	Ruminococcaceae	18	119
OPU_550	Bacteroides finegoldii	18	64
OPU_623	Butyricimonas	18	29
OPU_718	Pseudomonas gessardii*	18	322
OPU_755	Parasutterella secunda	18	158
OPU_1218	Roseburia sp. 16	18	189
OPU_1250	Ruminococcaceae	18	32
OPU_058	Blautia luti	17	22
OPU_106	Lachnospiraceae	17	21
OPU_151	Roseburia sp. 1	17	37
OPU_383	Faecalibacterium sp. 3	17	17
OPU_602	Barnesiella intestinihominis	17	159
OPU_750	Sutterella	17	1016
OPU_1238	Ruminococcaceae	17	36
OPU_022	Butyrivibrio sp. 1	16	264
OPU_084	Marvinbryantia sp. 3	16	22
OPU_197	Lachnospiraceae	16	22
OPU_247	Christensenellaceae	16	20
OPU_331	Ruminococcaceae	16	31
OPU_492	Bacteroides sp. 4	16	23
OPU_525	Bacteroides sp. 14	16	75
OPU_691	Citrobacter werkmanii *	16	40
OPU_695	Citrobacter gillenii*	16	22
OPU_753	Sutterella	16	1367
OPU_1158	Clostridium ramosum	16	118
OPU_1217	Roseburia sp. 15	16	91
OPU_1231	Roseburia sp. 24	16	28
OPU_007	Lachnospiraceae	15	32
OPU_042	Hungatella sp.	15	57
OPU_303	Ruminococcaceae	15	321
OPU_304	Ruminococcaceae	15	24
OPU_387	Faecalibacterium sp. 6	15	39
OPU_589	Parabacteroides goldsteinii	15	37
OPU_636	Alistipes	15	95
OPU_804	Neisseria sp. 1	15	28
OPU_1092	Streptococcus sp. 1	15	22
OPU_1180	Campylobacter concisus	15	28
OPU_1194	Desulfovibrionaceae	15	43
OPU_069	Blautia sp. 20	14	19
OPU_256	Intestinibacter sp. 3	14	58
OPU_375	Faecalibacterium	14	31
OPU_432	Mitsuokella	14	619
OPU_461	Prevotella	14	111
OPU_474	Prevotella	14	234
OPU_500	Bacteroides sp. 8	14	83
OPU_642	Alistipes sp. 3	14	82
OPU_655	Flavobacteriaceae	14	41
OPU_788	Oxalobacter formigenes	14	33
OPU_863	Bosea sp. 1	14	21
OPU_965	Propionibacterium acnes	14	19
OPU_1214	Roseburia sp. 12	14	27
OPU_009	Lachnospiraceae	13	20
OPU_206	Clostridium lactatifermentans	13	94
OPU_299	Ruminococcaceae	13	24
OPU_345	Ruminococcaceae	13	44
OPU_483	Prevotellaceae	13	39
OPU_564	Bacteroides sp. 27	13	46
OPU_689	Enterobacter aerogenes	13	52
OPU_885	Brevundimonas sp.	13	22
OPU_930	Opitutae_class	13	282
OPU_1012	Asaccharobacter celatus	13	17
OPU_1099	Streptococcus gordonii	13	29
OPU_049	Blautia sp. 2	12	31
OPU_156	Roseburia sp. 5	12	12
OPU_305	Ruminococcaceae	12	30
OPU_330	Ruminococcaceae	12	44
OPU_344	Anaerofilum sp.	12	14
OPU_397	Flavonifractor	12	30
OPU_421	Peptococcaceae	12	15
OPU_422	Gelria	12	45
OPU_498	Bacteroides	12	382
OPU_549	Bacteroides xylanisolvens	12	23
OPU_622	Butyricimonas sp. 6	12	55
OPU_744	Sutterella sp. 5	12	72
OPU_1145	Eubacterium sp. 4	12	27
OPU_1206	Roseburia sp. 9	12	16
	*, Reprensents taxon group which can't be distinguished well by 16S sequence.

## Sheet: Table S10.Low prevalent_841
OPU_num	Taxon	Positive samples	Total Reads
OPU_082	Marvinbryantia sp. 1	11	16
OPU_093	Clostridium symbiosum	11	22
OPU_195	Howardella ureilytica	11	31
OPU_229	Clostridium paraputrificum	11	25
OPU_323	Ruminococcaceae	11	16
OPU_337	Ruminococcus sp. 6	11	141
OPU_545	Bacteroides	11	27
OPU_690	Raoultella ornithinolytica	11	29
OPU_768	Delftia lacustris*	11	22
OPU_867	Paracoccus sp. 1	11	21
OPU_932	Victivallaceae	11	119
OPU_1146	Dielma	11	24
OPU_1149	Holdemania sp.	11	13
OPU_1153	Erysipelotrichaceae	11	653
OPU_056	Blautia sp. 9	10	18
OPU_083	Marvinbryantia sp. 2	10	11
OPU_158	Lachnospira	10	22
OPU_187	Lachnospiraceae	10	245
OPU_215	Defluviitaleaceae	10	23
OPU_350	Ruminococcaceae	10	18
OPU_588	Parabacteroides	10	22
OPU_776	Aquabacterium	10	13
OPU_848	Methylobacterium phyllosphaerae	10	27
OPU_856	Methylobacterium sp. 4	10	22
OPU_1062	Lactobacillus mucosae	10	54
OPU_1072	Lactobacillus runminis	10	37
OPU_078	Blautia hansenii	9	151
OPU_095	Lachnospiraceae	9	149
OPU_107	Clostridium glycyrrhizinilyticum*	9	16
OPU_126	Christensenellaceae	9	17
OPU_332	Ruminococcaceae	9	12
OPU_363	Faecalibacterium	9	14
OPU_536	Bacteroides intestinalis	9	12
OPU_541	Bacteroides sp. 20	9	30
OPU_577	Parabacteroides sp. 5	9	11
OPU_593	Parabacteroides faecis	9	23
OPU_639	Alistipes inops	9	17
OPU_687	Enterobacter asburiae	9	22
OPU_764	Curvibacter sp.	9	83
OPU_827	Rhizobium radiobacter*	9	9
OPU_868	Paracoccus sp. 2	9	15
OPU_924	Rhodospirillaceae	9	10
OPU_1036	Planomicrobium chinense	9	31
OPU_1156	Coprobacillus cateniformis	9	54
OPU_1169	Fusobacterium sp. 3	9	384
OPU_032	Clostridium lavalense	8	18
OPU_034	Lachnospiraceae	8	41
OPU_043	Hungatella hathewayi	8	13
OPU_129	Lachnospiraceae	8	9
OPU_138	Eubacterium sp. 3	8	11
OPU_165	Eubacterium sp. 3	8	8
OPU_170	Lachnospira sp. 1	8	9
OPU_347	Ruminococcaceae	8	14
OPU_372	Ruminococcaceae	8	13
OPU_404	Ruminococcaceae	8	12
OPU_416	Ruminococcaceae	8	9
OPU_460	Prevotella	8	9
OPU_475	Prevotella	8	12
OPU_569	Bacteroides sp. 29	8	36
OPU_575	Parabacteroides sp. 3	8	9
OPU_591	Parabacteroides gordonii	8	9
OPU_594	Parabacteroides sp. 12	8	12
OPU_694	Klebsiella oxytoca*	8	39
OPU_773	Pelomonas aquatica	8	11
OPU_803	Neisseria subflava*	8	11
OPU_1024	Coriobacteriaceae	8	9
OPU_1074	Enterococcus faecium*	8	12
OPU_1089	Weissella confusa*	8	15
OPU_1095	Streptococcus oralis*	8	15
OPU_1198	Acidobacteria_phylum	8	11
OPU_1235	Ruminococcaceae	8	11
OPU_016	Coprococcus sp. 6	7	12
OPU_031	Clostridium aldenense	7	21
OPU_064	Blautia sp. 15	7	13
OPU_075	Blautia sp. 25	7	12
OPU_109	Sellimonas intestinalis	7	14
OPU_210	Lachnospiraceae	7	10
OPU_218	Clostridium sp. 9	7	11
OPU_230	Clostridium butyricum	7	10
OPU_251	Romboutsia lituseburensis	7	27
OPU_277	Clostridiales Family XIII	7	24
OPU_369	Faecalibacterium	7	14
OPU_385	Faecalibacterium sp. 5	7	131
OPU_403	Ruminococcaceae	7	10
OPU_441	Acidaminococcus fermentans	7	94
OPU_490	Bacteroides sp. 3	7	21
OPU_563	Bacteroides	7	127
OPU_613	Butyricimonas	7	30
OPU_675	Escherichia_Shigella group*	7	156
OPU_685	Enterobacter sp. 3	7	44
OPU_706	Aggregatibacter segnis	7	30
OPU_754	Parasutterella sp. 1	7	1355
OPU_887	Brevundimonas diminuta	7	13
OPU_913	Novosphingobium sp. 2	7	10
OPU_943	Gordonia sp.	7	9
OPU_982	Brachybacterium paraconglomeratum*	7	8
OPU_983	Brachybacterium sp. 1	7	11
OPU_1011	Senegalimassillia anaerobia	7	12
OPU_1070	Lactobacillus salivarius	7	25
OPU_1124	Pyramidobacter piscolens	7	14
OPU_1166	Fusobacterium necrogenes	7	72
OPU_1229	Roseburia sp. 22	7	13
OPU_1240	Ruminococcaceae	7	11
OPU_1246	Ruminococcaceae	7	32
OPU_003	Eisenbergiella tayi	6	17
OPU_004	Eisenbergiella sp. 1	6	13
OPU_015	Coprococcus sp. 5	6	7
OPU_038	Lachnospiraceae	6	8
OPU_041	Hungatella effluvii	6	28
OPU_091	Lachnospiraceae	6	6
OPU_104	Lachnospiraceae	6	48
OPU_252	Peptostreptococcaceae	6	7
OPU_294	Ruminococcaceae	6	9
OPU_315	Ruminococcaceae	6	58
OPU_353	Subdoligranulum	6	11
OPU_413	Ruminococcaceae	6	10
OPU_442	Acidaminococcus intestini	6	24
OPU_521	Bacteroides	6	6
OPU_614	Butyricimonas sp. 2	6	25
OPU_624	Butyricimonas	6	8
OPU_671	Hydrotalea sp.	6	8
OPU_692	Kluyvera ascorbata	6	31
OPU_705	Haemophilus sp. 1	6	19
OPU_740	Sutterella parvirubra	6	101
OPU_817	Stenotrophomonas maltophilia *	6	8
OPU_832	Pseudochrobactrums saccharolyticum *	6	10
OPU_842	Aflipia broomeae	6	11
OPU_854	Methylobacterium sp. 3	6	12
OPU_975	Kocuria carniohila*	6	16
OPU_994	Microbacterium esteraomaticum*	6	14
OPU_1016	Eggerthella lenta	6	6
OPU_1109	Streptococcus anginosus	6	13
OPU_1140	Clostridium innocuum	6	13
OPU_1174	Fusobacterium nucleatum subsp.animalis	6	9
OPU_1177	Sneathia	6	16
OPU_1215	Roseburia sp. 13	6	12
OPU_1225	Roseburia sp. 20	6	9
OPU_1226	Eubacterium oxidoreducens	6	8
OPU_1258	Coprobacter sp. 2	6	10
OPU_030	Clostridium citroniae	5	6
OPU_036	Lachnospiraceae	5	11
OPU_098	Clostridium scindens	5	5
OPU_112	Blautia sp. 28	5	23
OPU_180	Clostridium sp. 3	5	37
OPU_189	Lachnospiraceae	5	6
OPU_228	Clostridium sp. 10	5	15
OPU_250	Romboutsia sp.	5	5
OPU_268	Eubacterium sulci	5	7
OPU_288	Parvimonas micra	5	6
OPU_319	Ruminococcaceae	5	6
OPU_321	Hydrogenoanaerobacterium sp. 1	5	5
OPU_326	Anaerotruncus sp. 2	5	8
OPU_327	Anaerotruncus	5	7
OPU_366	Faecalibacterium	5	5
OPU_411	Butyricicoccus	5	10
OPU_412	Butyricicoccus	5	18
OPU_502	Bacteroides barnesiae	5	16
OPU_503	Bacteroides sp. 9	5	23
OPU_509	Bacteroides sp. 11	5	8
OPU_587	Parabacteroides sp. 9	5	19
OPU_612	Butyricimonas paravirosa	5	12
OPU_683	Enterobacter xiangfangensis	5	11
OPU_715	Succinatimonas hippei	5	12
OPU_729	Enhydrobacter aerosaccus	5	9
OPU_741	Sutterella	5	77
OPU_756	Parasutterella sp. 2	5	60
OPU_833	Mesorhizobium jarvisii*	5	8
OPU_899	Sphingomonas hankookensis	5	5
OPU_903	Sphingomonas sp. 3	5	6
OPU_923	Taonella mepensis	5	8
OPU_954	Pseudonocardia sp.	5	5
OPU_1081	Granulicatella elegans	5	5
OPU_1104	Streptococcus gallolyticus	5	14
OPU_1141	Clostridium sp. 11	5	20
OPU_1143	Faecalitalea	5	71
OPU_1150	Solobacterium moorei	5	5
OPU_1228	Roseburia sp. 21	5	8
OPU_1236	Ruminococcaceae	5	7
OPU_1239	Ruminococcaceae	5	33
OPU_005	Eisenbergiella sp. 2	4	28
OPU_017	Acetitomaculum sp.	4	11
OPU_025	Oribacterium sinus	4	4
OPU_066	Blautia sp. 17	4	7
OPU_076	Blautia sp. 26	4	17
OPU_085	Lachnospiraceae	4	7
OPU_092	Lachnospiraceae	4	4
OPU_101	Eubacterium contortum	4	4
OPU_130	Lachnospiraceae	4	7
OPU_134	Eubacterium sp. 1	4	9
OPU_144	Roseburia	4	4
OPU_146	Lachnospiraceae	4	6
OPU_182	Lachnospiraceae	4	5
OPU_224	Clostridiaceae	4	12
OPU_238	Christensenellaceae	4	4
OPU_243	Christensenellaceae	4	7
OPU_324	Anaerotruncus sp. 1	4	7
OPU_339	Ruminococcaceae	4	5
OPU_367	Faecalibacterium	4	4
OPU_388	Faecalibacterium	4	4
OPU_410	Eubacterium desmolans	4	7
OPU_491	Bacteroides plebeius	4	31
OPU_548	Bacteroides sp. 24	4	12
OPU_551	Bacteroides sp. 25	4	9
OPU_586	Parabacteroides sp. 8	4	54
OPU_644	Rikenellaceae	4	7
OPU_678	Enterobacter cloacae	4	4
OPU_684	Enterobacter sp. 2	4	5
OPU_701	Proteus mirabilis	4	44
OPU_743	Sutterella sp. 4	4	6
OPU_745	Sutterella sp. 6	4	145
OPU_747	Sutterella sp. 8	4	40
OPU_751	Sutterella sp. 10	4	9
OPU_798	Burkholderia arboris*	4	6
OPU_825	Sulfuricaulis sp.	4	5
OPU_904	Sphingomonas sp. 4	4	4
OPU_937	Phycisphaerace	4	5
OPU_952	Dietzia cercidiphylli*	4	4
OPU_972	Micrococcus endophyticus	4	5
OPU_978	Kocuria polaris*	4	4
OPU_1118	Gemella haemolysans	4	5
OPU_1159	Clostridium sp. 12	4	16
OPU_1171	Fusobacterium nucleatum subsp.nucleatum	4	5
OPU_1185	Campylobacter jejuni	4	34
OPU_1190	Desulfovibrio legallii	4	4
OPU_1221	Lachnospiraceae	4	4
OPU_060	Blautia sp. 11	3	4
OPU_073	Blautia sp. 23	3	3
OPU_074	Blautia sp. 24	3	3
OPU_081	Lactonifactor longoviformis	3	3
OPU_097	Lachnospiraceae	3	5
OPU_110	Lachnospiraceae	3	10
OPU_136	Roseburia	3	3
OPU_141	Fusicatenibacter sp. 2	3	4
OPU_149	Pseudobutyrivibrio sp. 2	3	9
OPU_167	Eubacterium sp. 5	3	4
OPU_171	Lachnospira sp. 2	3	3
OPU_173	Lachnospiraceae	3	3
OPU_176	Hespellia sp.	3	6
OPU_193	Lachnospiraceae	3	4
OPU_202	Clostridium sp. 5	3	4
OPU_208	Clostridium sp. 7	3	4
OPU_254	Intestinibacter sp. 1	3	3
OPU_260	Peptostreptococcaceae	3	3
OPU_264	Peptostreptococcus anaerobuis	3	3
OPU_272	Clostridiales Family XIII	3	3
OPU_278	Bacteroides coagulans	3	5
OPU_291	Clostridiales Family XIII	3	4
OPU_296	Ruminococcus sp. 2	3	4
OPU_301	Ruminococcaceae	3	9
OPU_308	Ruminococcaceae	3	3
OPU_310	Ruminococcaceae	3	27
OPU_312	Ruminococcus sp. 4	3	7
OPU_316	Ruminococcaceae	3	4
OPU_318	Ruminococcaceae	3	3
OPU_349	Ruminococcaceae	3	3
OPU_374	Faecalibacterium	3	3
OPU_384	Faecalibacterium sp. 4	3	3
OPU_480	Prevotella	3	3
OPU_484	Prevotellaceae	3	42
OPU_486	Bacteroides	3	13
OPU_499	Bacteroides	3	123
OPU_504	Bacteroides sp. 10	3	3
OPU_524	Bacteroides sp. 13	3	4
OPU_570	Alistipes	3	3
OPU_576	Parabacteroides sp. 4	3	3
OPU_596	Parabacteroides sp. 14	3	5
OPU_604	Barnesiella sp. 2	3	4
OPU_609	Coprobacter	3	982
OPU_627	Odoribacter sp. 1	3	4
OPU_657	Flavobacterium mizutaii	3	4
OPU_693	Kluyvera georgiana	3	13
OPU_700	Rahnella aquatilis	3	3
OPU_709	Haemophilus paraphrohaemolyticus	3	4
OPU_714	Succinivibrio sp.	3	12
OPU_734	Acinetobacter lwoffii	3	3
OPU_774	Pelomonas puraquae	3	8
OPU_800	Achromobacter insuavis*	3	3
OPU_814	Alcaligenaceae	3	3
OPU_835	Tianweitania sp.	3	3
OPU_845	Pseudolabrys sp.	3	4
OPU_876	Amaricoccus sp. 1	3	3
OPU_884	Brevundimonas aurantiaca	3	3
OPU_897	Sphingomonas sp. 1	3	3
OPU_926	Alphaprotebacteria_class	3	4
OPU_934	Panctomycetaceae	3	4
OPU_936	Tepidisphaeraceae	3	3
OPU_945	Rhodococcus sp.	3	3
OPU_961	Nocardioides sp. 4	3	5
OPU_989	Brevibacterium sanguinis*	3	3
OPU_999	Microbacterium sediminicola	3	3
OPU_1021	Olsenella scatoligenes	3	7
OPU_1033	Bacillus cereus*	3	3
OPU_1042	Staphylococcus hominis	3	12
OPU_1058	Lactobacillus sanfranciscensis	3	52
OPU_1064	Lactobacillus crispatus	3	4
OPU_1066	Lactobacillus gasseri*	3	6
OPU_1083	Abiotrophia defectiva	3	6
OPU_1098	Streptococcus sanguinis	3	3
OPU_1120	Gemella sanguinis	3	3
OPU_1142	Faecalitalea	3	14
OPU_1144	Eubacterium dolichum	3	6
OPU_1161	Erysipelatoclostridium	3	17
OPU_1167	Fusobacterium sp. 1	3	45
OPU_1189	Desulfovibrio sp. 1	3	4
OPU_1193	Bilophila sp.	3	3
OPU_1197	Oligoflexales	3	3
OPU_1202	Treponema succinifaciens	3	4
OPU_1205	Roseburia sp. 8	3	3
OPU_1211	Lachnospiraceae	3	3
OPU_1260	Aquabacterium sp.	3	5
OPU_1268	Lachnospiraceae	3	3
OPU_013	Coprococcus sp. 3	2	2
OPU_023	Lachnospiraceae	2	2
OPU_029	Lachnoclostridium	2	2
OPU_044	Lachnospiraceae	2	4
OPU_051	Blautia sp. 4	2	4
OPU_052	Blautia sp. 5	2	2
OPU_055	Blautia sp. 8	2	2
OPU_067	Blautia sp. 18	2	2
OPU_071	Blautia sp. 22	2	45
OPU_077	Blautia	2	2
OPU_079	Blautia coccoides*	2	2
OPU_080	Blautia sp. 27	2	4
OPU_089	Lachnospiraceae	2	2
OPU_118	Lachnospiraceae	2	2
OPU_124	Lachnospiraceae	2	2
OPU_125	Ruminococcaceae	2	2
OPU_127	Lachnospiraceae	2	2
OPU_133	Lachnospiraceae	2	3
OPU_137	Eubacterium sp. 2	2	2
OPU_142	Lachnospiraceae	2	2
OPU_145	Lachnospiraceae	2	2
OPU_150	Shuttleworthia sp.	2	29
OPU_163	Eubacterium sp. 1	2	2
OPU_168	Eubacterium sp. 6	2	2
OPU_184	Lachnospiraceae	2	2
OPU_192	Lachnospiraceae	2	2
OPU_196	Bacteroides pectinophilus	2	2
OPU_198	Lachnospiraceae	2	2
OPU_201	Butyrivibrio sp. 2	2	2
OPU_207	Clostridium sp. 6	2	20
OPU_212	Lachnospiraceae	2	2
OPU_216	Epulopiscium	2	3
OPU_227	Clostridium chartatabidum	2	9
OPU_234	Clostridiaceae	2	2
OPU_242	Christensenellaceae	2	2
OPU_255	Intestinibacter sp. 2	2	2
OPU_258	Terrisporobacter sp. 2	2	8
OPU_259	Intestinibacter sp. 4	2	2
OPU_265	Clostridiales Family XIII	2	5
OPU_270	Clostridiales Family XIII	2	3
OPU_280	Finegoldia magna	2	10
OPU_281	Peptoniphilus harei	2	2
OPU_284	Anaerococcus murdochii	2	7
OPU_292	Ruminococcaceae	2	3
OPU_300	Ruminococcaceae	2	2
OPU_322	Hydrogenoanaerobacterium sp. 2	2	2
OPU_334	Ruminococcaceae	2	3
OPU_338	Ruminococcus sp. 7	2	6
OPU_346	Ruminococcaceae	2	2
OPU_348	Ruminococcaceae	2	3
OPU_355	Subdoligranulum sp. 1	2	2
OPU_356	Subdoligranulum sp. 2	2	2
OPU_360	Subdoligranulum	2	3
OPU_361	Subdoligranulum	2	3
OPU_396	Pesudoflavonifractor	2	2
OPU_408	Ruminococcaceae	2	2
OPU_414	Butyricicoccus	2	2
OPU_433	Selenomonas	2	2
OPU_434	Selenomonadaceae	2	4
OPU_435	Selenomonas noxia	2	2
OPU_446	Gastranaerophilales	2	4
OPU_447	Vampirovibrio chlorellavorus	2	2
OPU_472	Prevotella bivia	2	4
OPU_478	Prevotella buccalis	2	4
OPU_495	Bacteroides	2	13
OPU_505	Bacteroides	2	2
OPU_519	Bacteroides sp. 12	2	4
OPU_522	Bacteroides sartorii	2	15
OPU_530	Bacteroides sp. 16	2	2
OPU_538	Bacteroides	2	5
OPU_540	Bacteroides sp. 19	2	3
OPU_574	Parabacteroides sp. 2	2	2
OPU_578	Parabacteroides sp. 6	2	2
OPU_595	Parabacteroides sp. 13	2	2
OPU_598	Porphyromonas sp.	2	3
OPU_605	Barnesiella sp. 3	2	2
OPU_618	Butyricimonas sp. 4	2	2
OPU_619	Butyricimonas sp. 5	2	2
OPU_628	Odoribacter sp. 2	2	4
OPU_649	Flavobacterium sp. 3	2	2
OPU_652	Empedobacter falsenii	2	2
OPU_653	Empedobacter sp.	2	3
OPU_658	Sphingobacterium nematocida	2	5
OPU_666	Flavitalea sp.	2	2
OPU_682	Cronobacter sp.	2	12
OPU_702	Morganella morganii	2	4
OPU_707	Aggregatibacter aphrophillus	2	2
OPU_710	Haemophilus sp. 2	2	6
OPU_711	Haemophilus sputorum	2	2
OPU_713	Aeromonas punctata*	2	2
OPU_726	Psychrobacter alimentarius	2	4
OPU_733	Acinetobacter johnsonii	2	2
OPU_746	Sutterella sp. 7	2	10
OPU_757	Parasutterella sp. 3	2	14
OPU_767	Diaphorobacter sp.	2	2
OPU_769	Comamonas denitrificans	2	3
OPU_781	Methyloversatilis discipulorum*	2	2
OPU_783	Herbaspirillum huttiense	2	4
OPU_793	Massilia sp. 4	2	2
OPU_799	Ralstonia pickettii	2	29
OPU_802	Alcaligenes faecalis	2	5
OPU_807	Neisseria sp. 2	2	2
OPU_808	Neisseria elongata	2	2
OPU_813	Parasutterella	2	97
OPU_819	Thermomonas sp.	2	2
OPU_822	Lysobacter sp.	2	4
OPU_823	Luteimonas sp.	2	2
OPU_834	Phyllobacterium myrsinacearum	2	38
OPU_841	Rhodopseudomonas sp.	2	4
OPU_843	Bradyrhizobium icense	2	4
OPU_873	Paracoccus haeundaensis*	2	2
OPU_886	Brevundimonas bullata	2	2
OPU_890	Phenylobacterium faslum	2	2
OPU_895	Sphingomonas glacialis	2	2
OPU_905	Sphingomonas sp. 5	2	3
OPU_906	Sphingomonas sp. 6	2	4
OPU_927	Candidatus Lariskella	2	2
OPU_941	Halanaerobiales	2	3
OPU_944	Rhodococcus degradans*	2	2
OPU_964	Naumannella sp.	2	2
OPU_966	Propionibacterium sp.1	2	2
OPU_969	Glutamicibacter protophormiae	2	5
OPU_971	Micrococcus sp.	2	4
OPU_977	Kocuria palustris	2	9
OPU_984	Brachybacterium ginsengisoli	2	3
OPU_1005	Ornithinimicrobium	2	4
OPU_1006	Blastococcus sp.	2	2
OPU_1010	Coriobacteriaceae	2	4
OPU_1014	Slackia piriformis	2	2
OPU_1019	Collinsella sp. 2	2	3
OPU_1020	Collinsella intestinalis	2	4
OPU_1026	Solirubrobacter sp.	2	2
OPU_1041	Planomicrobium sp. 2	2	2
OPU_1043	Staphylococcus captis	2	2
OPU_1045	Staphylococcus gallinarum	2	2
OPU_1046	Staphylococcus cohnii	2	2
OPU_1077	Enterococcus faecalis	2	4
OPU_1079	Desemzia incerta	2	4
OPU_1084	Aerococcus viridans*	2	5
OPU_1086	Lactobacillus delbrueckii	2	2
OPU_1111	Streptococcus downei*	2	9
OPU_1112	Streptococcus mutans	2	2
OPU_1116	Lactococcus garvieae*	2	2
OPU_1122	Cloacibacillus porcorum	2	4
OPU_1123	Cloacibacillus evryensis	2	2
OPU_1130	Deinococcus sp. 2	2	7
OPU_1139	Clostridium sp. 14	2	4
OPU_1152	Asteroleplama	2	2
OPU_1173	Fusobacterium nucleatum subsp.polymorphum	2	2
OPU_1178	Sneathia sanguinegens	2	3
OPU_1184	Campylobacter ureolyticus	2	2
OPU_1234	Ruminococcaceae	2	3
OPU_1242	Eubacterium coprostanoligenes	2	13
OPU_1249	Ruminococcaceae	2	12
OPU_1253	Alistipes putredinis	2	2
OPU_1263	Bacteroides galacturonicus	2	2
OPU_006	Lachnospiraceae	1	1
OPU_012	Coprococcus sp. 2	1	12
OPU_018	Murimonas intestini	1	1
OPU_024	Oribacterium sp.	1	5
OPU_033	Clostridium sp. 1	1	3
OPU_037	Lachnospiraceae	1	1
OPU_039	Lachnospiraceae	1	1
OPU_054	Blautia sp. 7	1	3
OPU_086	Lachnospiraceae	1	1
OPU_087	Moryella indoligenes	1	3
OPU_088	Stomatobaculum longum	1	1
OPU_105	Lachnospiraceae	1	1
OPU_108	Lachnospiraceae	1	1
OPU_113	Lachnospiraceae	1	1
OPU_119	Ruminococcus sp. 1	1	2
OPU_128	Alcaligenaceae	1	1
OPU_131	Lachnospiraceae	1	1
OPU_132	Blautia	1	1
OPU_143	Roseburia	1	1
OPU_181	Eubacterium xylanophilum	1	5
OPU_185	Anaerostipes caccae	1	9
OPU_186	Anaerostipes rhamnosivorans	1	1
OPU_200	Clostridium sp. 4	1	2
OPU_203	Lachnospiraceae	1	2
OPU_214	Lachnospiraceae	1	1
OPU_225	Clostridium tertium	1	1
OPU_226	Clostridium sardiniense	1	1
OPU_233	Clostridium ventriculi	1	3
OPU_235	Caldicoprobacter	1	1
OPU_236	Anaerofustis stercorihominis	1	1
OPU_246	Christensenellaceae	1	1
OPU_261	Paeniclostridium bifermentans	1	1
OPU_262	Clostridium hiranonis	1	8
OPU_263	Peptostreptococcus stomatis	1	1
OPU_267	Clostridiales Family XIII	1	1
OPU_269	Eubacterium infirmum	1	1
OPU_273	Clostridiales Family XIII	1	1
OPU_274	Mogibacterium pumilum*	1	1
OPU_276	Eubacterium nodatum	1	1
OPU_279	Ezakiekka peruensis	1	1
OPU_282	Peptoniphilus duerdenii	1	5
OPU_283	Anaerococcus prevotii	1	3
OPU_285	Anaerococcus octavius	1	3
OPU_286	Anaerococcus vaginalis	1	1
OPU_287	Parvimonas sp.	1	2
OPU_309	Ruminococcus champanellensis	1	1
OPU_328	Anaerotruncus	1	1
OPU_329	Ruminococcaceae	1	3
OPU_352	Subdoligranulum	1	1
OPU_357	Subdoligranulum	1	1
OPU_370	Faecalibacterium	1	1
OPU_418	Ruminococcaceae	1	2
OPU_423	Peptococcaceae	1	1
OPU_424	Peptococcaceae	1	1
OPU_436	Anaerovobrio	1	39
OPU_437	Selenomonas	1	5
OPU_438	Veillonellaceae	1	1
OPU_445	Prochlorococcus marinus	1	1
OPU_464	Prevotella	1	1
OPU_465	Prevotella bergensis	1	2
OPU_466	Prevotella dentalis*	1	1
OPU_467	Prevotella baroniae	1	1
OPU_468	Prevotella	1	2
OPU_470	Prevotella disiens	1	3
OPU_471	Prevotella corporis	1	1
OPU_477	Prevotella timonensis	1	3
OPU_479	Prevotella	1	1
OPU_487	Phocaeicola	1	1
OPU_496	Bacteroides	1	23
OPU_506	Bacteroides	1	1
OPU_520	Bacteroides	1	1
OPU_539	Bacteroides stercorirosoris	1	3
OPU_542	Bacteroides sp. 21	1	1
OPU_543	Bacteroides sp. 22	1	83
OPU_568	Bacteroides faecichinchillae	1	1
OPU_583	Parabacteroides	1	8
OPU_592	Parabacteroides sp. 11	1	3
OPU_597	Porphyromonas endodontalis	1	2
OPU_599	Porphyromonas bennonis	1	1
OPU_608	Coprobacter sp. 1	1	2
OPU_626	Odoribacter	1	2
OPU_629	Odoribacter sp. 3	1	1
OPU_645	Flavobacteriaceae	1	3
OPU_646	Capnocytophaga granulosa	1	1
OPU_647	Flavobacterium sp. 1	1	3
OPU_648	Flavobacterium sp. 2	1	3
OPU_650	Flavobacteriaceae	1	1
OPU_651	Chryseobacterium sp.	1	1
OPU_656	Sphingobacterium sp. 1	1	1
OPU_659	Sphingobacterium sp. 2	1	1
OPU_660	Sphingobacterium alimentarium	1	2
OPU_661	Sphingobacteriales	1	1
OPU_662	Sphingobacteriales	1	3
OPU_663	Cytophaga hutchinsonii	1	3
OPU_664	Hymenobacter sp.	1	1
OPU_665	Cytophagaceae	1	1
OPU_667	Flavisolibacter sp. 1	1	1
OPU_668	Flavisolibacter sp. 2	1	1
OPU_669	Flavisolibacter sp. 3	1	1
OPU_670	Sediminibacterium sp.	1	1
OPU_672	Chitinophagaceae	1	1
OPU_673	Saprospiraceae	1	1
OPU_677	Pseudocitrobacter anthropi*	1	2
OPU_679	Enterobacter sp. 1	1	1
OPU_680	Pantoea rodasii	1	1
OPU_681	Cronobacter sakazakii*	1	7
OPU_697	Obesumbacterium proteus	1	2
OPU_698	Hafnia sp.	1	2
OPU_699	Hafnia paralvei	1	28
OPU_703	Plesiomonas shigelloides	1	4
OPU_708	Haemophilus pittmaniae	1	2
OPU_712	Haemophilus sp. 3	1	1
OPU_716	Vibrio natriegens	1	3
OPU_717	Vibrio furnissii	1	1
OPU_719	Pseudomonas tolaasii *	1	6
OPU_720	Pseudomonas yamanorum*	1	2
OPU_721	Pseudomonas fragi*	1	2
OPU_722	Pseudomonas sp.	1	1
OPU_723	Pseudomonas parafulva*	1	3
OPU_724	Pseudomonas zhaodongensis*	1	1
OPU_725	Psychrobacter cibarius	1	1
OPU_727	Psychrobacter namhaensis	1	4
OPU_728	Psychrobacter maritimus	1	2
OPU_730	Acinetobacter junii	1	6
OPU_731	Acinetobacter berezineiae*	1	1
OPU_732	Acinetobacter sp. 1	1	1
OPU_735	Acinetobacter sp. 2	1	1
OPU_736	Alkanindiges sp.	1	1
OPU_738	Sutterella sp. 1	1	1
OPU_761	Comamonas terrigena	1	3
OPU_762	Acidovorax wautersii	1	1
OPU_763	Acidovorax sp.	1	8
OPU_765	Variovorax paradoxus	1	1
OPU_766	Comamonas thiooxydans*	1	1
OPU_770	Hydrogenophaga pesudoflava*	1	1
OPU_771	Aquincola tertiaricarbonis	1	2
OPU_772	Sphaerotilus natans	1	1
OPU_775	Azohydromonas sp.	1	1
OPU_777	Aquabacterium parvum	1	1
OPU_778	Aquabacterium citratiphium	1	6
OPU_779	Piscinibacter sp.	1	1
OPU_780	Thauera terpenica	1	3
OPU_782	Azonexus sp.	1	3
OPU_784	Herminiimonas contaminans	1	2
OPU_785	Noviherbaspirillum sp.	1	23
OPU_786	Herbaspirillum sp.	1	1
OPU_789	Massilia sp. 1	1	1
OPU_790	Massilia sp. 2	1	1
OPU_791	Massilia sp. 3	1	14
OPU_792	Massilia varians	1	1
OPU_794	Massilia sp. 5	1	1
OPU_795	Massilia haematophila	1	1
OPU_796	Massilia norwichensis	1	3
OPU_797	Paraburkholderia fungorum*	1	1
OPU_801	Achromobacter spanius*	1	2
OPU_805	Neisseria sicca	1	1
OPU_806	Neisseria oralis	1	1
OPU_809	Eikenella corrodens	1	1
OPU_810	Uruburuella suis	1	2
OPU_811	Neisseriaceae	1	1
OPU_812	Hydrogenophilaceae	1	2
OPU_815	Pseudoxanthomonas japonensis*	1	1
OPU_816	Pseudoxanthomonas broegbernensis	1	2
OPU_818	Stenotrophomonas rhizophila	1	1
OPU_820	Thermomonas carbonis	1	1
OPU_821	Vulcaniibacterium sp.	1	1
OPU_824	Acidibacter	1	1
OPU_826	Cardiobacterium hominis	1	1
OPU_828	Rhizobium sp.	1	1
OPU_829	Ensifer morelensis	1	2
OPU_830	Shinella sp.	1	1
OPU_836	Aminobacter	1	1
OPU_837	Rhizobium metallidurans	1	1
OPU_838	Aureimonas sp.	1	1
OPU_839	Aureimonas ureilytica	1	1
OPU_840	Bradyrhizobium ganzhouense*	1	1
OPU_844	Bradyrhizobium neotropicale	1	1
OPU_846	Rhodoplanes serenus*	1	1
OPU_849	Methylobacterium oryzae	1	1
OPU_850	Methylobacterium brachiatum*	1	1
OPU_851	Methylobacterium sp. 1	1	1
OPU_852	Methylobacterium sp. 2	1	1
OPU_853	Methylobacterium adhaesivum*	1	1
OPU_855	Methylobacterium aminovorans*	1	1
OPU_857	Microvirga sp. 1	1	1
OPU_858	Microvirga sp. 2	1	1
OPU_859	Microvirga aerophila	1	1
OPU_860	Microvirga sp. 3	1	1
OPU_861	Camelimonas sp.	1	1
OPU_862	Bosea massiliensis	1	1
OPU_864	Bosea sp. 2	1	1
OPU_865	Phreatobacter sp.	1	1
OPU_866	Tabrizicola sp.	1	1
OPU_869	Paracoccus sp. 3	1	1
OPU_870	Paracoccus sp. 4	1	1
OPU_871	Paracoccus sphaerophysae	1	1
OPU_872	Paracoccus sp. 5	1	1
OPU_874	Rubellimicrobium sp. 1	1	1
OPU_875	Rubellimicrobium sp. 2	1	1
OPU_877	Amaricoccus sp. 2	1	1
OPU_878	Amaricoccus sp. 3	1	1
OPU_879	Devosia limi	1	1
OPU_880	Devosia chinhatensis	1	1
OPU_881	Devosia sp.	1	1
OPU_882	Devosia riboflavina	1	1
OPU_883	Hyphomicrobium facile	1	1
OPU_888	Phenylobacterium	1	1
OPU_889	Phenylobacterium sp.	1	1
OPU_891	Caulobacter vibrioides*	1	2
OPU_892	Caulobacter	1	3
OPU_893	Asticcacaulis sp.	1	1
OPU_898	Sphingomonas sp. 2	1	3
OPU_900	Sphingomonas pseudosanguinis	1	1
OPU_901	Sphingomonas aestuarii	1	1
OPU_902	Sphingomonas koreensis	1	1
OPU_907	Sphingomonas sp. 7	1	1
OPU_908	Sphingomonas sp. 8	1	1
OPU_909	Sphingomonas xenophagum	1	1
OPU_910	Sphingopyxis bauzanensis	1	1
OPU_911	Novosphingobium sp. 1	1	1
OPU_912	Altererythrobacter sp.	1	1
OPU_914	Novosphingobium capsulatum	1	1
OPU_915	Novosphingobium sp. 3	1	1
OPU_916	Novosphingobium sp. 4	1	1
OPU_917	Sphingomonas sp. 9	1	1
OPU_918	Roseomonas sp.	1	1
OPU_919	Belnapia soli	1	1
OPU_920	Acetobacteraceae	1	1
OPU_921	Dongia sp.	1	1
OPU_922	Reyranella sp.	1	1
OPU_929	Luteolibacter sp.	1	3
OPU_935	Planctomycetaceae	1	2
OPU_938	Cyanobacteria_phylum	1	1
OPU_939	Gemmatimonadaceae	1	3
OPU_940	Longimicrobiaceae	1	2
OPU_942	Mycobacterium aubagnense	1	1
OPU_946	Corynebacterium sp. 1	1	1
OPU_947	Corynebacterium sp. 2	1	1
OPU_948	Corynebacterium tuberculostearicum	1	1
OPU_949	Corynebacterium kroppenstedtii	1	1
OPU_951	Dietzia kunjamensis	1	2
OPU_953	Lawsonella	1	1
OPU_955	Bifidobacterium longum	1	1
OPU_956	Bifidobacterium pseudocatenulatum	1	1
OPU_957	Bifidobacterium faecale	1	1
OPU_958	Nocardioides sp. 1	1	1
OPU_959	Nocardioides sp. 2	1	1
OPU_960	Nocardioides sp. 3	1	1
OPU_962	Friedmanniella sp.	1	1
OPU_963	Microlunatus phosphovorus	1	1
OPU_967	Propionibacterium granulosum	1	3
OPU_968	Propioniciclava sp.	1	1
OPU_970	Arthrobacter globiformis*	1	1
OPU_973	Micrococcus cohnii	1	1
OPU_976	Kocuria salsicia	1	1
OPU_979	Arthrobacter russicus	1	4
OPU_980	Pseudarthrobacter polychromogenes	1	1
OPU_981	Arthrobacter sp.	1	4
OPU_985	Brachybacterium sp. 2	1	1
OPU_986	Actinomyces sp.	1	1
OPU_987	Actinomyces naeslundii	1	1
OPU_988	Georgenia satyanarayanai*	1	1
OPU_990	Brevibacterium samyangense	1	3
OPU_991	Microbacterium paraoxydans	1	1
OPU_992	Microbacterium testaceum	1	1
OPU_993	Microbacterium lacticum*	1	1
OPU_995	Microbacterium deminutum*	1	1
OPU_996	Microbacterium sp. 1	1	1
OPU_997	Microbacterium mitrae	1	1
OPU_998	Microbacterium ginsengisoli	1	1
OPU_1000	Microbacterium sp. 2	1	1
OPU_1001	Leucobacter aridicollis	1	2
OPU_1002	Pseudoclavibacter helvolus*	1	1
OPU_1003	Janibacter anophelis	1	1
OPU_1004	Ornithinimicrobium	1	2
OPU_1007	Cryptosporangiaceae	1	1
OPU_1008	Nakamurella sp.	1	1
OPU_1009	Senegalimassillia	1	1
OPU_1013	Enterorhabdus	1	1
OPU_1015	Coriobacteriaceae	1	1
OPU_1022	Atopobium parvulum	1	1
OPU_1023	Atopobium sp.	1	1
OPU_1025	Eggerthella sinensis	1	1
OPU_1027	Gaiella	1	1
OPU_1028	Bacillus infantis	1	1
OPU_1029	Bacillus simplex*	1	2
OPU_1030	Bacillus flexus	1	1
OPU_1031	Bacillus altitudinis*	1	2
OPU_1032	Bacillus galliciensis	1	1
OPU_1034	Sporosatcina siberiensis	1	2
OPU_1035	Chryseomicrobium amylolyticum	1	1
OPU_1037	Planococcus rifitoensis*	1	1
OPU_1038	Planococcus koreense	1	2
OPU_1039	Planomicrobium sp. 1	1	3
OPU_1040	Planococcus okeanokoites	1	1
OPU_1044	Staphylococcus saprophyticus*	1	1
OPU_1047	Staphylococcus pettenkoferi	1	1
OPU_1048	Staphylococcus sciuri	1	1
OPU_1049	Staphylococcus lentus*	1	1
OPU_1050	Macrococcus caseolyticus	1	1
OPU_1051	Listeria marthii	1	1
OPU_1052	Brochothrix thermosphacta*	1	1
OPU_1054	Exiguobacterium aurantiacum*	1	1
OPU_1055	Cohnells sp.	1	1
OPU_1056	Lactobacillus plantarum*	1	1
OPU_1057	Lactobacillus xiangfangensis	1	3
OPU_1059	Lactobacillus vaginalis	1	1
OPU_1060	Lactobacillus sp. 1	1	1
OPU_1061	Lactobacillus sp. 2	1	1
OPU_1063	Lactobacillus curvatus*	1	2
OPU_1065	Lactobacillus acidophilus	1	2
OPU_1067	Lactobacillus iners	1	5
OPU_1068	Lactobacillus mindensis	1	1
OPU_1069	Lactobacillus farciminis*	1	1
OPU_1071	Lactobacillus agilis	1	2
OPU_1073	Enterococcus durans*	1	1
OPU_1075	Enterococcus casseliflavus*	1	2
OPU_1076	Enterococcus sulfureus	1	1
OPU_1078	Carnobacterium inhibens	1	1
OPU_1082	Facklamia tabacinasalis	1	1
OPU_1085	Tetragenococcus halophilus	1	3
OPU_1087	Leuconostoc citreum*	1	29
OPU_1088	Leuconostoc lactis	1	1
OPU_1090	Weissella paramesenteroides	1	2
OPU_1091	Weissella viridescens	1	1
OPU_1094	Streptococcus pneumoniae*	1	1
OPU_1096	Streptococcus sp. 2	1	1
OPU_1097	Streptococcus peroris	1	3
OPU_1103	Streptococcus oligofermentans	1	1
OPU_1105	Streptococcus lutetiensis*	1	1
OPU_1106	Streptococcus sp. 4	1	2
OPU_1107	Streptococcus suis	1	1
OPU_1110	Streptococcus intermedius	1	2
OPU_1113	Streptococcus sp. 5	1	15
OPU_1114	Lactococcus lactis	1	2
OPU_1115	Lactococcus sp.	1	1
OPU_1119	Gemella morbillorum	1	1
OPU_1121	Gemella asaccharolytica	1	1
OPU_1125	Nitrospira	1	1
OPU_1126	Deinococcus caeni	1	1
OPU_1127	Deinococcus reticulitermitis	1	1
OPU_1128	Deinococcus wulumuqiensis	1	1
OPU_1129	Deinococcus sp. 1	1	3
OPU_1131	Deinococcus sp. 3	1	2
OPU_1132	Thermus scotoductus	1	2
OPU_1133	Fimbriimonadaceae	1	1
OPU_1134	Thermomicrobia_class	1	1
OPU_1154	Mycoplasma hominis	1	1
OPU_1157	Stoquefichus	1	3
OPU_1160	Clostridium saccharogumia	1	1
OPU_1163	Catenibacterium sp.	1	1
OPU_1164	Erysipelatoclostridium	1	1
OPU_1168	Fusobacterium sp. 2	1	1
OPU_1172	Fusobacterium nucleatum subsp.vincentii	1	1
OPU_1175	Fusobacterium sp. 4	1	3
OPU_1176	Fusobacterium gonidiaformans	1	2
OPU_1179	Leptotrichiaceae	1	1
OPU_1181	Campylobacter showae	1	1
OPU_1182	Campylobacter gracilis	1	2
OPU_1183	Campylobacter hominis	1	2
OPU_1186	Arcobacter cryaerophilus	1	4
OPU_1195	Myxococcales	1	1
OPU_1196	Oligoflexales	1	1
OPU_1199	Stenotrophobacter sp.	1	1
OPU_1200	Bryobacter	1	1
OPU_1201	Elusimicrobiaceae	1	6
OPU_1227	Eubacterium sp. 5	1	3
OPU_1243	Ruminococcaceae	1	6
OPU_1256	Porphyromonadaceae	1	1
OPU_1257	Butyricimonas sp. 7	1	2
OPU_1259	Prevotella sp. 3	1	1
OPU_1261	Marimicrobium sp.	1	1
OPU_1262	Desulfovibrio sp. 2	1	1
OPU_1269	Proteus sp.	1	1
	*, Reprensents taxon group which can't be distinguished well by 16S sequence.
