# Supplementary material for: Species-Level Analysis of Human Gut Microbiota With Metataxonomics
Source: Front Microbiol. 2020 Aug 26;11:2029. doi: 10.3389/fmicb.2020.02029 (PMC7479098; doi:10.3389/fmicb.2020.02029)
Supplement: TABLE S1 — Information of 120 healthy individuals participated the study. [file Data_Sheet_1.zip › Table S2.xlsx]

## Sheet: Table S2.
Table S2. Quality control yields of 16S rDNA sequencing by Pacbio.
Sample Name	Raw Reads	Qualified	Nochime	Base(nt)	AvgLen(nt)	Q20	Q30	GC%	Effective%
HF-3	36766	25643	24382	35241246	1445	98.79	97.66	53.99	66.32
HF-98	32383	25224	24227	35018821	1446	98.93	97.96	52.85	75.42
HF-72	31759	22483	21996	31684513	1440	98.89	97.78	52.6	69.26
HF-73	30416	21642	20959	30243245	1443	98.83	97.69	53.26	68.91
HF-143	24615	17518	17161	24712047	1440	98.83	97.7	53.77	69.72
HF-147	20811	16156	15905	22954907	1443	98.93	97.99	52.46	76.43
HF-77	22257	15662	15217	21837948	1435	98.86	97.75	52.38	68.37
HF-97	18953	15065	14464	20931351	1448	98.945	97.975	53.515	76.245
HF-67	18267	14134	13778	19913785	1445	98.88	97.89	53.6	75.43
HF-74	19701	13864	13635	19666679	1442	98.85	97.73	53.7	69.21
HF-84	16854	13234	12560	18111629	1442	98.93	97.95	53.36	74.55
HF-90	16157	12178	12008	17342729	1444	98.99	98.01	52.51	74.32
HF-83	15353	11285	10963	15840070	1445	98.89	97.87	53.21	71.41
HF-78	14813	10665	10369	15000139	1447	98.86	97.75	53.13	70
HF-107	12955	9997	9886	14252415	1442	98.94	98	54.19	76.31
HF-55	13749	9850	9689	13969999	1442	98.85	97.71	53.3	70.47
HF-53	13548	9774	9550	13768369	1442	98.87	97.74	52.72	70.49
HF-51	13381	9703	9510	13694177	1440	98.87	97.75	53.17	71.07
HF-30	13271	9675	9476	13652999	1441	98.89	97.78	53.01	71.4
HF-151	11781	10081	9420	13590639	1443	99.08	98.07	52.97	79.96
HF-46	12997	9292	9034	13038154	1443	98.83	97.68	52.85	69.51
HF-28	12884	9201	8887	12850897	1446	98.87	97.75	53.17	68.98
HF-71	12916	9123	8850	12755316	1441	98.81	97.69	53.72	68.52
HF-5	12759	9017	8825	12760200	1446	98.82	97.67	54.02	69.17
HF-33	12369	8968	8796	12707553	1445	98.86	97.74	52.86	71.11
HF-57	12315	8809	8659	12616348	1457	98.88	97.77	53.01	70.31
HF-54	12237	8823	8637	12459646	1443	98.88	97.75	52.73	70.58
HF-49	11947	8596	8377	12071956	1441	98.87	97.75	53.07	70.12
HF-152	10954	9267	8228	11902455	1447	99.04	98.01	52.29	75.11
HF-102	10800	8316	8169	11813443	1446	98.89	97.9	53.55	75.64
HF-87	11056	8213	8061	11627855	1442	98.88	97.82	52.95	72.91
HF-89	11623	8822	8053	11647289	1446	98.85	97.74	53.33	71.46
HF-16	12795	8687	8009	11561622	1444	98.75	97.59	53.58	62.59
HF-68	11113	8012	7828	11301267	1444	98.86	97.73	52.51	70.44
HF-80	11068	7981	7822	11286343	1443	98.86	97.75	53.17	70.67
HF-153	10369	8483	7756	11173247	1441	99.01	98.01	53.42	74.8
HF-34	10936	7761	7616	10997245	1444	98.88	97.78	53.24	69.64
HF-14	11320	7988	7541	10907472	1446	98.82	97.69	53.52	66.62
HF-58	10474	7423	7254	10475259	1444	98.81	97.67	53.68	69.26
HF-56	10214	7320	7169	10311310	1438	98.9	97.79	52.65	70.19
HF-44	10828	7577	7070	10210929	1444	98.83	97.67	53.17	65.29
HF-37	10677	7619	6995	10096966	1443	98.85	97.72	52.73	65.51
HF-155	9025	7647	6861	9917909	1446	99.02	98.01	53.09	76.02
HF-8	9804	6927	6748	9741337	1444	98.84	97.7	52.99	68.83
HF-11	9782	6863	6701	9684215	1445	98.84	97.71	53.83	68.5
HF-19	10880	7133	6697	9659291	1442	98.75	97.62	54	61.55
HF-9	9850	6916	6668	9637213	1445	98.81	97.67	53.84	67.7
HF-138	9264	7512	6586	9500523	1443	99.01	98.01	53.47	71.09
HF-63	9176	6538	6336	9141579	1443	98.83	97.68	53.06	69.05
HF-25	9006	6397	6261	9071956	1449	98.83	97.68	53.81	69.52
HF-32	10264	6899	6171	8880016	1439	98.83	97.74	53.66	60.12
HF-86	8215	6187	6105	8830083	1446	98.96	97.97	52.6	74.32
HF-4	8814	6218	6087	8791383	1444	98.88	97.77	52.87	69.06
HF-50	8616	6179	6065	8746941	1442	98.88	97.77	52.9	70.39
HF-40	8712	6201	6051	8737975	1444	98.81	97.66	53.43	69.46
HF-113	7939	6124	6041	8693041	1439	99	98.08	52.95	76.09
HF-59	8527	6095	5991	8639659	1442	98.93	97.83	53.18	70.26
HF-115	8466	6050	5962	8593151	1441	98.89	97.79	52.64	70.42
HF-15	8253	5983	5885	8501006	1445	98.89	97.78	53.47	71.31
HF-149	8409	6868	5882	8479180	1442	99	97.98	53.37	69.95
HF-20	9833	6494	5725	8164875	1426	98.81	97.72	54.24	58.22
HF-17	9248	5983	5660	8198205	1448	98.76	97.63	53.78	61.2
HF-62	8133	5782	5626	8126546	1444	98.87	97.75	53.11	69.17
HF-23	8357	5828	5610	8103411	1444	98.81	97.7	53.84	67.13
HF-144	8030	5763	5565	8032622	1443	98.87	97.77	52.82	69.3
HF-52	7999	5657	5544	7997190	1442	98.88	97.76	52.33	69.31
HF-111	7333	5513	5426	7844629	1446	99.01	98.09	52.45	73.99
HF-114	7640	5513	5410	7868613	1454	98.88	97.77	52.73	70.81
HF-139	6952	5804	5332	7678403	1440	99.02	98	54.16	76.7
HF-93	6712	5629	5314	7672541	1444	98.99	97.97	52.74	79.17
HF-42	7884	5463	5272	7605403	1443	98.9	97.83	52.46	66.87
HF-1	7425	5304	5204	7509404	1443	98.89	97.8	53.14	70.09
HF-10	7877	5456	5194	7506435	1445	98.83	97.7	53.24	65.94
HF-36	7418	5200	5116	7380163	1443	98.82	97.7	53.01	68.97
HF-21	8188	5394	5113	7394723	1446	98.78	97.64	53.43	62.45
HF-148	7183	6048	5086	7361495	1447	99.02	98	53.23	70.81
HF-81	6194	5306	5085	7343885	1444	99.04	98.01	53.37	82.1
HF-136	7041	5741	5071	7388802	1457	98.9	97.87	54.18	72.02
HF-103	6714	4943	4877	7005972	1437	98.93	97.86	52.79	72.64
HF-112	6935	5692	4874	7043181	1445	98.97	97.92	53.2	70.28
HF-95	6219	5320	4853	6991028	1441	99.01	98.01	54.02	78.04
HF-13	7079	4930	4837	6994385	1446	98.84	97.7	53.33	68.33
HF-141	7112	5021	4828	6961991	1442	98.86	97.76	52.9	67.89
HF-142	7054	4969	4825	6964527	1443	98.84	97.66	53.42	68.4
HF-6	8113	5448	4798	6835238	1425	98.81	97.71	54.18	59.14
HF-61	7173	5067	4780	6882762	1440	98.86	97.76	53.02	66.64
HF-41	7209	4896	4760	6890055	1447	98.82	97.7	53.46	66.03
HF-31	7245	4961	4742	6837058	1442	98.82	97.65	53.05	65.45
HF-2	6951	4855	4684	6774301	1446	98.78	97.65	53.53	67.39
HF-140	6664	4766	4676	6749580	1443	98.8	97.61	53.11	70.17
HF-64	6739	4733	4648	6710281	1444	98.86	97.73	52.51	68.97
HF-35	6642	4713	4630	6691284	1445	98.84	97.7	52.09	69.71
HF-26	6614	4696	4575	6589237	1440	98.85	97.68	53.29	69.17
HF-130	6092	5126	4574	6596628	1442	98.95	97.94	52.29	75.08
HF-22	7618	5154	4526	6514332	1439	98.84	97.76	53.29	59.41
HF-104	6541	4682	4479	6424246	1434	98.93	97.84	52.14	68.48
HF-146	6466	4564	4471	6452492	1443	98.85	97.73	53.04	69.15
HF-47	6308	4544	4442	6411487	1443	98.88	97.76	53.15	70.42
HF-66	6656	4670	4423	6382004	1443	98.8	97.64	52.8	66.45
HF-12	6479	4465	4388	6334730	1444	98.81	97.65	53.26	67.73
HF-45	6473	4552	4382	6326094	1444	98.77	97.62	54.98	67.7
HF-79	6360	4465	4381	6320963	1443	98.87	97.74	52.79	68.88
HF-101	6092	4432	4345	6273604	1444	98.89	97.81	52.53	71.32
HF-125	5868	4887	4328	6264208	1447	98.96	97.9	53.28	73.76
HF-116	6063	4383	4310	6231625	1446	98.87	97.76	52.6	71.09
HF-48	5825	4834	4186	6055909	1447	98.99	98	53.25	71.86
HF-132	6113	4938	4183	6038802	1444	99.02	98.03	53.82	68.43
HF-7	6153	4345	4164	6009461	1443	98.86	97.76	53.03	67.67
HF-69	6056	4272	4018	5787004	1440	98.85	97.73	53.49	66.35
HF-121	5999	4839	3959	5714073	1443	99.01	97.98	52.68	65.99
HF-91	5736	4726	3905	5647031	1446	99.02	98.04	53.35	68.08
HF-24	6526	4389	3899	5554766	1425	98.79	97.66	54.25	59.75
HF-29	6290	4140	3623	5242555	1447	98.7	97.52	53.87	57.6
HF-127	5530	4287	3596	5192206	1444	98.9	97.89	54.2	65.03
HF-70	5225	4290	3431	4955875	1444	98.98	97.98	52.72	65.67
HF-92	4654	3781	3385	4897468	1447	98.96	97.92	52.83	72.73
HF-154	4454	3642	3284	4752150	1447	99.04	98.07	53.74	73.73
HF-131	4575	3814	3123	4522994	1448	99.05	98.02	52.7	68.26
HF-135	4702	3756	2854	4119119	1443	98.97	97.95	53.46	60.7
HF-94	4010	3292	2647	3810752	1440	98.96	97.94	52.76	66.01
Total	1218217	894025	850935
Avg	10151.8	7450.21	7091.12		1443.29				69.56
SD	3781.76	2777.3	2751.35		2.675				3.13496
Sample Name: The name of samples.
Raw Reads:The number of raw 16S rRNA reads for each sample.
Qualified:The number of high quality reads generated by quality control process.
Non Chime: The number of reads after chimera checking.
Base(nt):The total number of bases.
AvgLen(nt): The average length of high-quality reads.
Q20:(Phred quality score 20) incorrect base call probability of 1 in 100 times.
Q30:(Phred quality score 30) incorrect base call probability of 1 in 1000 times.
GC%:GC-content is the percentage of nitrogenous bases in qualified reads.
Effective%:Proportion of high quality reads in raw reads.
